# Supplementary material for: Sesquiterpenes From Oplopanax elatus Stems and Their Anti-Photoaging Effects by Down-Regulating Matrix Metalloproteinase-1 Expression via Anti-Inflammation
Source: Front Chem. 2021 Nov 4;9:766041. doi: 10.3389/fchem.2021.766041 (PMC8600134; doi:10.3389/fchem.2021.766041)
Supplement: Supplementary file 2 [file Table3.XLSX]

## Sheet: Sheet1
	1	2	3	4	5	6	7	8	9	10	11	12
A		Nor	Con	VC	compound7(50μM)	compound7(25μM)	compound7(10μM)	compound11(50μM)	compound11(25μM)	compound11(10μM)
B		0.747	0.521	0.678	0.579	0.543	0.554	0.536	0.541	0.604
C		0.737	0.6	0.653	0.616	0.651	0.604	0.614	0.786	0.559
D			0.6	0.669	0.638	0.587	0.6	0.669	0.553	0.546
E		0.767	0.532	0.653	0.67	0.616	0.675	0.67	0.766	0.537
F		0.745	0.592	0.644	0.68	0.616	0.565	0.657	0.577	0.653
G			0.541	0.701	0.387	0.518	0.339	0.291	0.303	0.331
H
0.749		Nor	Con	VC	compound7(50μM)	compound7(25μM)	compound7(10μM)	compound11(50μM)	compound11(25μM)	compound11(10μM)
	cell viability	99.733		90.5207			73.9653		72.2296
		98.3979	80.1068	87.1829	82.243	86.9159	80.6409	81.976		74.6328
			80.1068	89.3191	85.1802	78.3712	80.1068	89.3191	73.8318	72.8972
		102.403		87.1829	89.4526	82.243		89.4526		71.6956
		99.466	79.0387	85.9813	90.7877	82.243	75.4339	87.717	77.036
			72.2296	93.5915
	AVE	100	77.8705	88.9631	86.9159	82.4433	77.5367	87.1162	74.3658	73.0752
	STD	1.70281	3.79413	2.80013	3.92744	3.49603	3.33756	3.51636	2.4473	1.47669
	RSD	0.0170281	0.0487236	0.0314752	0.0451867	0.0424052	0.0430449	0.0403641	0.032909	0.0202079
		Nor	Con	VC	compound7(50μM)	compound7(25μM)	compound7(10μM)	compound11(50μM)	compound11(25μM)	compound11(10μM)
	standerd data			82.0691			67.0594		65.4858
			72.6275	79.0429	74.5643	78.8009	73.1117	74.3222		67.6646
			72.6275	80.9797	77.2273	71.0539	72.6275	80.9797	66.9384	66.091
				79.0429	81.1007	74.5643		81.1007		65.0016
			71.6592	77.9535	82.3112	74.5643	68.3909	79.5271	69.8435
			65.4858	84.8532
	AVE		70.6	80.6569	78.8009	74.7458	70.2974	78.9824	67.4225	66.2524
	STD		3.43988	2.53869	3.56075	3.16961	3.02594	3.18805	2.21881	1.33882
	RSD		0.0487236	0.0314752	0.0451867	0.0424052	0.0430449	0.0403641	0.032909	0.0202079
		1	2	3	4	5	6	7	8	9	10	11	12
	A		Nor	Con	VC	compound14(50μM)	compound14(25μM)	compound14(10μM)
	B		0.7	0.605	0.607	0.556	0.534	0.559
	C			0.514	0.545	0.574	0.55	0.493
	D		0.713	0.561	0.572	0.566	0.565	0.547
	E			0.505	0.564	0.509	0.56	0.525
	F		0.716	0.532	0.565	0.54	0.616	0.504
	G		0.701	0.537	0.584	0.523	0.506	0.508
	H
	0.7075		Nor	Con	VC	compound14(50μM)	compound14(25μM)	compound14(10μM)
		cell viability	98.9399		85.7951	78.5866	75.477
				72.6502	77.0318	81.1307	77.7385	69.682
			100.777		80.8481	80	79.8587
				71.3781	79.7173		79.1519	74.2049
			101.201	75.1943	79.8587			71.2367
			99.0813	75.9011	82.5442		71.5194	71.8021
		AVE	100	73.7809	80.9658	79.9058	76.7491	71.7314
		STD	1.15694	2.12485	2.96943	1.2747	3.36859	1.8769
		RSD	0.0115694	0.0287994	0.0366751	0.0159525	0.0438909	0.0261656
			Nor	Con	VC	compound14(50μM)	compound14(25μM)	compound14(10μM)
		standerd data			82.0962	75.1985	72.223
				69.518		77.633	74.387	66.6778
					77.3625	76.551	76.4157
				68.3008	76.2805		75.7395	71.0057
				71.9525	76.4157			68.1655
				72.6287	78.9854		68.436	68.7065
		AVE		70.6	78.228	76.4608	73.4402	68.6389
		STD		2.03324	2.41676	1.21974	3.22336	1.79598
		RSD		0.0287994	0.0308938	0.0159525	0.0438909	0.0261656
