# Supplementary material for: Sesquiterpenes From Oplopanax elatus Stems and Their Anti-Photoaging Effects by Down-Regulating Matrix Metalloproteinase-1 Expression via Anti-Inflammation
Source: Front Chem. 2021 Nov 4;9:766041. doi: 10.3389/fchem.2021.766041 (PMC8600134; doi:10.3389/fchem.2021.766041)
Supplement: Supplementary file 3 [file Table2.XLS]

## Sheet: compound 4
TITLE	OE9-6-8
DATA TYPE
ORIGIN	JASCO
OWNER
DATE	2019-11-27
TIME	1899-12-31 17:30:22
SPECTROMETER/DATA SYSTEM
LOCALE	2052
RESOLUTION
DELTAX	-0.1
XUNITS	NANOMETERS
YUNITS	CD [mdeg]
Y2UNITS	HT [V]
Y3UNITS	ABSORBANCE
FIRSTX	400
LASTX	200
NPOINTS	2001
FIRSTY	0.00546
MAXY	0.8027
MINY	-12.8611
XYDATA
400	0.00546265	249.688	0.0104637
399.9	-0.0259888	249.636	0.0104756
399.8	-0.0385101	249.587	0.0105215
399.7	-0.0588257	249.531	0.0105156
399.6	-0.0573914	249.439	0.0103834
399.5	-0.0389862	249.348	0.0103731
399.4	-0.0578918	249.279	0.010244
399.3	-0.091449	249.224	0.0101004
399.2	-0.104248	249.171	0.0100089
399.1	-0.0982178	249.12	0.00989018
399	-0.152365	249.07	0.00985654
398.9	-0.200446	248.983	0.009794
398.8	-0.221289	248.922	0.0098122
398.7	-0.18764	248.875	0.00990839
398.6	-0.150958	248.833	0.0100509
398.5	-0.125226	248.795	0.0101835
398.4	-0.079953	248.755	0.0102615
398.3	-0.055899	248.685	0.0104281
398.2	-0.0463837	248.612	0.0105476
398.1	0.0150879	248.567	0.0106133
398	0.0532654	248.543	0.0107194
397.9	0.0206238	248.522	0.0107404
397.8	-0.0422699	248.505	0.0107436
397.7	-0.0690918	248.454	0.0108199
397.6	-0.0449097	248.405	0.0109514
397.5	-0.0344208	248.383	0.0109985
397.4	0.0570251	248.381	0.0111018
397.3	0.0449341	248.383	0.011234
397.2	-0.0128693	248.384	0.0113373
397.1	-0.0603851	248.351	0.0115059
397	-0.151065	248.321	0.0117125
396.9	-0.178934	248.314	0.0118265
396.8	-0.213211	248.325	0.0119385
396.7	-0.293909	248.342	0.0120422
396.6	-0.347324	248.359	0.0120869
396.5	-0.412976	248.35	0.0121475
396.4	-0.427731	248.341	0.012172
396.3	-0.45611	248.367	0.012267
396.2	-0.448337	248.403	0.0123339
396.1	-0.401816	248.443	0.0123276
396	-0.393018	248.482	0.0122769
395.9	-0.366913	248.49	0.0122821
395.8	-0.369449	248.497	0.0122393
395.7	-0.324344	248.524	0.0121554
395.6	-0.318237	248.568	0.0121669
395.5	-0.289246	248.609	0.0120834
395.4	-0.242557	248.654	0.0119947
395.3	-0.226202	248.669	0.0120383
395.2	-0.172131	248.687	0.0120695
395.1	-0.0885803	248.727	0.0120292
395	0.0254517	248.78	0.0120454
394.9	0.0507294	248.836	0.012159
394.8	-0.0251984	248.886	0.0121594
394.7	0.00914001	248.894	0.0121063
394.6	0.0052948	248.899	0.0120929
394.5	0.0400116	248.924	0.012009
394.4	-3.66211e-05	248.961	0.0119916
394.3	-0.0387329	248.995	0.0120149
394.2	-0.148853	249.028	0.0119872
394.1	-0.205795	249.017	0.0119132
394	-0.196268	249.002	0.0117727
393.9	-0.129199	249.021	0.0117343
393.8	-0.127319	249.052	0.0117054
393.7	-0.134445	249.078	0.0116705
393.6	-0.0432556	249.071	0.0117204
393.5	0.00093689	249.062	0.0116919
393.4	0.0970245	249.049	0.0117461
393.3	0.141888	249.065	0.0118344
393.2	0.174094	249.094	0.0119001
393.1	0.17298	249.116	0.0119496
393	0.141357	249.103	0.0120383
392.9	0.168094	249.087	0.0120901
392.8	0.144766	249.095	0.0120129
392.7	0.0897003	249.109	0.0118451
392.6	0.0022644	249.128	0.0118178
392.5	-0.102295	249.146	0.0117331
392.4	-0.146027	249.12	0.0116128
392.3	-0.134503	249.099	0.0115435
392.2	-0.130716	249.103	0.0115118
392.1	-0.103503	249.122	0.0114869
392	-0.134998	249.141	0.0114038
391.9	-0.107193	249.164	0.0114873
391.8	-0.0449341	249.155	0.0115336
391.7	-0.00498047	249.142	0.0115189
391.6	0.0507507	249.165	0.0116796
391.5	0.0731812	249.199	0.0117782
391.4	0.100223	249.231	0.0118783
391.3	0.0994019	249.229	0.0120482
391.2	0.0985474	249.224	0.0121926
391.1	0.113208	249.213	0.012288
391	0.119586	249.225	0.0123458
390.9	0.147211	249.248	0.0124412
390.8	0.0906738	249.268	0.0125085
390.7	0.0638672	249.251	0.0125211
390.6	-0.0173126	249.236	0.0126015
390.5	-0.0539429	249.243	0.0125524
390.4	-0.0839722	249.258	0.0124618
390.3	-0.16116	249.275	0.0124036
390.2	-0.288226	249.263	0.0123913
390.1	-0.376459	249.25	0.0124091
390	-0.380685	249.242	0.0124285
389.9	-0.377341	249.263	0.0125006
389.8	-0.397867	249.292	0.0125326
389.7	-0.360297	249.32	0.0124254
389.6	-0.370432	249.315	0.0124353
389.5	-0.303375	249.313	0.0125607
389.4	-0.253439	249.329	0.012613
389.3	-0.186389	249.359	0.0126553
389.2	-0.15231	249.389	0.0127547
389.1	-0.156256	249.379	0.0127895
389	-0.0993378	249.364	0.0127808
388.9	-0.0401276	249.35	0.0128129
388.8	-0.0250854	249.359	0.0128042
388.7	-0.0783539	249.376	0.0126842
388.6	-0.14223	249.391	0.0125734
388.5	-0.201993	249.373	0.0125124
388.4	-0.242587	249.355	0.0124167
388.3	-0.152695	249.361	0.0123225
388.2	-0.0788727	249.389	0.012364
388.1	-0.118475	249.41	0.0123252
388	-0.133884	249.395	0.0123414
387.9	-0.0848755	249.375	0.0123664
387.8	-0.00163269	249.359	0.0124384
387.7	0.0827423	249.365	0.0125413
387.6	0.119135	249.377	0.0125619
387.5	0.0597321	249.388	0.0125841
387.4	0.0167175	249.367	0.0126106
387.3	0.0118988	249.344	0.0126161
387.2	0.0329071	249.347	0.0126522
387.1	-0.02164	249.359	0.0126545
387	-0.00237427	249.372	0.0126945
386.9	-0.0203033	249.35	0.0127005
386.8	0.00508118	249.328	0.0127733
386.7	0.0148376	249.304	0.0128093
386.6	-0.0317352	249.299	0.012782
386.5	-0.0632813	249.3	0.0127155
386.4	-0.100323	249.268	0.0126771
386.3	-0.0565125	249.24	0.0127218
386.2	-0.103891	249.208	0.0127028
386.1	-0.173413	249.197	0.0126181
386	-0.229095	249.201	0.0125726
385.9	-0.189728	249.203	0.0124353
385.8	-0.174594	249.174	0.0123221
385.7	-0.172778	249.146	0.0123296
385.6	-0.0729767	249.143	0.0123513
385.5	-0.051532	249.148	0.0123308
385.4	-0.0335632	249.15	0.0122876
385.3	-0.0121796	249.118	0.0123185
385.2	0.0628265	249.09	0.0123937
385.1	0.0886383	249.061	0.0124725
385	0.0475067	249.052	0.0126688
384.9	0.0538605	249.048	0.0127008
384.8	0.0876617	249.011	0.0127262
384.7	0.0659821	248.971	0.0128208
384.6	0.0682373	248.929	0.0128493
384.5	0.125348	248.918	0.0129348
384.4	0.166467	248.911	0.0129209
384.3	0.209222	248.868	0.0128259
384.2	0.295999	248.823	0.0127274
384.1	0.294073	248.783	0.0127361
384	0.188181	248.764	0.0127899
383.9	0.140436	248.755	0.0126925
383.8	0.0820007	248.75	0.0126439
383.7	0.0407257	248.707	0.0125781
383.6	-0.0308441	248.659	0.0124491
383.5	-0.1513	248.637	0.0123834
383.4	-0.259232	248.623	0.0123707
383.3	-0.288721	248.613	0.0123189
383.2	-0.227728	248.58	0.0122999
383.1	-0.236902	248.546	0.0122991
383	-0.259909	248.511	0.0122845
382.9	-0.247955	248.505	0.0123327
382.8	-0.197009	248.515	0.0124012
382.7	-0.122711	248.492	0.0124843
382.6	-0.088855	248.472	0.0125979
382.5	-0.120108	248.453	0.0127353
382.4	-0.162134	248.449	0.0128125
382.3	-0.172919	248.453	0.0128825
382.2	-0.176505	248.426	0.0130155
382.1	-0.22645	248.394	0.0130606
382	-0.282172	248.354	0.0130575
381.9	-0.311038	248.345	0.0131711
381.8	-0.255344	248.345	0.0132293
381.7	-0.191434	248.31	0.0132122
381.6	-0.145978	248.277	0.0132166
381.5	-0.134952	248.243	0.013215
381.4	-0.0294067	248.236	0.0132324
381.3	0.0656403	248.236	0.0132213
381.2	0.175891	248.212	0.0132316
381.1	0.247375	248.18	0.0131632
381	0.323282	248.146	0.0130468
380.9	0.326938	248.135	0.0129332
380.8	0.33476	248.138	0.0128809
380.7	0.307507	248.105	0.0127543
380.6	0.266458	248.067	0.0125853
380.5	0.197614	248.036	0.0124206
380.4	0.129028	248.025	0.0122943
380.3	0.0205505	248.027	0.0122342
380.2	-0.121533	248.005	0.012248
380.1	-0.19249	247.981	0.012286
380	-0.144604	247.955	0.0123407
379.9	-0.0688385	247.956	0.0124246
379.8	0.00266418	247.97	0.0124428
379.7	0.0115295	247.951	0.0125295
379.6	0.0312775	247.93	0.0126874
379.5	-0.00210266	247.905	0.0127598
379.4	0.0175446	247.903	0.0128152
379.3	0.0488678	247.914	0.0128631
379.2	0.0174042	247.888	0.012803
379.1	-0.0777893	247.857	0.012664
379	-0.136264	247.833	0.0126688
378.9	-0.193515	247.829	0.0127404
378.8	-0.218573	247.838	0.0127483
378.7	-0.192712	247.823	0.0127883
378.6	-0.185431	247.802	0.0127586
378.5	-0.242783	247.774	0.0126102
378.4	-0.294888	247.775	0.0125952
378.3	-0.275681	247.759	0.0125797
378.2	-0.313889	247.738	0.0125876
378.1	-0.26926	247.718	0.0126177
378	-0.260919	247.698	0.0125797
377.9	-0.238336	247.697	0.0125611
377.8	-0.176337	247.682	0.0126494
377.7	-0.19407	247.667	0.0127222
377.6	-0.240161	247.653	0.0127982
377.5	-0.309659	247.66	0.0128869
377.4	-0.382913	247.68	0.0130373
377.3	-0.368942	247.67	0.0131192
377.2	-0.329007	247.657	0.0131988
377.1	-0.364737	247.648	0.0133721
377	-0.437335	247.657	0.0134295
376.9	-0.405884	247.676	0.0135574
376.8	-0.37677	247.66	0.0137161
376.7	-0.298047	247.635	0.013711
376.6	-0.214639	247.611	0.0136579
376.5	-0.220865	247.608	0.0135764
376.4	-0.271768	247.614	0.0134624
376.3	-0.213324	247.593	0.0134228
376.2	-0.144293	247.572	0.0133844
376.1	-0.134506	247.553	0.0133425
376	-0.107489	247.558	0.0133037
375.9	-0.128189	247.543	0.0132328
375.8	-0.186597	247.525	0.0132316
375.7	-0.187421	247.504	0.0131944
375.6	-0.141888	247.486	0.0132023
375.5	-0.148135	247.486	0.0131833
375.4	-0.180026	247.47	0.0131608
375.3	-0.146936	247.455	0.0131865
375.2	-0.134372	247.434	0.0132012
375.1	-0.114615	247.441	0.0133591
375	-0.0973541	247.463	0.0135317
374.9	-0.104233	247.45	0.0136203
374.8	-0.122971	247.436	0.01373
374.7	-0.114307	247.421	0.0138428
374.6	-0.0862152	247.422	0.0139326
374.5	-0.17731	247.402	0.0140502
374.4	-0.234308	247.377	0.0140613
374.3	-0.218655	247.356	0.0140549
374.2	-0.251691	247.327	0.013973
374.1	-0.247375	247.324	0.0139477
374	-0.275113	247.305	0.0139532
373.9	-0.328824	247.281	0.013937
373.8	-0.357993	247.257	0.0138851
373.7	-0.305731	247.252	0.0137691
373.6	-0.269141	247.23	0.0136793
373.5	-0.226517	247.206	0.0136413
373.4	-0.154929	247.186	0.013669
373.3	-0.0664215	247.165	0.0136033
373.2	-0.0219727	247.167	0.0136548
373.1	0.00632324	247.149	0.0136769
373	-0.00827332	247.124	0.0137038
372.9	-0.0707794	247.105	0.0138432
372.8	-0.0630676	247.108	0.0139576
372.7	-0.070813	247.089	0.0139785
372.6	-0.0347961	247.07	0.0140387
372.5	-0.0578674	247.051	0.0141721
372.4	-0.0977875	247.032	0.0142243
372.3	-0.078653	247.034	0.014222
372.2	-0.0358337	247.016	0.0142758
372.1	-0.00545654	246.993	0.0141788
372	-0.0138367	246.964	0.0140668
371.9	-0.029071	246.961	0.014043
371.8	-0.0990326	246.94	0.0139425
371.7	-0.168216	246.92	0.013876
371.6	-0.186633	246.898	0.01376
371.5	-0.23089	246.874	0.0136939
371.4	-0.22356	246.883	0.0136979
371.3	-0.215198	246.874	0.0137925
371.2	-0.227588	246.863	0.0138451
371.1	-0.220938	246.857	0.0140043
371	-0.212772	246.865	0.0140929
370.9	-0.18092	246.854	0.0142006
370.8	-0.171393	246.844	0.0142877
370.7	-0.0795258	246.84	0.0145212
370.6	-0.101346	246.826	0.0146447
370.5	-0.131754	246.827	0.0146225
370.4	-0.109784	246.815	0.0146257
370.3	-0.0874786	246.797	0.0145631
370.2	-0.136011	246.781	0.0145608
370.1	-0.156335	246.786	0.0145869
370	-0.12836	246.774	0.0146574
369.9	-0.0839111	246.759	0.0146538
369.8	-0.0211334	246.744	0.014579
369.7	0.0500671	246.738	0.0146688
369.6	0.0290283	246.714	0.0146376
369.5	-0.0256836	246.699	0.0146067
369.4	-0.0209778	246.686	0.0146
369.3	-0.0320831	246.67	0.0145354
369.2	-0.0691528	246.678	0.0144828
369.1	-0.161322	246.666	0.0143922
369	-0.216348	246.656	0.0143831
368.9	-0.27923	246.642	0.0143352
368.8	-0.281573	246.65	0.0142695
368.7	-0.198199	246.644	0.0143498
368.6	-0.141034	246.636	0.0144492
368.5	-0.132614	246.628	0.0145758
368.4	-0.0986542	246.622	0.0147607
368.3	-0.0351349	246.614	0.0149419
368.2	0.0330688	246.617	0.0151577
368.1	0.0666992	246.614	0.0153465
368	0.116949	246.614	0.0155056
367.9	0.061145	246.631	0.0156295
367.8	0.0408997	246.63	0.0156564
367.7	0.0262115	246.627	0.0156667
367.6	0.0320221	246.621	0.0156398
367.5	-0.0514984	246.628	0.0155111
367.4	-0.0972626	246.617	0.0154419
367.3	-0.117172	246.602	0.0153429
367.2	-0.190768	246.589	0.0153132
367.1	-0.189468	246.578	0.0152998
367	-0.16778	246.563	0.0152606
366.9	-0.149789	246.558	0.0151648
366.8	-0.158044	246.555	0.0151889
366.7	-0.159317	246.557	0.0152693
366.6	-0.196677	246.547	0.0152938
366.5	-0.216605	246.545	0.0153599
366.4	-0.168546	246.545	0.0153991
366.3	-0.167484	246.543	0.0153761
366.2	-0.153058	246.53	0.015392
366.1	-0.173068	246.523	0.015462
366	-0.235132	246.514	0.0154502
365.9	-0.278403	246.503	0.0153849
365.8	-0.268216	246.482	0.0153837
365.7	-0.287967	246.475	0.0153682
365.6	-0.401657	246.466	0.0153037
365.5	-0.414069	246.459	0.0153085
365.4	-0.425153	246.477	0.0154019
365.3	-0.454565	246.476	0.0154387
365.2	-0.426471	246.472	0.0155159
365.1	-0.331177	246.467	0.0156318
365	-0.266806	246.481	0.0157237
364.9	-0.24964	246.476	0.0157359
364.8	-0.134818	246.473	0.0157759
364.7	-0.0791626	246.47	0.0157902
364.6	-0.0687927	246.46	0.0157427
364.5	-0.0661255	246.443	0.0156742
364.4	0.00393982	246.44	0.0157423
364.3	0.0880463	246.439	0.015772
364.2	0.120236	246.435	0.0157411
364.1	0.0736603	246.419	0.0156702
364	0.0171173	246.415	0.0156762
363.9	-0.0170105	246.413	0.0157106
363.8	-0.0655457	246.411	0.0157399
363.7	-0.0562347	246.406	0.0158808
363.6	-0.127078	246.408	0.015941
363.5	-0.243674	246.408	0.0158408
363.4	-0.349417	246.406	0.0158456
363.3	-0.375275	246.404	0.0159635
363.2	-0.272192	246.41	0.0160858
363.1	-0.213461	246.415	0.0161116
363	-0.104245	246.424	0.0163403
362.9	-0.0227478	246.42	0.0163728
362.8	0.0311401	246.424	0.0163958
362.7	0.102118	246.431	0.0165145
362.6	0.159402	246.435	0.0166071
362.5	0.169406	246.432	0.016691
362.4	0.0947327	246.433	0.0167362
362.3	0.0291595	246.436	0.0169095
362.2	-0.0415161	246.434	0.0169265
362.1	-0.08414	246.422	0.0169479
362	-0.131726	246.419	0.0170049
361.9	-0.189124	246.413	0.0169305
361.8	-0.176587	246.409	0.0168699
361.7	-0.150586	246.398	0.0168221
361.6	-0.0984985	246.398	0.0167876
361.5	-0.0656128	246.399	0.0167275
361.4	-0.0639801	246.401	0.0166922
361.3	-0.0759064	246.397	0.0167334
361.2	-0.0997925	246.4	0.0166487
361.1	-0.142471	246.402	0.016604
361	-0.172751	246.399	0.0166016
360.9	-0.235303	246.391	0.0166732
360.8	-0.186493	246.392	0.0167631
360.7	-0.151941	246.391	0.0167837
360.6	-0.146539	246.364	0.0168498
360.5	-0.193137	246.349	0.0168038
360.4	-0.182834	246.348	0.0168699
360.3	-0.0960754	246.35	0.0170085
360.2	0.0270874	246.33	0.0171312
360.1	0.0567902	246.325	0.017221
360	0.0301788	246.332	0.0173133
359.9	0.0140167	246.341	0.0174518
359.8	-0.0163208	246.337	0.0175278
359.7	-0.0024292	246.347	0.0176537
359.6	-0.0381958	246.359	0.0178243
359.5	-0.154388	246.364	0.0178907
359.4	-0.277478	246.364	0.0180178
359.3	-0.352463	246.37	0.0181156
359.2	-0.371295	246.372	0.0181239
359.1	-0.367761	246.37	0.018053
359	-0.33956	246.358	0.0180218
358.9	-0.300986	246.354	0.0179976
358.8	-0.307047	246.35	0.017907
358.7	-0.26969	246.344	0.0178452
358.6	-0.216385	246.336	0.0178856
358.5	-0.20687	246.342	0.0179485
358.4	-0.155484	246.351	0.018078
358.3	-0.150702	246.337	0.018222
358.2	-0.159625	246.34	0.0183606
358.1	-0.154004	246.357	0.0185134
358	-0.113879	246.372	0.0186871
357.9	-0.0971558	246.362	0.0188075
357.8	-0.112872	246.365	0.0188708
357.7	-0.0720245	246.372	0.0189234
357.6	-0.0542236	246.375	0.0188577
357.5	0.0562469	246.371	0.0188375
357.4	0.0923615	246.376	0.0187841
357.3	0.122006	246.381	0.0186729
357.2	0.148477	246.36	0.0186004
357.1	0.247192	246.36	0.0186305
357	0.352844	246.369	0.01872
356.9	0.370343	246.369	0.0187176
356.8	0.396729	246.35	0.0187639
356.7	0.295789	246.348	0.0188075
356.6	0.150217	246.351	0.0187691
356.5	0.144788	246.359	0.0189096
356.4	0.082077	246.355	0.0189539
356.3	-0.0416321	246.357	0.0189123
356.2	-0.131244	246.364	0.0189187
356.1	-0.148645	246.348	0.0189393
356	-0.143393	246.35	0.018963
355.9	-0.138885	246.361	0.019003
355.8	-0.115765	246.371	0.019039
355.7	-0.109167	246.359	0.019094
355.6	-0.100455	246.366	0.0191969
355.5	-0.0397552	246.384	0.0193481
355.4	0.038797	246.395	0.0194257
355.3	0.0126221	246.402	0.019453
355.2	-0.0220703	246.414	0.0194882
355.1	-0.071109	246.422	0.019478
355	-0.0213257	246.407	0.0194863
354.9	-0.0152985	246.405	0.019548
354.8	-0.0258179	246.408	0.0195314
354.7	-0.0875885	246.412	0.019419
354.6	-0.102637	246.397	0.0194661
354.5	-0.0894897	246.397	0.0194752
354.4	-0.0591553	246.41	0.0195528
354.3	0.0459442	246.428	0.0197032
354.2	0.114008	246.439	0.0198959
354.1	0.10531	246.458	0.019962
354	0.0833466	246.482	0.0200832
353.9	0.113904	246.469	0.0202106
353.8	0.126324	246.474	0.0203016
353.7	0.0995483	246.486	0.020359
353.6	0.0548614	246.489	0.0203012
353.5	0.010318	246.473	0.0203143
353.4	-0.0741119	246.469	0.0202549
353.3	-0.0872131	246.473	0.0201809
353.2	-0.0606262	246.449	0.0201045
353.1	-0.0462555	246.443	0.0201239
353	-0.0668549	246.451	0.0201952
352.9	-0.0700287	246.455	0.0201552
352.8	-0.0249939	246.445	0.0202502
352.7	0.0209717	246.453	0.02042
352.6	0.0734802	246.469	0.0205585
352.5	0.145999	246.464	0.0207643
352.4	0.119901	246.472	0.0209939
352.3	0.104538	246.49	0.0211127
352.2	0.0832794	246.509	0.0211871
352.1	0.0789856	246.496	0.0212841
352	0.00985718	246.5	0.021368
351.9	-0.0764984	246.505	0.0213066
351.8	-0.155246	246.484	0.021174
351.7	-0.222235	246.482	0.0210838
351.6	-0.262396	246.491	0.0210105
351.5	-0.288623	246.481	0.021045
351.4	-0.332211	246.463	0.0210485
351.3	-0.34024	246.471	0.021142
351.2	-0.29675	246.489	0.0212413
351.1	-0.209918	246.481	0.021406
351	-0.130252	246.491	0.021611
350.9	-0.104721	246.507	0.0218326
350.8	-0.109534	246.496	0.0220967
350.7	-0.0920349	246.497	0.0222039
350.6	-0.0994934	246.508	0.0222989
350.5	-0.0518311	246.511	0.0222961
350.4	-0.0572723	246.491	0.0223729
350.3	-0.0618286	246.488	0.0224327
350.2	-0.114841	246.493	0.022441
350.1	-0.191119	246.478	0.0224371
350	-0.239648	246.479	0.0223211
349.9	-0.219867	246.49	0.0223496
349.8	-0.169568	246.481	0.0224276
349.7	-0.163657	246.474	0.0225281
349.6	-0.166721	246.484	0.0226203
349.5	-0.125937	246.506	0.0226924
349.4	-0.150748	246.507	0.0228257
349.3	-0.155676	246.519	0.0228839
349.2	-0.0928223	246.537	0.0229524
349.1	-0.0649567	246.529	0.023009
349	-0.124585	246.534	0.0229674
348.9	-0.244333	246.545	0.0229667
348.8	-0.294821	246.541	0.0229932
348.7	-0.278387	246.531	0.023007
348.6	-0.247552	246.536	0.0229686
348.5	-0.123392	246.549	0.0229952
348.4	-0.0726044	246.533	0.0230569
348.3	-0.0622803	246.537	0.0231076
348.2	0.0123688	246.546	0.0232101
348.1	0.147726	246.53	0.0233035
348	0.229022	246.528	0.0233106
347.9	0.195587	246.536	0.0233672
347.8	0.17291	246.52	0.0234705
347.7	0.107513	246.503	0.0235794
347.6	0.0128632	246.512	0.023763
347.5	0.0262634	246.525	0.0238735
347.4	0.0263031	246.517	0.0239645
347.3	-0.0234467	246.53	0.0240666
347.2	-0.0705963	246.548	0.024128
347.1	-0.115793	246.532	0.0240852
347	-0.11748	246.536	0.0240935
346.9	-0.170163	246.546	0.0240255
346.8	-0.127094	246.534	0.0240005
346.7	-0.0962494	246.523	0.0240583
346.6	-0.156271	246.525	0.024105
346.5	-0.16644	246.507	0.0240951
346.4	-0.140143	246.491	0.0241782
346.3	-0.186346	246.496	0.0243377
346.2	-0.132904	246.485	0.0244181
346.1	-0.0923187	246.471	0.0245812
346	-0.0360352	246.474	0.0247494
345.9	-0.0729889	246.486	0.0248523
345.8	-0.110327	246.473	0.0249406
345.7	-0.0616241	246.474	0.0250451
345.6	-0.0556396	246.484	0.0251729
345.5	0.00537109	246.47	0.0252018
345.4	0.0225952	246.471	0.0253004
345.3	-0.0484589	246.484	0.0253823
345.2	-0.0647491	246.469	0.0253625
345.1	-0.0466797	246.452	0.0253934
345	-4.57764e-05	246.449	0.0254112
344.9	-0.0574097	246.435	0.025372
344.8	-0.0315399	246.422	0.0253633
344.7	-0.0146942	246.425	0.0254187
344.6	-0.0391602	246.413	0.0254254
344.5	0.00506897	246.401	0.0254991
344.4	0.0166901	246.408	0.0255897
344.3	-0.0315491	246.403	0.0256895
344.2	-0.0295258	246.398	0.0257924
344.1	0.086969	246.412	0.0259895
344	0.136664	246.402	0.0259994
343.9	0.0991791	246.391	0.0260211
343.8	0.148947	246.399	0.0261027
343.7	0.144165	246.407	0.0260433
343.6	0.122379	246.391	0.0259752
343.5	0.0759705	246.392	0.0259903
343.4	0.0874145	246.399	0.0259143
343.3	-0.000769043	246.384	0.0258173
343.2	-0.0635101	246.387	0.0258897
343.1	-0.0872131	246.396	0.025944
343	-0.0920959	246.386	0.026018
342.9	-0.081955	246.379	0.0262567
342.8	-0.02211	246.385	0.0264071
342.7	0.0910614	246.373	0.0264815
342.6	0.130594	246.362	0.0266782
342.5	0.118195	246.363	0.0267752
342.4	0.103186	246.354	0.026901
342.3	0.131448	246.345	0.0270039
342.2	0.149359	246.35	0.0271168
342.1	0.0626831	246.339	0.0271943
342	-0.00508423	246.326	0.027226
341.9	-0.0718689	246.333	0.027302
341.8	-0.0810883	246.327	0.0273994
341.7	-0.0159668	246.319	0.0275747
341.6	0.0343781	246.328	0.02772
341.5	0.0340729	246.321	0.0277916
341.4	0.0582733	246.315	0.0279515
341.3	0.125281	246.323	0.0280164
341.2	0.154199	246.317	0.0281162
341.1	0.230695	246.313	0.0283125
341	0.209766	246.324	0.0284368
340.9	0.140271	246.311	0.0283889
340.8	0.0618469	246.294	0.0283541
340.7	0.023645	246.294	0.0283529
340.6	0.000976563	246.281	0.0283996
340.5	-0.0493561	246.27	0.0285587
340.4	-0.111188	246.276	0.0286497
340.3	-0.104483	246.266	0.0287016
340.2	-0.0747009	246.25	0.0287008
340.1	-0.0364502	246.253	0.0286897
340	0.0167938	246.248	0.0287645
339.9	0.0113983	246.239	0.0288231
339.8	-0.0461884	246.245	0.028793
339.7	-0.0254761	246.237	0.0287673
339.6	-0.00935059	246.227	0.0287736
339.5	-0.0136902	246.235	0.0288187
339.4	-0.0944214	246.228	0.0288001
339.3	-0.152371	246.226	0.0289858
339.2	-0.181445	246.212	0.0291623
339.1	-0.174554	246.207	0.0292379
339	-0.147977	246.203	0.0293962
338.9	-0.191583	246.196	0.0295973
338.8	-0.19469	246.194	0.0296662
338.7	-0.197742	246.187	0.0297022
338.6	-0.215509	246.181	0.0297924
338.5	-0.208179	246.182	0.0298617
338.4	-0.230493	246.195	0.0299053
338.3	-0.241617	246.197	0.0299927
338.2	-0.226926	246.201	0.0301281
338.1	-0.220856	246.216	0.0302187
338	-0.20889	246.215	0.0302761
337.9	-0.154758	246.216	0.0304234
337.8	-0.120551	246.229	0.0305611
337.7	-0.118555	246.227	0.0307143
337.6	-0.151514	246.226	0.0308093
337.5	-0.13179	246.237	0.0308746
337.4	-0.0984009	246.231	0.0309118
337.3	-0.00724792	246.223	0.0309451
337.2	0.0577759	246.214	0.030985
337.1	0.0492371	246.212	0.0310096
337	0.0766663	246.21	0.0309759
336.9	0.0686523	246.197	0.0308481
336.8	0.140607	246.193	0.0308453
336.7	0.189713	246.193	0.0308912
336.6	0.197595	246.187	0.0309189
336.5	0.130811	246.186	0.0309395
336.4	0.0715118	246.2	0.0309712
336.3	-0.00043335	246.199	0.030955
336.2	-0.100021	246.199	0.0309941
336.1	-0.135547	246.214	0.031118
336	-0.18028	246.218	0.0312435
335.9	-0.205637	246.222	0.0313745
335.8	-0.234888	246.219	0.0315356
335.7	-0.227417	246.226	0.0316864
335.6	-0.199524	246.235	0.0318871
335.5	-0.154312	246.239	0.0320696
335.4	-0.116861	246.249	0.032214
335.3	-0.141129	246.26	0.0324214
335.2	-0.137213	246.26	0.0325493
335.1	-0.148383	246.265	0.0326138
335	-0.119101	246.284	0.032731
334.9	-0.126645	246.292	0.0328161
334.8	-0.106189	246.299	0.0328758
334.7	-0.103165	246.302	0.0329989
334.6	-0.0550201	246.306	0.0330183
334.5	-0.0107666	246.313	0.033084
334.4	0.0141357	246.315	0.0332309
334.3	0.0389923	246.321	0.0333298
334.2	0.024173	246.33	0.0333955
334.1	0.0285583	246.334	0.0335503
334	-0.00491638	246.346	0.0337743
333.9	-0.0499023	246.366	0.0339228
333.8	-0.0801331	246.376	0.034169
333.7	-0.11572	246.38	0.0343344
333.6	-0.0825043	246.378	0.0344239
333.5	-0.0434998	246.385	0.0346491
333.4	-0.0745544	246.392	0.0348213
333.3	-0.00370789	246.393	0.034942
333.2	0.00839844	246.392	0.0349732
333.1	-0.0114197	246.393	0.0349594
333	-0.0468262	246.388	0.0349321
332.9	-0.0362762	246.394	0.0349922
332.8	-0.0530731	246.395	0.0350948
332.7	-0.0479797	246.409	0.0351367
332.6	-0.0402008	246.416	0.0351118
332.5	-0.115463	246.416	0.0351502
332.4	-0.174289	246.43	0.0351886
332.3	-0.15126	246.442	0.0352753
332.2	-0.0620392	246.445	0.0353018
332.1	0.0216705	246.461	0.0354078
332	0.043512	246.469	0.0355361
331.9	0.046994	246.476	0.0355935
331.8	0.027182	246.485	0.0357043
331.7	0.0166016	246.487	0.0357969
331.6	0.0511566	246.495	0.0358994
331.5	0.107748	246.481	0.0360332
331.4	0.0869568	246.484	0.0362208
331.3	-0.0194397	246.495	0.0363867
331.2	-0.0530853	246.497	0.03641
331.1	-0.0626373	246.509	0.0364864
331	-0.0966034	246.52	0.0365605
330.9	-0.0876282	246.525	0.0365731
330.8	-0.0855469	246.534	0.0365688
330.7	-0.139127	246.54	0.0366087
330.6	-0.103314	246.549	0.0365601
330.5	-0.0297791	246.554	0.036547
330.4	-0.00039978	246.557	0.0365648
330.3	0.0499756	246.568	0.0366428
330.2	0.10072	246.559	0.0366915
330.1	0.16218	246.568	0.036868
330	0.223401	246.585	0.0370477
329.9	0.247351	246.592	0.0371114
329.8	0.181677	246.608	0.0372472
329.7	0.145978	246.604	0.0373355
329.6	0.0922028	246.608	0.0374356
329.5	0.0717712	246.623	0.0375765
329.4	-0.0151398	246.625	0.03766
329.3	-0.071933	246.634	0.0378183
329.2	-0.176855	246.626	0.0379319
329.1	-0.211334	246.632	0.0380689
329	-0.157773	246.647	0.0381944
328.9	-0.131464	246.655	0.0383341
328.8	-0.0764954	246.674	0.0385676
328.7	0.0231384	246.671	0.0387446
328.6	0.0623535	246.68	0.0389286
328.5	0.0799683	246.693	0.039041
328.4	0.109619	246.697	0.0391174
328.3	0.140048	246.707	0.039227
328.2	0.100446	246.7	0.0393363
328.1	0.0648254	246.704	0.0394329
328	0.11293	246.716	0.0395302
327.9	0.0634369	246.716	0.0395445
327.8	-0.0398041	246.721	0.0395453
327.7	-0.0880737	246.712	0.039573
327.6	-0.0795166	246.719	0.0396565
327.5	-0.0660584	246.731	0.0397099
327.4	-0.083905	246.739	0.0397847
327.3	-0.140616	246.752	0.0398702
327.2	-0.28678	246.751	0.0399454
327.1	-0.307642	246.763	0.0401461
327	-0.209354	246.784	0.0403971
326.9	-0.111517	246.798	0.0405851
326.8	-0.0396088	246.813	0.0407806
326.7	-0.0500031	246.806	0.0409872
326.6	0.0177429	246.814	0.0412639
326.5	0.0955017	246.828	0.0415517
326.4	0.176682	246.835	0.0418256
326.3	0.216962	246.849	0.0420171
326.2	0.228107	246.845	0.0422511
326.1	0.145496	246.849	0.0424323
326	0.0956757	246.843	0.0425796
325.9	0.0579803	246.854	0.0427359
325.8	0.0130341	246.87	0.0428183
325.7	-0.0249878	246.869	0.0429477
325.6	-0.0406097	246.883	0.0431428
325.5	-0.0771271	246.878	0.0433182
325.4	-0.15946	246.879	0.0433728
325.3	-0.130267	246.891	0.0434484
325.2	-0.0884491	246.904	0.0436036
325.1	-0.129187	246.914	0.0436344
325	-0.108429	246.909	0.043731
324.9	-0.0262604	246.913	0.043807
324.8	0.0303589	246.9	0.0438205
324.7	0.065213	246.897	0.0438177
324.6	0.153152	246.907	0.0439293
324.5	0.157684	246.901	0.0440453
324.4	0.208893	246.902	0.0441969
324.3	0.290628	246.89	0.0443105
324.2	0.320044	246.884	0.0443366
324.1	0.207843	246.865	0.0444375
324	0.0851593	246.851	0.0444775
323.9	0.040036	246.841	0.0444735
323.8	0.029071	246.811	0.0444676
323.7	0.00340881	246.789	0.0445416
323.6	0.00895996	246.75	0.0445491
323.5	-0.0278381	246.723	0.0446054
323.4	-0.0449158	246.696	0.0447973
323.3	-0.0533295	246.682	0.0449268
323.2	0.023703	246.686	0.0451444
323.1	0.0424255	246.676	0.0454429
323	0.010965	246.687	0.0457829
322.9	-0.0675934	246.689	0.046022
322.8	-0.128497	246.715	0.0462769
322.7	-0.179514	246.742	0.0465385
322.6	-0.148837	246.783	0.0467507
322.5	-0.0435486	246.821	0.0469933
322.4	-0.0298798	246.86	0.0471492
322.3	0.00705261	246.911	0.0472458
322.2	0.0222961	246.955	0.0473353
322.1	0.0648499	247.008	0.0474255
322	0.116269	247.052	0.0475494
321.9	0.108859	247.106	0.0477018
321.8	0.0859436	247.141	0.047868
321.7	0.0230621	247.184	0.0480691
321.6	-0.0193604	247.227	0.0483007
321.5	0.0254913	247.254	0.0486205
321.4	0.0701721	247.285	0.0488504
321.3	0.0940399	247.302	0.0490685
321.2	0.0820374	247.327	0.0493092
321.1	0.0609344	247.335	0.0495083
321	0.0222015	247.356	0.0497216
320.9	-0.0743011	247.365	0.0498875
320.8	-0.0989136	247.371	0.0499643
320.7	-0.144489	247.369	0.0500391
320.6	-0.204767	247.377	0.0502033
320.5	-0.205142	247.4	0.050423
320.4	-0.249661	247.409	0.0505667
320.3	-0.312506	247.427	0.0506724
320.2	-0.305115	247.428	0.0507539
320.1	-0.223267	247.443	0.0508465
320	-0.223306	247.45	0.0510706
319.9	-0.254315	247.466	0.0512289
319.8	-0.29191	247.472	0.0513195
319.7	-0.291504	247.477	0.0514874
319.6	-0.249097	247.478	0.0516576
319.5	-0.139209	247.486	0.0518361
319.4	-0.0773132	247.509	0.0520494
319.3	-0.112659	247.518	0.0522331
319.2	-0.110635	247.541	0.0524136
319.1	-0.0455139	247.558	0.0526819
319	0.0358459	247.592	0.0530275
318.9	0.0441406	247.615	0.0533334
318.8	0.0278046	247.647	0.0536465
318.7	0.00747986	247.663	0.0538579
318.6	0.0262024	247.68	0.0540779
318.5	-0.0193817	247.691	0.0542909
318.4	0.0206146	247.703	0.0544405
318.3	0.0607056	247.709	0.0546455
318.2	0.0246368	247.719	0.0548589
318.1	0.0726318	247.738	0.0550513
318	-0.000460815	247.75	0.0552262
317.9	-0.0511627	247.776	0.055472
317.8	-0.0838501	247.786	0.0557071
317.7	-0.0397491	247.81	0.0559406
317.6	0.00229187	247.825	0.0561864
317.5	-0.0289246	247.842	0.0563159
317.4	-0.0609192	247.856	0.0565387
317.3	-0.112479	247.872	0.0568099
317.2	-0.137683	247.879	0.0570074
317.1	-0.0251007	247.892	0.0572409
317	0.05065	247.898	0.0574435
316.9	0.0426056	247.91	0.0576577
316.8	-0.0162903	247.918	0.0579047
316.7	-0.0056488	247.932	0.0581711
316.6	0.0464142	247.931	0.0582522
316.5	0.0626923	247.93	0.0582815
316.4	0.0384827	247.926	0.0583531
316.3	0.00487671	247.932	0.0584956
316.2	-0.113901	247.935	0.0586334
316.1	-0.177582	247.946	0.0588158
316	-0.175235	247.969	0.0590292
315.9	-0.135751	247.982	0.0592508
315.8	-0.178772	248.005	0.0594598
315.7	-0.22189	248.023	0.0596708
315.6	-0.285663	248.045	0.0598635
315.5	-0.332932	248.053	0.0599581
315.4	-0.302942	248.071	0.0601196
315.3	-0.223355	248.081	0.060335
315.2	-0.177731	248.087	0.0605348
315.1	-0.217621	248.086	0.0606401
315	-0.260217	248.095	0.060819
314.9	-0.237753	248.092	0.0610253
314.8	-0.119296	248.092	0.0611535
314.7	-0.0303772	248.093	0.0613506
314.6	-0.00126038	248.099	0.0615921
314.5	0.0448395	248.094	0.0617171
314.4	0.141702	248.093	0.0618584
314.3	0.168628	248.093	0.0621062
314.2	0.200519	248.097	0.0623489
314.1	0.209821	248.096	0.0625464
314	0.175803	248.098	0.0627767
313.9	0.0926453	248.094	0.0629774
313.8	0.0546356	248.091	0.0631583
313.7	0.00010376	248.082	0.0633146
313.6	-0.0949585	248.084	0.0635482
313.5	-0.111633	248.076	0.0637188
313.4	-0.0630859	248.071	0.0638771
313.3	-0.0456726	248.065	0.064041
313.2	0.0173004	248.068	0.0642967
313.1	0.0886261	248.071	0.0645468
313	0.121512	248.085	0.0647542
312.9	0.103412	248.097	0.0649454
312.8	0.041452	248.115	0.065061
312.7	0.0210358	248.146	0.0652957
312.6	-0.0519165	248.183	0.0655059
312.5	-0.0836304	248.217	0.0657046
312.4	-0.0772614	248.261	0.065874
312.3	-0.104904	248.302	0.0660438
312.2	-0.103778	248.348	0.0662128
312.1	-0.118643	248.387	0.0663612
312	-0.036322	248.431	0.0665809
311.9	0.00692749	248.465	0.0667669
311.8	0.0415161	248.486	0.066869
311.7	0.0659515	248.516	0.0670412
311.6	0.0289246	248.535	0.0672569
311.5	0.0272278	248.562	0.0674117
311.4	0.0490417	248.577	0.067625
311.3	0.124533	248.606	0.0678522
311.2	0.186304	248.626	0.0680042
311.1	0.199731	248.657	0.068199
311	0.0937012	248.686	0.0683747
310.9	0.00401001	248.721	0.0686051
310.8	0.000354004	248.75	0.0687844
310.7	-0.0281128	248.783	0.0689752
310.6	-0.0281799	248.812	0.0692008
310.5	-0.0127625	248.845	0.0693635
310.4	0.00469971	248.869	0.0696069
310.3	-0.00279236	248.896	0.069882
310.2	0.0174347	248.911	0.0700411
310.1	0.0986755	248.934	0.0702303
310	0.117645	248.955	0.0703886
309.9	0.107666	248.983	0.0705976
309.8	0.125177	249.006	0.0708018
309.7	0.123947	249.019	0.0709966
309.6	0.149039	249.043	0.0712301
309.5	0.164658	249.051	0.0712744
309.4	0.1754	249.071	0.071339
309.3	0.25694	249.089	0.0715646
309.2	0.302356	249.107	0.07166
309.1	0.372592	249.12	0.0718551
309	0.442139	249.144	0.0720617
308.9	0.388968	249.167	0.0721911
308.8	0.296594	249.188	0.0722517
308.7	0.167081	249.208	0.0723625
308.6	0.155154	249.235	0.0725632
308.5	0.169226	249.252	0.0726962
308.4	0.132602	249.26	0.0727916
308.3	0.090036	249.278	0.0729012
308.2	-0.0274445	249.279	0.0729511
308.1	-0.0435974	249.296	0.0731063
308	-0.0309967	249.306	0.0732907
307.9	0.0722626	249.326	0.0734431
307.8	0.0841278	249.341	0.0736604
307.7	0.0182709	249.366	0.0738638
307.6	-0.0513153	249.39	0.0740428
307.5	-0.0770721	249.405	0.0742276
307.4	-0.0960663	249.427	0.0743487
307.3	-0.0312805	249.434	0.0744453
307.2	0.015155	249.452	0.0746068
307.1	0.0299225	249.469	0.0748577
307	-0.0295929	249.49	0.0749986
306.9	0.0539337	249.503	0.0751823
306.8	0.109296	249.529	0.0754404
306.7	0.169257	249.554	0.0756735
306.6	0.197412	249.575	0.0759878
306.5	0.162604	249.608	0.0763199
306.4	0.130475	249.627	0.0765395
306.3	0.094809	249.655	0.0767169
306.2	0.106137	249.674	0.076992
306.1	0.0839233	249.701	0.0772512
306	0.0377136	249.719	0.0774135
305.9	-0.027121	249.748	0.0775738
305.8	0.0387604	249.772	0.077742
305.7	0.0717804	249.788	0.0778311
305.6	0.0477112	249.82	0.0780527
305.5	0.0551117	249.833	0.0781687
305.4	0.0576599	249.86	0.07831
305.3	0.0845612	249.882	0.0785479
305.2	0.0909821	249.909	0.0786682
305.1	0.13866	249.927	0.0788135
305	0.118558	249.944	0.0790118
304.9	0.117996	249.977	0.0792311
304.8	0.188339	249.995	0.0793308
304.7	0.235834	250.024	0.0794887
304.6	0.287686	250.041	0.0796502
304.5	0.249539	250.051	0.0797484
304.4	0.201117	250.065	0.0798418
304.3	0.142007	250.081	0.0800595
304.2	0.0680847	250.106	0.0801414
304.1	0.0663025	250.119	0.0802416
304	0.0396179	250.147	0.0804367
303.9	0.0233032	250.163	0.0805452
303.8	0.0281921	250.178	0.0807716
303.7	0.108481	250.208	0.0809853
303.6	0.135022	250.229	0.0811987
303.5	0.254712	250.261	0.0814615
303.4	0.349283	250.283	0.0817243
303.3	0.37561	250.305	0.0820588
303.2	0.420532	250.325	0.0823042
303.1	0.463776	250.338	0.0825753
303	0.522668	250.37	0.0828393
302.9	0.510742	250.389	0.0830673
302.8	0.465018	250.405	0.0832656
302.7	0.340945	250.424	0.0834006
302.6	0.290601	250.437	0.083585
302.5	0.31796	250.469	0.0838474
302.4	0.333551	250.496	0.0840564
302.3	0.264731	250.519	0.0842385
302.2	0.143387	250.548	0.0844075
302.1	0.0115387	250.568	0.0845468
302	0.00918579	250.601	0.0847226
301.9	0.104434	250.628	0.0849834
301.8	0.144556	250.646	0.085213
301.7	0.154721	250.664	0.0853286
301.6	0.184619	250.681	0.0854909
301.5	0.206613	250.714	0.0857545
301.4	0.277457	250.737	0.0859587
301.3	0.426978	250.756	0.0861899
301.2	0.53685	250.784	0.0864614
301.1	0.575812	250.81	0.0868042
301	0.515765	250.849	0.087044
300.9	0.46098	250.877	0.0873393
300.8	0.353323	250.902	0.0875851
300.7	0.269342	250.929	0.087762
300.6	0.244873	250.949	0.0880142
300.5	0.229001	250.974	0.0883945
300.4	0.145822	250.998	0.0886502
300.3	0.0518188	251.019	0.0888822
300.2	0.042572	251.048	0.0891612
300.1	0.0835388	251.078	0.0894977
300	0.120294	251.111	0.0898013
299.9	0.134946	251.148	0.0901496
299.8	0.142114	251.183	0.0905157
299.7	0.0803711	251.219	0.0907587
299.6	0.0486542	251.257	0.0910287
299.5	0.0874176	251.292	0.0912955
299.4	0.122913	251.331	0.091582
299.3	0.144025	251.368	0.0918654
299.2	0.100696	251.404	0.0921635
299.1	0.0744263	251.44	0.0925007
299	0.0584045	251.471	0.0927885
298.9	0.0644897	251.506	0.0931799
298.8	0.0261902	251.544	0.093531
298.7	-0.0340607	251.583	0.0939462
298.6	-0.100922	251.621	0.0943725
298.5	-0.117532	251.654	0.0947473
298.4	-0.0802124	251.684	0.0950486
298.3	-0.0337738	251.726	0.0954467
298.2	0.034906	251.762	0.0958604
298.1	0.0151398	251.797	0.0961798
298	0.0217926	251.839	0.096555
297.9	0.0152466	251.873	0.0968895
297.8	0.024353	251.905	0.0972687
297.7	0.042099	251.948	0.097649
297.6	0.0451538	251.996	0.0981644
297.5	0.0100586	252.031	0.0986572
297.4	0.0224823	252.078	0.0991258
297.3	0.0442932	252.13	0.0997021
297.2	0.063089	252.175	0.10035
297.1	0.113913	252.229	0.100952
297	0.166061	252.28	0.101576
296.9	0.176239	252.317	0.102131
296.8	0.200037	252.362	0.102616
296.7	0.33606	252.412	0.103228
296.6	0.394543	252.47	0.10393
296.5	0.394196	252.522	0.104521
296.4	0.399481	252.568	0.105005
296.3	0.475809	252.624	0.105565
296.2	0.527594	252.678	0.106098
296.1	0.622836	252.73	0.106602
296	0.677161	252.79	0.107196
295.9	0.582465	252.847	0.10771
295.8	0.511551	252.894	0.108194
295.7	0.482959	252.948	0.108728
295.6	0.468457	253.008	0.10932
295.5	0.369159	253.06	0.109979
295.4	0.277606	253.102	0.110557
295.3	0.180005	253.164	0.111108
295.2	0.132608	253.217	0.111683
295.1	0.101196	253.256	0.11223
295	0.112888	253.317	0.112876
294.9	0.0694641	253.372	0.113508
294.8	0.060968	253.423	0.114242
294.7	0.0233673	253.487	0.114905
294.6	0.0743195	253.555	0.115589
294.5	0.0428589	253.615	0.116453
294.4	0.0331085	253.68	0.117296
294.3	0.0645325	253.75	0.11816
294.2	0.0371094	253.811	0.119034
294.1	0.12814	253.875	0.119884
294	0.199799	253.94	0.120633
293.9	0.270828	253.998	0.12141
293.8	0.258142	254.063	0.122235
293.7	0.219153	254.129	0.123024
293.6	0.213492	254.183	0.123756
293.5	0.184192	254.232	0.124542
293.4	0.206815	254.298	0.125287
293.3	0.239441	254.356	0.126091
293.2	0.210522	254.406	0.126805
293.1	0.223239	254.473	0.127559
293	0.220456	254.531	0.12833
292.9	0.321103	254.58	0.129082
292.8	0.36893	254.646	0.129914
292.7	0.404941	254.711	0.130639
292.6	0.341922	254.762	0.131402
292.5	0.289792	254.805	0.132163
292.4	0.176511	254.85	0.132832
292.3	0.0878693	254.878	0.133515
292.2	0.0941406	254.892	0.134213
292.1	0.0147034	254.915	0.134971
292	-0.0188873	254.919	0.135691
291.9	-0.11691	254.915	0.136442
291.8	-0.151672	254.91	0.137268
291.7	-0.178943	254.91	0.13798
291.6	-0.127872	254.915	0.13886
291.5	-0.094278	254.925	0.13983
291.4	-0.145099	254.963	0.140792
291.3	-0.0697601	255.008	0.141734
291.2	0.0226654	255.07	0.142741
291.1	0.0775238	255.157	0.143765
291	0.125375	255.279	0.144786
290.9	0.195227	255.409	0.145817
290.8	0.197629	255.55	0.146878
290.7	0.201901	255.706	0.147948
290.6	0.331058	255.867	0.148978
290.5	0.424222	256.027	0.150063
290.4	0.451706	256.191	0.1511
290.3	0.480737	256.356	0.152125
290.2	0.540469	256.501	0.153056
290.1	0.53959	256.634	0.154009
290	0.549548	256.754	0.154875
289.9	0.528104	256.874	0.155671
289.8	0.422903	256.98	0.156527
289.7	0.256177	257.074	0.157364
289.6	0.149481	257.165	0.158208
289.5	0.110922	257.255	0.159008
289.4	0.0385986	257.343	0.159932
289.3	-0.0348267	257.43	0.16085
289.2	-0.0481628	257.52	0.16186
289.1	-0.13819	257.616	0.162857
289	-0.127924	257.705	0.163807
288.9	-0.0627869	257.797	0.164849
288.8	-0.0207184	257.891	0.165871
288.7	-0.121719	257.984	0.16691
288.6	-0.159894	258.076	0.167904
288.5	-0.108716	258.165	0.16894
288.4	-0.106113	258.256	0.16995
288.3	-0.0840454	258.346	0.170916
288.2	-0.026416	258.442	0.172064
288.1	-0.033963	258.532	0.173013
288	0.00128784	258.619	0.174048
287.9	0.0508575	258.703	0.175043
287.8	0.0591949	258.79	0.176008
287.7	-0.017038	258.875	0.176922
287.6	-0.0696838	258.963	0.177848
287.5	-0.109882	259.045	0.178873
287.4	-0.169281	259.136	0.179873
287.3	-0.19422	259.229	0.180832
287.2	-0.198541	259.329	0.181888
287.1	-0.122778	259.426	0.182962
287	-0.0264526	259.515	0.184043
286.9	0.0229736	259.618	0.185249
286.8	0.0961822	259.723	0.186416
286.7	0.217645	259.825	0.187621
286.6	0.252133	259.917	0.188764
286.5	0.233875	260.01	0.189887
286.4	0.168637	260.105	0.190903
286.3	0.0124512	260.202	0.191942
286.2	-0.16539	260.301	0.192974
286.1	-0.25271	260.392	0.193986
286	-0.249332	260.493	0.195042
285.9	-0.293701	260.59	0.196032
285.8	-0.35896	260.682	0.196939
285.7	-0.371225	260.77	0.197872
285.6	-0.388031	260.851	0.198865
285.5	-0.342776	260.939	0.199753
285.4	-0.281259	261.029	0.200666
285.3	-0.182541	261.113	0.201472
285.2	-0.204236	261.179	0.20221
285.1	-0.214774	261.244	0.202945
285	-0.195905	261.329	0.203746
284.9	-0.118954	261.409	0.204527
284.8	-0.0439758	261.492	0.205384
284.7	0.0453369	261.565	0.206217
284.6	0.0865662	261.631	0.207007
284.5	0.110028	261.708	0.207788
284.4	0.0691437	261.787	0.208491
284.3	0.0960571	261.865	0.209183
284.2	0.0458954	261.933	0.209874
284.1	0.0263184	262.003	0.210656
284	0.0135986	262.069	0.21133
283.9	-0.0121124	262.15	0.212057
283.8	-0.082959	262.229	0.21278
283.7	-0.146054	262.296	0.21349
283.6	-0.19263	262.358	0.21417
283.5	-0.287332	262.419	0.214927
283.4	-0.324274	262.481	0.215725
283.3	-0.291092	262.555	0.216469
283.2	-0.38559	262.627	0.217128
283.1	-0.464865	262.688	0.217717
283	-0.479779	262.743	0.218237
282.9	-0.474896	262.799	0.218751
282.8	-0.445731	262.849	0.219259
282.7	-0.354056	262.91	0.219787
282.6	-0.305963	262.97	0.220192
282.5	-0.382434	263.011	0.220512
282.4	-0.449924	263.05	0.220847
282.3	-0.467908	263.093	0.221234
282.2	-0.482697	263.131	0.221569
282.1	-0.471576	263.181	0.221858
282	-0.508353	263.236	0.222218
281.9	-0.501135	263.279	0.22256
281.8	-0.490179	263.315	0.222813
281.7	-0.455261	263.356	0.22312
281.6	-0.39903	263.392	0.223409
281.5	-0.313797	263.423	0.223689
281.4	-0.27713	263.47	0.223906
281.3	-0.234964	263.512	0.22418
281.2	-0.221439	263.545	0.224433
281.1	-0.168329	263.578	0.224692
281	-0.238785	263.614	0.224981
280.9	-0.276596	263.644	0.225259
280.8	-0.263416	263.681	0.225582
280.7	-0.270636	263.723	0.225931
280.6	-0.203018	263.764	0.226294
280.5	-0.218204	263.8	0.226694
280.4	-0.266187	263.837	0.227078
280.3	-0.374091	263.869	0.227356
280.2	-0.473871	263.899	0.227652
280.1	-0.474384	263.932	0.227914
280	-0.500406	263.962	0.228203
279.9	-0.611316	263.988	0.228317
279.8	-0.712222	264.006	0.22839
279.7	-0.77207	264.026	0.22836
279.6	-0.742633	264.049	0.228282
279.5	-0.615494	264.076	0.228333
279.4	-0.455722	264.104	0.228407
279.3	-0.362085	264.13	0.228438
279.2	-0.360062	264.152	0.2284
279.1	-0.321359	264.175	0.228358
279	-0.234641	264.192	0.228264
278.9	-0.25813	264.208	0.228263
278.8	-0.283624	264.228	0.228302
278.7	-0.267383	264.243	0.228208
278.6	-0.386923	264.262	0.228139
278.5	-0.419821	264.276	0.22799
278.4	-0.410419	264.293	0.227815
278.3	-0.381848	264.312	0.227715
278.2	-0.380774	264.333	0.227664
278.1	-0.391672	264.352	0.22758
278	-0.367694	264.365	0.227539
277.9	-0.390997	264.371	0.227425
277.8	-0.361334	264.379	0.227302
277.7	-0.35607	264.391	0.227251
277.6	-0.367764	264.407	0.227241
277.5	-0.348569	264.426	0.227174
277.4	-0.38125	264.447	0.227152
277.3	-0.370425	264.463	0.227142
277.2	-0.363092	264.476	0.227012
277.1	-0.507004	264.493	0.226983
277	-0.568997	264.512	0.227035
276.9	-0.651559	264.529	0.226907
276.8	-0.662607	264.541	0.226788
276.7	-0.736285	264.547	0.226701
276.6	-0.764304	264.551	0.226498
276.5	-0.800629	264.56	0.226379
276.4	-0.939108	264.574	0.22639
276.3	-0.869214	264.584	0.226339
276.2	-0.905399	264.597	0.226277
276.1	-0.956134	264.603	0.226137
276	-0.971365	264.622	0.226071
275.9	-0.879898	264.647	0.226059
275.8	-0.796768	264.667	0.226098
275.7	-0.746796	264.689	0.226089
275.6	-0.650751	264.705	0.226004
275.5	-0.636798	264.723	0.225949
275.4	-0.556308	264.743	0.225862
275.3	-0.493939	264.76	0.225717
275.2	-0.528476	264.769	0.225537
275.1	-0.631851	264.772	0.2253
275	-0.726166	264.772	0.225018
274.9	-0.783701	264.771	0.224685
274.8	-0.777667	264.767	0.224341
274.7	-0.805173	264.768	0.224029
274.6	-0.810535	264.766	0.223742
274.5	-0.842444	264.763	0.223449
274.4	-0.850311	264.768	0.223259
274.3	-0.741776	264.772	0.22313
274.2	-0.715344	264.775	0.223016
274.1	-0.654041	264.785	0.223007
274	-0.645102	264.794	0.222989
273.9	-0.610852	264.799	0.222885
273.8	-0.623541	264.803	0.222775
273.7	-0.602478	264.807	0.222662
273.6	-0.557324	264.811	0.222476
273.5	-0.550327	264.814	0.222328
273.4	-0.553256	264.81	0.22201
273.3	-0.593485	264.809	0.221662
273.2	-0.561761	264.805	0.221325
273.1	-0.531781	264.808	0.221099
273	-0.462598	264.817	0.220857
272.9	-0.422372	264.827	0.220648
272.8	-0.373621	264.84	0.220507
272.7	-0.360156	264.85	0.22036
272.6	-0.405368	264.864	0.220289
272.5	-0.416962	264.88	0.220263
272.4	-0.435309	264.894	0.220175
272.3	-0.500464	264.912	0.220092
272.2	-0.588889	264.927	0.220051
272.1	-0.612943	264.941	0.219896
272	-0.635742	264.951	0.219677
271.9	-0.651953	264.964	0.219465
271.8	-0.56149	264.982	0.219279
271.7	-0.454071	265.001	0.219058
271.6	-0.39906	265.022	0.218857
271.5	-0.320325	265.041	0.21863
271.4	-0.210574	265.053	0.218221
271.3	-0.113043	265.072	0.217933
271.2	-0.0748749	265.095	0.217665
271.1	-0.0450775	265.111	0.217322
271	-0.0144501	265.129	0.217042
270.9	-0.0774597	265.137	0.216743
270.8	-0.162912	265.141	0.216356
270.7	-0.191119	265.155	0.216073
270.6	-0.253073	265.176	0.21595
270.5	-0.329944	265.195	0.215754
270.4	-0.340854	265.216	0.215633
270.3	-0.32193	265.238	0.215581
270.2	-0.291321	265.264	0.215565
270.1	-0.311041	265.296	0.215497
270	-0.193182	265.335	0.215508
269.9	-0.19118	265.372	0.215471
269.8	-0.251083	265.402	0.215316
269.7	-0.305319	265.424	0.21512
269.6	-0.410135	265.45	0.214962
269.5	-0.502902	265.474	0.214705
269.4	-0.600238	265.482	0.21436
269.3	-0.621503	265.495	0.214122
269.2	-0.717966	265.51	0.21387
269.1	-0.78703	265.525	0.213597
269	-0.732886	265.545	0.213343
268.9	-0.69942	265.572	0.213181
268.8	-0.657953	265.595	0.212936
268.7	-0.597482	265.617	0.212706
268.6	-0.560529	265.65	0.212578
268.5	-0.541028	265.689	0.212417
268.4	-0.534302	265.721	0.212178
268.3	-0.504752	265.747	0.211999
268.2	-0.545676	265.767	0.211724
268.1	-0.545184	265.781	0.211463
268	-0.509949	265.801	0.211246
267.9	-0.431683	265.819	0.210973
267.8	-0.356522	265.835	0.210714
267.7	-0.351138	265.847	0.210303
267.6	-0.272668	265.865	0.210022
267.5	-0.200067	265.885	0.209569
267.4	-0.179538	265.896	0.209086
267.3	-0.195932	265.909	0.20867
267.2	-0.210345	265.921	0.208278
267.1	-0.292255	265.927	0.20773
267	-0.383298	265.938	0.207259
266.9	-0.433392	265.956	0.206846
266.8	-0.44386	265.971	0.206386
266.7	-0.506155	265.978	0.205953
266.6	-0.566931	265.99	0.205557
266.5	-0.530408	266.004	0.205059
266.4	-0.525986	266.022	0.204615
266.3	-0.534821	266.041	0.204212
266.2	-0.476904	266.061	0.203877
266.1	-0.436902	266.081	0.203524
266	-0.483353	266.088	0.203122
265.9	-0.423361	266.103	0.202727
265.8	-0.290411	266.125	0.2024
265.7	-0.244565	266.148	0.202113
265.6	-0.180878	266.167	0.201688
265.5	-0.126117	266.187	0.201285
265.4	-0.0855377	266.196	0.200887
265.3	-0.0979706	266.201	0.20032
265.2	-0.0673889	266.22	0.199831
265.1	-0.0261139	266.242	0.19931
265	-0.0633545	266.26	0.198726
264.9	-0.115225	266.278	0.198181
264.8	-0.107675	266.299	0.197788
264.7	-0.0934021	266.311	0.197262
264.6	-0.0995972	266.328	0.196696
264.5	-0.0939331	266.358	0.196293
264.4	-0.138107	266.377	0.195741
264.3	-0.246634	266.392	0.195277
264.2	-0.307217	266.409	0.19486
264.1	-0.270502	266.427	0.194394
264	-0.30535	266.446	0.193955
263.9	-0.319522	266.474	0.193532
263.8	-0.401825	266.496	0.19322
263.7	-0.41749	266.521	0.19286
263.6	-0.389529	266.548	0.192537
263.5	-0.33558	266.58	0.192245
263.4	-0.3	266.618	0.191957
263.3	-0.262396	266.647	0.191552
263.2	-0.33786	266.675	0.191119
263.1	-0.333417	266.705	0.190768
263	-0.351398	266.743	0.190383
262.9	-0.351227	266.774	0.189958
262.8	-0.40209	266.815	0.18972
262.7	-0.432117	266.855	0.189333
262.6	-0.485416	266.891	0.188956
262.5	-0.567548	266.938	0.188819
262.4	-0.623846	266.984	0.188688
262.3	-0.626859	267.03	0.188543
262.2	-0.692242	267.082	0.188494
262.1	-0.648969	267.15	0.188544
262	-0.655957	267.203	0.188469
261.9	-0.615686	267.256	0.188499
261.8	-0.556897	267.308	0.188502
261.7	-0.464499	267.349	0.188373
261.6	-0.387927	267.395	0.188244
261.5	-0.367264	267.443	0.188075
261.4	-0.328836	267.492	0.187985
261.3	-0.285013	267.533	0.187894
261.2	-0.294598	267.571	0.187755
261.1	-0.342462	267.618	0.187558
261	-0.319742	267.675	0.187551
260.9	-0.363153	267.733	0.187592
260.8	-0.361423	267.796	0.187639
260.7	-0.32699	267.865	0.187825
260.6	-0.231384	267.926	0.187941
260.5	-0.12908	267.99	0.187976
260.4	-0.0788818	268.065	0.188135
260.3	-0.0292755	268.141	0.188197
260.2	-0.103101	268.202	0.18822
260.1	-0.121805	268.273	0.188277
260	-0.104764	268.346	0.188372
259.9	-0.117865	268.413	0.188437
259.8	-0.109998	268.491	0.188543
259.7	-0.210318	268.574	0.188648
259.6	-0.342899	268.648	0.1887
259.5	-0.340836	268.727	0.188873
259.4	-0.212714	268.819	0.189211
259.3	-0.0676483	268.904	0.189533
259.2	-0.0905579	268.991	0.189796
259.1	-0.0731995	269.086	0.190151
259	-0.0886383	269.171	0.190377
258.9	-0.130695	269.256	0.190695
258.8	-0.0246246	269.352	0.191097
258.7	0.10972	269.446	0.191561
258.6	0.135233	269.54	0.191997
258.5	0.0665405	269.641	0.192405
258.4	-0.0508667	269.735	0.192847
258.3	-0.145337	269.826	0.193229
258.2	-0.163754	269.928	0.193698
258.1	-0.174335	270.022	0.194138
258	-0.186777	270.115	0.19449
257.9	-0.238861	270.216	0.194979
257.8	-0.323782	270.31	0.195564
257.7	-0.441547	270.4	0.196015
257.6	-0.456952	270.5	0.196474
257.5	-0.464597	270.6	0.197018
257.4	-0.514432	270.7	0.197544
257.3	-0.548428	270.8	0.198101
257.2	-0.581311	270.912	0.198884
257.1	-0.74129	271.026	0.19968
257	-0.798315	271.139	0.200356
256.9	-0.806982	271.258	0.201128
256.8	-0.861484	271.369	0.201941
256.7	-0.792255	271.489	0.202791
256.6	-0.667569	271.618	0.203685
256.5	-0.633551	271.75	0.204716
256.4	-0.682809	271.879	0.205562
256.3	-0.663965	271.997	0.206387
256.2	-0.512247	272.124	0.207361
256.1	-0.449347	272.261	0.208391
256	-0.36236	272.395	0.20938
255.9	-0.299982	272.533	0.210474
255.8	-0.327435	272.664	0.211553
255.7	-0.271658	272.802	0.212588
255.6	-0.1552	272.949	0.213786
255.5	-0.0645142	273.098	0.215055
255.4	-0.069812	273.245	0.216179
255.3	-0.0858826	273.389	0.217311
255.2	-0.103754	273.543	0.218577
255.1	-0.113931	273.69	0.219738
255	-0.183801	273.847	0.220911
254.9	-0.349408	273.998	0.222062
254.8	-0.428931	274.148	0.223244
254.7	-0.427618	274.315	0.224617
254.6	-0.472305	274.483	0.226001
254.5	-0.500848	274.658	0.227427
254.4	-0.559103	274.827	0.228878
254.3	-0.532779	275.009	0.230459
254.2	-0.454541	275.193	0.232208
254.1	-0.250333	275.381	0.233892
254	-0.166782	275.566	0.235554
253.9	-0.159247	275.753	0.237249
253.8	-0.183957	275.929	0.238798
253.7	-0.182758	276.111	0.24045
253.6	-0.135596	276.297	0.242166
253.5	-0.104834	276.49	0.243961
253.4	-0.140674	276.684	0.245752
253.3	-0.251978	276.885	0.247644
253.2	-0.247977	277.095	0.249752
253.1	-0.305795	277.304	0.251808
253	-0.319974	277.519	0.25394
252.9	-0.271826	277.744	0.256213
252.8	-0.272083	277.965	0.258393
252.7	-0.301648	278.191	0.260344
252.6	-0.350473	278.418	0.262057
252.5	-0.361484	278.657	0.263956
252.4	-0.338275	278.9	0.265969
252.3	-0.28201	279.144	0.267892
252.2	-0.254294	279.385	0.269802
252.1	-0.290906	279.637	0.271837
252	-0.33739	279.887	0.273899
251.9	-0.425113	280.131	0.275974
251.8	-0.388599	280.387	0.278224
251.7	-0.30307	280.632	0.280371
251.6	-0.318481	280.879	0.282434
251.5	-0.34646	281.118	0.28444
251.4	-0.325491	281.377	0.286678
251.3	-0.293909	281.631	0.288875
251.2	-0.248111	281.886	0.290994
251.1	-0.273746	282.165	0.293407
251	-0.399213	282.438	0.295716
250.9	-0.626453	282.714	0.298035
250.8	-0.75145	282.99	0.300306
250.7	-0.73476	283.282	0.302876
250.6	-0.8056	283.572	0.305425
250.5	-0.768771	283.86	0.308014
250.4	-0.771667	284.165	0.310725
250.3	-0.748651	284.468	0.313521
250.2	-0.660358	284.782	0.316186
250.1	-0.517441	285.099	0.318997
250	-0.423709	285.415	0.321851
249.9	-0.388254	285.734	0.324661
249.8	-0.430243	286.05	0.327392
249.7	-0.481158	286.377	0.33025
249.6	-0.548303	286.705	0.333012
249.5	-0.529449	287.025	0.335749
249.4	-0.502652	287.349	0.338393
249.3	-0.596207	287.674	0.341147
249.2	-0.586551	288.002	0.344026
249.1	-0.590042	288.339	0.34694
249	-0.594342	288.68	0.35007
248.9	-0.545386	289.027	0.353152
248.8	-0.576904	289.374	0.356411
248.7	-0.65791	289.73	0.359752
248.6	-0.753397	290.085	0.363116
248.5	-0.666327	290.448	0.366486
248.4	-0.544836	290.817	0.369895
248.3	-0.528793	291.181	0.373329
248.2	-0.498743	291.553	0.376693
248.1	-0.516489	291.922	0.380248
248	-0.532382	292.289	0.383466
247.9	-0.458267	292.674	0.386883
247.8	-0.454178	293.066	0.390455
247.7	-0.477289	293.454	0.394134
247.6	-0.639066	293.852	0.39772
247.5	-0.745361	294.266	0.401512
247.4	-0.850443	294.679	0.405121
247.3	-0.936899	295.099	0.40892
247.2	-0.980243	295.545	0.412872
247.1	-1.0023	295.983	0.416776
247	-1.03835	296.418	0.42057
246.9	-1.00071	296.866	0.424341
246.8	-0.915796	297.307	0.428252
246.7	-0.937045	297.746	0.432257
246.6	-0.951694	298.186	0.436085
246.5	-0.968094	298.636	0.439997
246.4	-1.03111	299.08	0.443933
246.3	-1.11506	299.521	0.448012
246.2	-1.15012	299.967	0.452268
246.1	-1.30557	300.415	0.456127
246	-1.63924	300.863	0.460197
245.9	-1.73761	301.319	0.464186
245.8	-1.71335	301.776	0.468312
245.7	-1.69728	302.237	0.472649
245.6	-1.68687	302.692	0.47658
245.5	-1.73457	303.143	0.480648
245.4	-1.72149	303.603	0.484673
245.3	-1.69432	304.064	0.488924
245.2	-1.56649	304.535	0.493167
245.1	-1.43488	305.006	0.49751
245	-1.4502	305.473	0.501717
244.9	-1.47881	305.928	0.505672
244.8	-1.54069	306.388	0.510076
244.7	-1.5594	306.857	0.514425
244.6	-1.47681	307.329	0.51854
244.5	-1.43175	307.793	0.522587
244.4	-1.24485	308.251	0.526654
244.3	-1.13165	308.704	0.530639
244.2	-1.08686	309.157	0.534663
244.1	-0.898334	309.624	0.538692
244	-0.806384	310.091	0.542747
243.9	-0.674451	310.553	0.546773
243.8	-0.681586	311.005	0.550809
243.7	-0.664816	311.454	0.554717
243.6	-0.723538	311.902	0.558571
243.5	-0.880539	312.357	0.562498
243.4	-1.00444	312.818	0.56638
243.3	-1.11287	313.281	0.570463
243.2	-1.25382	313.742	0.57432
243.1	-1.31685	314.205	0.57814
243	-1.28893	314.671	0.582027
242.9	-1.26973	315.14	0.586009
242.8	-1.18163	315.608	0.589985
242.7	-1.21051	316.072	0.593894
242.6	-1.13936	316.529	0.597695
242.5	-1.19807	316.982	0.601523
242.4	-1.22524	317.441	0.605375
242.3	-1.2733	317.899	0.609196
242.2	-1.43815	318.356	0.613087
242.1	-1.62866	318.808	0.616962
242	-1.77349	319.258	0.620821
241.9	-1.76008	319.706	0.624404
241.8	-1.77094	320.149	0.628167
241.7	-1.70341	320.597	0.631784
241.6	-1.75214	321.038	0.635314
241.5	-1.75901	321.472	0.638983
241.4	-1.63234	321.908	0.64246
241.3	-1.51743	322.343	0.645839
241.2	-1.5342	322.781	0.649314
241.1	-1.46544	323.218	0.652705
241	-1.3465	323.662	0.656109
240.9	-1.44481	324.105	0.659579
240.8	-1.50717	324.542	0.662887
240.7	-1.55709	324.975	0.666312
240.6	-1.62271	325.4	0.669743
240.5	-1.70934	325.825	0.673204
240.4	-1.67584	326.24	0.676374
240.3	-1.70854	326.655	0.679611
240.2	-1.73621	327.073	0.683017
240.1	-1.80255	327.49	0.686296
240	-1.84828	327.906	0.68927
239.9	-1.93737	328.323	0.69243
239.8	-1.87855	328.74	0.695407
239.7	-1.97527	329.152	0.698391
239.6	-2.07645	329.568	0.701441
239.5	-2.09093	329.982	0.70449
239.4	-2.27737	330.399	0.707386
239.3	-2.28849	330.807	0.710258
239.2	-2.34302	331.212	0.713147
239.1	-2.22381	331.616	0.716154
239	-2.08756	332.029	0.719008
238.9	-2.08431	332.44	0.721841
238.8	-1.98235	332.844	0.724633
238.7	-2.05349	333.249	0.727341
238.6	-2.03768	333.637	0.730073
238.5	-2.01984	334.022	0.732783
238.4	-1.95194	334.416	0.735681
238.3	-1.91129	334.812	0.73843
238.2	-2.0934	335.202	0.741173
238.1	-2.18532	335.591	0.744003
238	-2.37132	335.979	0.74658
237.9	-2.37385	336.371	0.749402
237.8	-2.52217	336.758	0.752057
237.7	-2.6632	337.143	0.754706
237.6	-2.72285	337.521	0.75724
237.5	-2.78291	337.897	0.759684
237.4	-2.72007	338.278	0.762263
237.3	-2.65311	338.649	0.764687
237.2	-2.5424	339.022	0.767175
237.1	-2.49411	339.394	0.769703
237	-2.35143	339.765	0.772166
236.9	-2.22477	340.139	0.774623
236.8	-2.31528	340.511	0.777163
236.7	-2.30153	340.885	0.779646
236.6	-2.40115	341.245	0.782045
236.5	-2.62596	341.611	0.784522
236.4	-2.86114	341.977	0.786942
236.3	-3.03614	342.344	0.789283
236.2	-3.09622	342.716	0.791705
236.1	-3.24149	343.079	0.794054
236	-3.39602	343.447	0.796463
235.9	-3.41366	343.81	0.798764
235.8	-3.35556	344.171	0.800971
235.7	-3.36864	344.531	0.803256
235.6	-3.39258	344.89	0.805454
235.5	-3.2014	345.241	0.807576
235.4	-3.01444	345.586	0.809713
235.3	-2.95796	345.926	0.811849
235.2	-2.85673	346.265	0.813833
235.1	-2.78889	346.598	0.815837
235	-2.8734	346.933	0.817831
234.9	-2.76646	347.259	0.819847
234.8	-2.44157	347.582	0.821844
234.7	-2.45371	347.905	0.823805
234.6	-2.68256	348.222	0.825658
234.5	-3.00007	348.549	0.827483
234.4	-3.1304	348.884	0.829387
234.3	-3.36555	349.207	0.831215
234.2	-3.51931	349.531	0.833068
234.1	-3.78387	349.86	0.834954
234	-4.08889	350.179	0.836686
233.9	-4.2268	350.495	0.838515
233.8	-4.08422	350.817	0.84033
233.7	-3.83311	351.122	0.842081
233.6	-3.63527	351.42	0.843743
233.5	-3.45296	351.723	0.845432
233.4	-3.25701	352.019	0.847172
233.3	-2.89676	352.306	0.848698
233.2	-2.66258	352.598	0.850352
233.1	-2.46574	352.886	0.851883
233	-2.55022	353.164	0.853383
232.9	-2.70006	353.441	0.854874
232.8	-2.92773	353.721	0.856408
232.7	-3.02761	353.999	0.857833
232.6	-3.09846	354.276	0.859268
232.5	-3.24981	354.559	0.860804
232.4	-3.24362	354.837	0.862247
232.3	-3.4495	355.112	0.863714
232.2	-3.41429	355.381	0.865142
232.1	-3.48659	355.657	0.866532
232	-3.40909	355.924	0.867947
231.9	-3.45975	356.185	0.869244
231.8	-3.51112	356.438	0.870494
231.7	-3.53629	356.69	0.871588
231.6	-3.63882	356.946	0.872818
231.5	-3.69505	357.194	0.873886
231.4	-3.65044	357.446	0.875027
231.3	-3.55494	357.694	0.876147
231.2	-3.58644	357.942	0.87722
231.1	-3.58333	358.177	0.878184
231	-3.52428	358.418	0.879406
230.9	-3.62784	358.655	0.880563
230.8	-3.71539	358.869	0.881543
230.7	-3.67501	359.079	0.882656
230.6	-3.77575	359.284	0.883677
230.5	-3.91012	359.479	0.88469
230.4	-3.95538	359.664	0.885694
230.3	-4.09858	359.853	0.886735
230.2	-3.89016	360.041	0.887717
230.1	-3.72643	360.228	0.888629
230	-3.68224	360.423	0.889568
229.9	-3.92451	360.619	0.890455
229.8	-4.02913	360.827	0.891244
229.7	-3.95396	361.044	0.892125
229.6	-4.05564	361.262	0.892766
229.5	-4.03228	361.492	0.893461
229.4	-4.32762	361.72	0.894133
229.3	-4.50893	361.948	0.894698
229.2	-4.50973	362.176	0.895287
229.1	-4.22501	362.406	0.895924
229	-4.17972	362.635	0.896495
228.9	-4.23481	362.857	0.89698
228.8	-4.26424	363.075	0.897479
228.7	-4.23521	363.289	0.897937
228.6	-4.12881	363.498	0.898348
228.5	-4.18205	363.701	0.898846
228.4	-4.27546	363.9	0.89925
228.3	-4.34536	364.099	0.899649
228.2	-4.37862	364.29	0.900037
228.1	-4.35134	364.476	0.900508
228	-4.23376	364.66	0.900957
227.9	-4.36759	364.837	0.901374
227.8	-4.49349	365.007	0.901826
227.7	-4.5177	365.18	0.902236
227.6	-4.50767	365.35	0.902544
227.5	-4.55651	365.517	0.902939
227.4	-4.68609	365.671	0.90326
227.3	-4.63336	365.832	0.903475
227.2	-4.57222	365.995	0.903897
227.1	-4.39652	366.156	0.904359
227	-4.1258	366.324	0.904805
226.9	-4.07371	366.492	0.905227
226.8	-4.11419	366.67	0.90579
226.7	-4.05515	366.85	0.906366
226.6	-3.92969	367.033	0.906919
226.5	-3.84602	367.218	0.90761
226.4	-3.60002	367.399	0.908205
226.3	-3.50251	367.58	0.908783
226.2	-3.48122	367.764	0.909268
226.1	-3.29955	367.948	0.909799
226	-3.16217	368.127	0.910215
225.9	-3.12242	368.303	0.910952
225.8	-3.19283	368.476	0.911625
225.7	-3.31832	368.649	0.912173
225.6	-3.52379	368.824	0.912793
225.5	-3.72306	369.004	0.913463
225.4	-3.70145	369.179	0.914089
225.3	-3.504	369.362	0.91486
225.2	-3.21598	369.545	0.915536
225.1	-2.95902	369.727	0.916182
225	-2.86447	369.902	0.916819
224.9	-2.72927	370.081	0.917471
224.8	-2.39932	370.258	0.918049
224.7	-2.18456	370.441	0.9187
224.6	-2.16256	370.637	0.919419
224.5	-2.2259	370.837	0.920186
224.4	-2.45526	371.031	0.921054
224.3	-2.75043	371.225	0.921926
224.2	-2.76527	371.428	0.92283
224.1	-2.84744	371.631	0.923723
224	-3.0341	371.84	0.924688
223.9	-3.33001	372.05	0.925648
223.8	-3.39307	372.261	0.926659
223.7	-3.27947	372.481	0.927707
223.6	-3.33065	372.701	0.928663
223.5	-3.18204	372.933	0.929764
223.4	-3.18118	373.168	0.930847
223.3	-3.21713	373.4	0.9319
223.2	-3.01147	373.648	0.933152
223.1	-2.95182	373.893	0.934317
223	-2.94962	374.142	0.935552
222.9	-2.87975	374.403	0.936983
222.8	-2.78083	374.661	0.938437
222.7	-2.81679	374.93	0.939917
222.6	-2.69486	375.205	0.941416
222.5	-2.523	375.494	0.943093
222.4	-2.68673	375.789	0.944904
222.3	-2.68688	376.096	0.946682
222.2	-2.57121	376.419	0.948697
222.1	-2.56136	376.749	0.950819
222	-2.71126	377.083	0.952834
221.9	-2.84123	377.424	0.954992
221.8	-2.78645	377.769	0.957149
221.7	-2.7033	378.13	0.959535
221.6	-2.42529	378.503	0.961844
221.5	-2.19724	378.884	0.964272
221.4	-2.29688	379.273	0.966818
221.3	-2.64767	379.66	0.969247
221.2	-2.4945	380.066	0.971948
221.1	-2.37248	380.492	0.974733
221	-2.25317	380.926	0.977522
220.9	-2.45731	381.376	0.980483
220.8	-2.56349	381.839	0.98364
220.7	-2.57903	382.314	0.986901
220.6	-2.59094	382.808	0.990225
220.5	-2.21203	383.32	0.993786
220.4	-2.2244	383.83	0.997358
220.3	-2.02734	384.358	1.00106
220.2	-2.0064	384.903	1.00499
220.1	-1.8913	385.449	1.00886
220	-1.50045	386.018	1.01281
219.9	-1.27796	386.6	1.01691
219.8	-0.926273	387.191	1.02111
219.7	-0.600165	387.794	1.02535
219.6	-0.356903	388.407	1.02981
219.5	-0.361792	389.038	1.0344
219.4	-0.399777	389.679	1.03906
219.3	0.0528595	390.338	1.04392
219.2	0.256107	391.006	1.04878
219.1	0.404813	391.678	1.05371
219	0.313278	392.364	1.05861
218.9	-0.00222778	393.067	1.06364
218.8	0.142438	393.799	1.06881
218.7	0.311795	394.529	1.07395
218.6	0.20632	395.265	1.07914
218.5	0.00222168	396.006	1.0844
218.4	-0.285333	396.76	1.08969
218.3	-0.416446	397.531	1.09521
218.2	-0.429376	398.317	1.10091
218.1	-0.507126	399.102	1.10668
218	-0.612097	399.89	1.11244
217.9	-0.817538	400.692	1.11832
217.8	-0.913068	401.498	1.12426
217.7	-0.786066	402.32	1.13025
217.6	-0.806619	403.146	1.13633
217.5	-0.894907	403.979	1.14238
217.4	-1.02648	404.807	1.1483
217.3	-0.786148	405.65	1.15441
217.2	-0.678006	406.497	1.16059
217.1	-0.559387	407.353	1.16669
217	-0.505801	408.223	1.17296
216.9	-0.270511	409.096	1.17923
216.8	0.115671	409.975	1.18549
216.7	0.424271	410.854	1.19177
216.6	0.788007	411.735	1.19807
216.5	0.802698	412.615	1.20422
216.4	0.499011	413.49	1.21033
216.3	0.501865	414.363	1.2165
216.2	0.305582	415.24	1.22258
216.1	0.135239	416.113	1.2287
216	0.0302338	416.991	1.23497
215.9	-0.246826	417.865	1.24115
215.8	-0.773154	418.736	1.24733
215.7	-1.1473	419.609	1.25351
215.6	-0.891492	420.484	1.25965
215.5	-1.0046	421.355	1.26583
215.4	-0.796701	422.221	1.27203
215.3	-0.853979	423.079	1.27804
215.2	-1.06515	423.927	1.28393
215.1	-1.205	424.771	1.28975
215	-0.926999	425.617	1.29557
214.9	-0.799496	426.453	1.30132
214.8	-1.119	427.275	1.30706
214.7	-1.36839	428.102	1.31267
214.6	-1.79458	428.915	1.31823
214.5	-1.98942	429.719	1.32365
214.4	-2.16485	430.52	1.32898
214.3	-2.1063	431.313	1.33427
214.2	-2.34008	432.094	1.33946
214.1	-2.39985	432.867	1.34452
214	-2.52788	433.626	1.34957
213.9	-2.21764	434.382	1.35459
213.8	-2.19626	435.118	1.35941
213.7	-2.17103	435.841	1.36412
213.6	-1.95003	436.561	1.36892
213.5	-2.07235	437.269	1.37356
213.4	-2.29318	437.971	1.37816
213.3	-2.54147	438.668	1.38247
213.2	-3.07621	439.368	1.38674
213.1	-3.69351	440.063	1.391
213	-4.05586	440.76	1.39524
212.9	-4.28517	441.458	1.39948
212.8	-4.6894	442.142	1.4036
212.7	-4.63527	442.827	1.40773
212.6	-4.3458	443.509	1.41186
212.5	-4.17703	444.179	1.4159
212.4	-3.81014	444.835	1.41972
212.3	-3.37892	445.476	1.42356
212.2	-2.93193	446.108	1.42748
212.1	-2.79166	446.726	1.43107
212	-2.61972	447.343	1.43469
211.9	-2.88367	447.946	1.43815
211.8	-2.99629	448.537	1.44161
211.7	-3.05897	449.12	1.4451
211.6	-3.06405	449.706	1.44855
211.5	-2.95684	450.282	1.45183
211.4	-3.29188	450.841	1.45489
211.3	-3.6306	451.385	1.45799
211.2	-3.99566	451.915	1.46118
211.1	-3.98329	452.438	1.46414
211	-4.38595	452.957	1.4673
210.9	-4.94428	453.47	1.47016
210.8	-5.74366	453.974	1.47297
210.7	-6.20925	454.483	1.47583
210.6	-6.15123	454.988	1.47879
210.5	-6.19214	455.494	1.48171
210.4	-6.94732	455.981	1.48448
210.3	-7.73678	456.461	1.48727
210.2	-8.0413	456.925	1.48993
210.1	-8.22198	457.381	1.49255
210	-8.45466	457.819	1.49515
209.9	-8.36362	458.243	1.49767
209.8	-9.12771	458.649	1.50003
209.7	-9.52458	459.05	1.50225
209.6	-8.88513	459.459	1.50467
209.5	-8.22343	459.867	1.50715
209.4	-7.95875	460.278	1.50949
209.3	-8.04912	460.671	1.51176
209.2	-7.36353	461.073	1.51402
209.1	-7.79816	461.465	1.51618
209	-7.87521	461.85	1.51833
208.9	-8.31132	462.224	1.52054
208.8	-8.89549	462.596	1.52265
208.7	-9.42338	462.956	1.52466
208.6	-9.67525	463.314	1.52652
208.5	-10.002	463.657	1.52838
208.4	-10.895	463.983	1.53022
208.3	-11.0131	464.305	1.53198
208.2	-10.8643	464.617	1.53368
208.1	-10.4241	464.933	1.53542
208	-10.3653	465.228	1.53699
207.9	-10.0669	465.513	1.53841
207.8	-10.0452	465.791	1.53986
207.7	-9.73435	466.072	1.54138
207.6	-9.71879	466.349	1.54289
207.5	-9.82945	466.623	1.5444
207.4	-10.0907	466.9	1.54597
207.3	-10.5811	467.165	1.5475
207.2	-10.4384	467.432	1.54894
207.1	-10.5416	467.689	1.55056
207	-10.8856	467.934	1.55188
206.9	-11.1827	468.164	1.55324
206.8	-11.1575	468.396	1.55458
206.7	-10.822	468.63	1.55603
206.6	-10.5083	468.87	1.55729
206.5	-10.2455	469.09	1.55854
206.4	-9.98708	469.308	1.5598
206.3	-9.75427	469.528	1.56094
206.2	-9.78031	469.736	1.56223
206.1	-10.0597	469.935	1.56341
206	-10.2132	470.13	1.56448
205.9	-10.5035	470.318	1.56544
205.8	-10.2173	470.495	1.56651
205.7	-10.5258	470.66	1.56761
205.6	-10.6685	470.824	1.56878
205.5	-11.0313	470.974	1.56971
205.4	-11.3193	471.123	1.5707
205.3	-11.5224	471.278	1.57162
205.2	-11.4765	471.434	1.57251
205.1	-11.3113	471.595	1.57348
205	-11.9975	471.741	1.57448
204.9	-12.5585	471.885	1.57514
204.8	-12.8116	472.026	1.57586
204.7	-12.3344	472.184	1.57677
204.6	-11.6892	472.337	1.57747
204.5	-10.9806	472.481	1.57835
204.4	-10.9598	472.61	1.57909
204.3	-10.7307	472.74	1.57997
204.2	-10.2988	472.87	1.58064
204.1	-9.73692	472.99	1.5814
204	-9.2498	473.113	1.58227
203.9	-9.73311	473.21	1.58277
203.8	-10.1954	473.305	1.58346
203.7	-10.3514	473.404	1.58417
203.6	-10.4381	473.506	1.5846
203.5	-10.5617	473.604	1.58526
203.4	-10.6427	473.708	1.58576
203.3	-10.7014	473.816	1.58629
203.2	-10.7745	473.914	1.58677
203.1	-10.7311	474.02	1.58721
203	-10.4212	474.129	1.58777
202.9	-10.447	474.234	1.58818
202.8	-10.4546	474.348	1.58888
202.7	-9.87495	474.473	1.58956
202.6	-9.96827	474.574	1.59015
202.5	-10.0361	474.672	1.59069
202.4	-10.5633	474.769	1.59115
202.3	-11.1819	474.854	1.59166
202.2	-11.1087	474.946	1.59228
[truncated: 58 more rows]

## Sheet: compound 5
TITLE	OEE8-3-12-1
DATA TYPE
ORIGIN	JASCO
OWNER
DATE	2019-11-27
TIME	1899-12-31 17:56:48
SPECTROMETER/DATA SYSTEM
LOCALE	2052
RESOLUTION
DELTAX	-0.1
XUNITS	NANOMETERS
YUNITS	CD [mdeg]
Y2UNITS	HT [V]
Y3UNITS	ABSORBANCE
FIRSTX	400
LASTX	200
NPOINTS	2001
FIRSTY	0.2203
MAXY	52.4617
MINY	-31.2585
XYDATA
400	0.220297	249.659	0.0100774
399.9	0.220319	249.605	0.0100719
399.8	0.0906708	249.55	0.0100509
399.7	0.0547363	249.493	0.0100244
399.6	0.0453674	249.403	0.00992264
399.5	-0.0684814	249.31	0.0098783
399.4	-0.155585	249.241	0.00975679
399.3	-0.168701	249.191	0.00967881
399.2	-0.121561	249.14	0.00960796
399.1	-0.113855	249.091	0.00951337
399	-0.0994568	249.042	0.00948645
398.9	-0.112595	248.952	0.00938393
398.8	-0.0792572	248.889	0.00938671
398.7	-0.0158203	248.844	0.00950664
398.6	0.0459381	248.805	0.00968673
398.5	0.0219421	248.765	0.00979835
398.4	0.00258484	248.723	0.00983991
398.3	0.0416473	248.65	0.0099737
398.2	0.0869568	248.577	0.0100924
398.1	0.1823	248.533	0.0101748
398	0.225775	248.509	0.0102717
397.9	0.16344	248.486	0.010265
397.8	0.0770782	248.464	0.0102112
397.7	0.0614899	248.407	0.0102179
397.6	0.0921875	248.359	0.0103561
397.5	0.112677	248.339	0.010419
397.4	0.094046	248.335	0.0105041
397.3	0.0619812	248.34	0.0106818
397.2	-0.00658569	248.343	0.0108085
397.1	-0.037323	248.31	0.0109802
397	-0.0327911	248.283	0.0112154
396.9	0.0630096	248.285	0.0114426
396.8	0.0958588	248.298	0.0116005
396.7	0.0191467	248.318	0.0117359
396.6	-0.0130951	248.337	0.0118
396.5	-0.0624756	248.322	0.011783
396.4	-0.139096	248.312	0.0117925
396.3	-0.135968	248.335	0.0118617
396.2	-0.087085	248.37	0.0118989
396.1	-0.109384	248.407	0.0118704
396	-0.13847	248.45	0.011855
395.9	-0.12453	248.456	0.0118328
395.8	-0.0349976	248.462	0.0117913
395.7	0.0693268	248.499	0.0118376
395.6	0.134152	248.548	0.0119144
395.5	0.148425	248.594	0.0118926
395.4	0.128427	248.641	0.0118309
395.3	0.136633	248.655	0.0118518
395.2	0.159366	248.665	0.0117837
395.1	0.199026	248.702	0.0117054
395	0.280078	248.755	0.0117279
394.9	0.243399	248.802	0.0117212
394.8	0.146149	248.852	0.0117145
394.7	0.185449	248.865	0.0117287
394.6	0.210867	248.874	0.0117636
394.5	0.239044	248.902	0.0117173
394.4	0.180032	248.94	0.0117204
394.3	0.117514	248.976	0.0117596
394.2	-0.0215668	249.006	0.0116986
394.1	-0.124277	248.999	0.0116749
394	-0.127997	248.985	0.0115585
393.9	-0.118927	248.993	0.0113654
393.8	-0.123355	249.016	0.0112403
393.7	-0.0627228	249.04	0.0111766
393.6	-0.0343201	249.026	0.0111334
393.5	-0.0287231	249.01	0.0110123
393.4	0.0304535	248.996	0.011061
393.3	0.0737335	249.011	0.011135
393.2	0.121567	249.041	0.0112051
393.1	0.101761	249.068	0.0113218
393	0.0899445	249.063	0.0115186
392.9	0.104654	249.05	0.0116112
392.8	0.147763	249.064	0.0116175
392.7	0.227878	249.097	0.0116975
392.6	0.218906	249.125	0.0117707
392.5	0.179578	249.144	0.0117034
392.4	0.136053	249.126	0.0116891
392.3	0.153656	249.107	0.0116512
392.2	0.168616	249.108	0.0115716
392.1	0.196188	249.125	0.0115292
392	0.189209	249.143	0.0114196
391.9	0.196536	249.152	0.0113286
391.8	0.189713	249.135	0.0112712
391.7	0.165692	249.118	0.011209
391.6	0.225327	249.124	0.0111457
391.5	0.238028	249.144	0.0110586
391.4	0.213162	249.165	0.0110277
391.3	0.143167	249.15	0.0110274
391.2	0.0359161	249.14	0.0110998
391.1	-0.0444611	249.128	0.0111817
391	-0.037854	249.134	0.0111663
390.9	-0.0372711	249.153	0.0112078
390.8	-0.0747772	249.175	0.0112997
390.7	-0.0685242	249.158	0.0113199
390.6	-0.0690979	249.142	0.0113769
390.5	-0.0399414	249.15	0.0113424
390.4	-0.0450043	249.172	0.011346
390.3	-0.0381134	249.196	0.011384
390.2	-0.0813049	249.192	0.0114612
390.1	-0.0758423	249.188	0.0116056
390	-0.00446777	249.186	0.0117042
389.9	0.00400696	249.21	0.0118233
389.8	-0.0189453	249.249	0.0119666
389.7	0.00369568	249.279	0.0118898
389.6	-0.0030365	249.266	0.0117936
389.5	0.0395905	249.256	0.0118253
389.4	0.0942505	249.267	0.0118071
389.3	0.0755249	249.289	0.0117576
389.2	0.0148621	249.31	0.0117323
389.1	0.0148682	249.297	0.0117184
389	0.0636017	249.277	0.0116488
388.9	0.0761261	249.267	0.0117402
388.8	0.14151	249.283	0.0118182
388.7	0.0997498	249.3	0.0116919
388.6	0.0138763	249.317	0.011612
388.5	-0.0689636	249.3	0.0115672
388.4	-0.0799866	249.281	0.0114513
388.3	-0.0269653	249.286	0.0113515
388.2	-0.0192078	249.309	0.0113286
388.1	-0.0512238	249.324	0.0112102
388	-0.121643	249.301	0.0111184
387.9	-0.0988342	249.282	0.0111564
387.8	0.00112915	249.261	0.011173
387.7	0.125372	249.264	0.0112264
387.6	0.180972	249.281	0.0113179
387.5	0.18241	249.293	0.0113582
387.4	0.118579	249.266	0.0113001
387.3	0.0923187	249.239	0.011249
387.2	0.150943	249.239	0.0112597
387.1	0.119775	249.251	0.0112498
387	0.0894684	249.253	0.0111497
386.9	0.0719238	249.229	0.0111279
386.8	0.133368	249.204	0.0111714
386.7	0.191293	249.174	0.0111243
386.6	0.207562	249.174	0.0111592
386.5	0.248993	249.183	0.0111972
386.4	0.207462	249.153	0.0111833
386.3	0.215341	249.125	0.0112348
386.2	0.201682	249.1	0.0112989
386.1	0.1332	249.094	0.0112759
386	0.0732269	249.099	0.0112565
385.9	0.0377625	249.104	0.0111489
385.8	-0.00906067	249.076	0.011046
385.7	-0.00118408	249.043	0.0109977
385.6	0.0847778	249.037	0.0109806
385.5	0.140225	249.04	0.0109355
385.4	0.151645	249.04	0.0108631
385.3	0.201944	249.009	0.0108932
385.2	0.283191	248.972	0.0108627
385.1	0.288208	248.938	0.0108825
385	0.26474	248.925	0.0110297
384.9	0.298172	248.92	0.01104
384.8	0.273633	248.881	0.011042
384.7	0.236426	248.836	0.0110705
384.6	0.217755	248.79	0.0110475
384.5	0.189011	248.772	0.0110388
384.4	0.183487	248.76	0.0109506
384.3	0.23002	248.715	0.0108429
384.2	0.287106	248.67	0.0107392
384.1	0.319055	248.624	0.0106814
384	0.309293	248.603	0.010704
383.9	0.337875	248.598	0.0106592
383.8	0.361481	248.594	0.0106177
383.7	0.416245	248.555	0.010603
383.6	0.367166	248.514	0.0105619
383.5	0.273697	248.497	0.0105639
383.4	0.234161	248.49	0.0106402
383.3	0.213809	248.485	0.0106612
383.2	0.240085	248.453	0.0106561
383.1	0.290512	248.418	0.0106351
383	0.284793	248.382	0.0106102
382.9	0.288327	248.371	0.0105912
382.8	0.319595	248.373	0.0105662
382.7	0.337994	248.344	0.0105654
382.6	0.309647	248.312	0.0105203
382.5	0.309561	248.28	0.0104962
382.4	0.274243	248.265	0.0104249
382.3	0.200684	248.259	0.0103719
382.2	0.140482	248.224	0.0104047
382.1	0.0933777	248.187	0.0103853
382	0.0716248	248.154	0.0104649
381.9	0.0727203	248.145	0.0105864
381.8	0.102386	248.148	0.0106751
381.7	0.143015	248.121	0.0107534
381.6	0.113498	248.092	0.0108195
381.5	0.100726	248.066	0.0109197
381.4	0.114539	248.06	0.0109545
381.3	0.177182	248.068	0.0110416
381.2	0.211118	248.04	0.011008
381.1	0.216934	248.008	0.0109304
381	0.256342	247.978	0.0108678
380.9	0.248059	247.97	0.0107899
380.8	0.229871	247.969	0.0106826
380.7	0.256854	247.935	0.0105453
380.6	0.220886	247.904	0.0104673
380.5	0.181711	247.872	0.0103022
380.4	0.155154	247.867	0.0102492
380.3	0.142377	247.876	0.0102634
380.2	0.100287	247.849	0.0102155
380.1	0.0312927	247.818	0.0101692
380	0.074826	247.79	0.0102009
379.9	0.125687	247.794	0.0103272
379.8	0.160196	247.807	0.0103291
379.7	0.170303	247.784	0.0103652
379.6	0.228751	247.763	0.0105298
379.5	0.190393	247.738	0.0105943
379.4	0.198944	247.735	0.0106355
379.3	0.307446	247.742	0.0106426
379.2	0.254239	247.72	0.0106292
379.1	0.199585	247.694	0.01055
379	0.187732	247.665	0.0104942
378.9	0.178949	247.662	0.0105749
378.8	0.145609	247.672	0.0106011
378.7	0.219681	247.647	0.010512
378.6	0.233817	247.621	0.0104047
378.5	0.113452	247.594	0.0102733
378.4	0.0903107	247.593	0.0102333
378.3	0.0691315	247.573	0.0101688
378.2	0.0453186	247.554	0.0101981
378.1	0.0774262	247.538	0.0102733
378	0.0978516	247.522	0.0102903
377.9	0.0637024	247.531	0.0104091
377.8	0.0771423	247.524	0.0106082
377.7	0.133774	247.518	0.0107823
377.6	0.160065	247.506	0.0109003
377.5	0.15361	247.516	0.011019
377.4	0.145856	247.537	0.0111892
377.3	0.127368	247.521	0.0111805
377.2	0.139066	247.504	0.0112122
377.1	0.112411	247.483	0.0112328
377	-0.0189758	247.484	0.0111817
376.9	-0.0394135	247.493	0.0111841
376.8	-0.0554718	247.47	0.0112565
376.7	0.0236206	247.445	0.0112478
376.6	0.099646	247.42	0.011175
376.5	0.106732	247.424	0.0111908
376.4	0.0853943	247.436	0.0111592
376.3	0.196442	247.413	0.011078
376.2	0.371918	247.388	0.0109945
376.1	0.49549	247.364	0.010894
376	0.58573	247.365	0.0107942
375.9	0.608401	247.342	0.0106323
375.8	0.55322	247.317	0.010531
375.7	0.588034	247.291	0.0104364
375.6	0.641611	247.26	0.010265
375.5	0.662747	247.253	0.0101712
375.4	0.653513	247.236	0.0101348
375.3	0.665753	247.218	0.0101213
375.2	0.674197	247.206	0.0102417
375.1	0.690494	247.218	0.0104598
375	0.714621	247.244	0.0106984
374.9	0.719382	247.234	0.0108279
374.8	0.729321	247.222	0.0109589
374.7	0.715851	247.21	0.0111065
374.6	0.686325	247.21	0.011175
374.5	0.599704	247.184	0.0112229
374.4	0.524472	247.159	0.0112355
374.3	0.461435	247.133	0.0111643
374.2	0.456515	247.103	0.011061
374.1	0.396265	247.094	0.0109715
374	0.29704	247.072	0.010932
373.9	0.225787	247.048	0.0109217
373.8	0.165515	247.03	0.0109316
373.7	0.233676	247.037	0.0109779
373.6	0.296933	247.017	0.0109244
373.5	0.409961	246.997	0.0109351
373.4	0.482999	246.978	0.0109676
373.3	0.544998	246.958	0.0109173
373.2	0.609116	246.957	0.010928
373.1	0.602209	246.933	0.0108821
373	0.558618	246.906	0.0108706
372.9	0.499512	246.877	0.0108817
372.8	0.480103	246.868	0.0108425
372.7	0.48699	246.843	0.0107891
372.6	0.471594	246.818	0.0107808
372.5	0.46152	246.797	0.010873
372.4	0.48913	246.774	0.0108817
372.3	0.547537	246.773	0.0108389
372.2	0.660175	246.752	0.0108449
372.1	0.801688	246.726	0.0107246
372	0.857129	246.706	0.0107166
371.9	0.879037	246.701	0.0106794
371.8	0.814951	246.681	0.0105777
371.7	0.765326	246.664	0.01055
371.6	0.784143	246.643	0.0104522
371.5	0.783853	246.621	0.0104016
371.4	0.835712	246.624	0.0103473
371.3	0.840509	246.61	0.0103754
371.2	0.812729	246.594	0.0103545
371.1	0.825421	246.581	0.010419
371	0.864758	246.586	0.010474
370.9	0.913824	246.567	0.0104795
370.8	0.94166	246.551	0.0104859
370.7	0.961368	246.54	0.0106367
370.6	0.879425	246.528	0.0107827
370.5	0.835104	246.537	0.0108579
370.4	0.877655	246.529	0.0109189
370.3	0.878894	246.52	0.0109672
370.2	0.811285	246.51	0.0110487
370.1	0.808243	246.526	0.0112098
370	0.791321	246.519	0.0113456
369.9	0.774353	246.511	0.0114422
369.8	0.829129	246.503	0.0114485
369.7	0.936465	246.488	0.0114295
369.6	0.93988	246.465	0.0114117
369.5	0.946304	246.454	0.0114315
369.4	1.00824	246.439	0.0113998
369.3	1.03249	246.421	0.0113115
369.2	1.08539	246.42	0.0111457
369.1	1.1222	246.405	0.0110032
369	1.2071	246.385	0.0108627
368.9	1.18436	246.369	0.0107922
368.8	1.18646	246.377	0.0107206
368.7	1.1783	246.361	0.0106723
368.6	1.14651	246.347	0.0107067
368.5	1.13224	246.333	0.0107463
368.4	1.19792	246.32	0.0108441
368.3	1.24084	246.304	0.0109252
368.2	1.27032	246.298	0.0110214
368.1	1.33045	246.293	0.0111912
368	1.32885	246.292	0.0113278
367.9	1.33392	246.309	0.0114461
367.8	1.38137	246.301	0.0113784
367.7	1.43877	246.296	0.0113844
367.6	1.4235	246.29	0.0113357
367.5	1.38396	246.303	0.0112882
367.4	1.36817	246.301	0.0113499
367.3	1.33401	246.296	0.0113765
367.2	1.2653	246.287	0.0113947
367.1	1.24965	246.278	0.0114046
367	1.2193	246.266	0.0114125
366.9	1.25653	246.259	0.0112977
366.8	1.26283	246.254	0.0112866
366.7	1.29037	246.247	0.0112534
366.6	1.25576	246.229	0.0111813
366.5	1.20877	246.224	0.0111987
366.4	1.25	246.218	0.0111611
366.3	1.3351	246.214	0.0111105
366.2	1.37117	246.2	0.0111164
366.1	1.34012	246.194	0.0111983
366	1.24222	246.189	0.0112391
365.9	1.17411	246.185	0.0112684
365.8	1.1275	246.173	0.011384
365.7	1.1091	246.168	0.0113745
365.6	1.04017	246.163	0.0113745
365.5	1.04898	246.158	0.0114014
365.4	1.06382	246.171	0.0114342
365.3	1.0742	246.166	0.0114168
365.2	1.14317	246.156	0.0114105
365.1	1.2776	246.147	0.0114778
365	1.38316	246.158	0.0115463
364.9	1.45998	246.157	0.0115945
364.8	1.56373	246.15	0.011591
364.7	1.5567	246.144	0.011555
364.6	1.49053	246.138	0.0115724
364.5	1.50257	246.125	0.0115443
364.4	1.54366	246.125	0.0116559
364.3	1.53623	246.126	0.0117169
364.2	1.51854	246.124	0.0117022
364.1	1.49931	246.108	0.0116314
364	1.48559	246.101	0.0115997
363.9	1.52997	246.099	0.0116373
363.8	1.57246	246.096	0.0116519
363.7	1.60921	246.089	0.01176
363.6	1.57176	246.093	0.011853
363.5	1.52628	246.099	0.0118439
363.4	1.5042	246.099	0.0118712
363.3	1.47388	246.092	0.011914
363.2	1.52151	246.093	0.0119634
363.1	1.58521	246.09	0.0119001
363	1.67499	246.082	0.0119065
362.9	1.66438	246.064	0.0117556
362.8	1.66281	246.054	0.0116001
362.7	1.7096	246.041	0.0114532
362.6	1.73568	246.03	0.0113464
362.5	1.74432	246.015	0.0112807
362.4	1.71794	246.01	0.0112565
362.3	1.66635	246.005	0.011321
362.2	1.57127	245.999	0.0112803
362.1	1.49261	245.989	0.0113317
362	1.48841	245.986	0.0113974
361.9	1.48996	245.987	0.0114156
361.8	1.51875	245.989	0.011416
361.7	1.6166	245.983	0.0114465
361.6	1.74786	245.985	0.0114311
361.5	1.78943	245.986	0.0113618
361.4	1.78919	245.99	0.011359
361.3	1.86623	245.985	0.0113915
361.2	1.88052	245.987	0.0112981
361.1	1.8882	245.994	0.0113238
361	1.87564	245.993	0.01134
360.9	1.83763	245.979	0.0113199
360.8	1.8158	245.978	0.0113867
360.7	1.80422	245.972	0.0113436
360.6	1.81489	245.941	0.0113646
360.5	1.84659	245.93	0.0113705
360.4	1.92334	245.93	0.0114509
360.3	2.05374	245.927	0.0115197
360.2	2.14918	245.902	0.011587
360.1	2.1518	245.899	0.0116998
360	2.11505	245.904	0.0117513
359.9	2.16649	245.911	0.0118724
359.8	2.25146	245.906	0.0119349
359.7	2.267	245.906	0.0119338
359.6	2.18187	245.91	0.0120026
359.5	2.0466	245.907	0.0119591
359.4	1.94846	245.897	0.0119623
359.3	1.91154	245.896	0.0119646
359.2	1.86591	245.895	0.0119385
359.1	1.81204	245.892	0.0118597
359	1.70395	245.88	0.0118174
358.9	1.68709	245.883	0.0118898
358.8	1.73933	245.888	0.0119136
358.7	1.82319	245.896	0.0120288
358.6	1.90038	245.898	0.0122081
358.5	1.8655	245.903	0.0122476
358.4	1.9179	245.909	0.0123434
358.3	1.9513	245.882	0.0123193
358.2	2.00285	245.874	0.0123145
358.1	2.05103	245.878	0.0122971
358	2.0788	245.878	0.0122856
357.9	2.08066	245.853	0.0122148
357.8	2.04765	245.845	0.0121194
357.7	2.07955	245.848	0.0121186
357.6	2.16997	245.851	0.0120675
357.5	2.29699	245.853	0.012123
357.4	2.30755	245.865	0.0121586
357.3	2.27594	245.875	0.0121127
357.2	2.29891	245.859	0.0121063
357.1	2.31921	245.859	0.012136
357	2.37376	245.87	0.0122385
356.9	2.485	245.879	0.0123652
356.8	2.59073	245.862	0.012436
356.7	2.52021	245.858	0.012444
356.6	2.47578	245.863	0.0124364
356.5	2.54156	245.866	0.0125144
356.4	2.51285	245.862	0.0125643
356.3	2.49052	245.868	0.0125718
356.2	2.4891	245.871	0.0125259
356.1	2.48493	245.838	0.0123268
356	2.3994	245.827	0.0121716
355.9	2.36426	245.828	0.0120937
355.8	2.44277	245.827	0.01199
355.7	2.45914	245.806	0.0119231
355.6	2.52313	245.802	0.0118831
355.5	2.62098	245.804	0.0118202
355.4	2.67117	245.807	0.0117944
355.3	2.63963	245.814	0.0118368
355.2	2.67312	245.832	0.0119468
355.1	2.72431	245.845	0.0119951
355	2.72691	245.832	0.0120311
354.9	2.70016	245.834	0.0121439
354.8	2.64672	245.844	0.0122124
354.7	2.55778	245.857	0.0122176
354.6	2.47933	245.838	0.0122176
354.5	2.47219	245.839	0.0122282
354.4	2.49553	245.851	0.0123082
354.3	2.51064	245.86	0.0123434
354.2	2.55585	245.859	0.012368
354.1	2.56937	245.866	0.0122872
354	2.566	245.877	0.0122449
353.9	2.59698	245.855	0.0122449
353.8	2.69466	245.853	0.0122441
353.7	2.74938	245.857	0.0122025
353.6	2.83091	245.856	0.0120925
353.5	2.82202	245.828	0.0119524
353.4	2.79259	245.83	0.0119749
353.3	2.80948	245.84	0.0119706
353.2	2.84278	245.819	0.0119417
353.1	2.97784	245.821	0.0120616
353	2.97522	245.831	0.0121566
352.9	3.00692	245.841	0.0121871
352.8	2.97332	245.826	0.0122259
352.7	3.00349	245.829	0.0123236
352.6	3.08672	245.835	0.012347
352.5	3.12433	245.825	0.0124685
352.4	3.09918	245.831	0.0126842
352.3	3.0387	245.847	0.0127721
352.2	2.98945	245.862	0.0127958
352.1	3.02502	245.853	0.0129407
352	2.98088	245.859	0.0130543
351.9	2.97779	245.872	0.013088
351.8	2.94019	245.858	0.0130488
351.7	2.9445	245.861	0.0130373
351.6	3.01097	245.874	0.013004
351.5	3.00344	245.857	0.0129617
351.4	2.99402	245.841	0.0129795
351.3	2.9763	245.846	0.0130278
351.2	3.04159	245.853	0.012993
351.1	3.09138	245.837	0.0130614
351	3.05143	245.838	0.0131453
350.9	2.99241	245.846	0.0132613
350.8	2.94841	245.825	0.0133983
350.7	2.97726	245.819	0.0134022
350.6	2.96362	245.822	0.0134133
350.5	3.01792	245.825	0.0134018
350.4	3.05729	245.8	0.0134113
350.3	3.10601	245.793	0.0134216
350.2	3.11046	245.801	0.0134576
350.1	3.12413	245.779	0.0133714
350	3.13289	245.775	0.0131802
349.9	3.20203	245.786	0.0132178
349.8	3.28467	245.772	0.0132336
349.7	3.33185	245.752	0.0131647
349.6	3.3233	245.759	0.013215
349.5	3.25317	245.776	0.0132237
349.4	3.20078	245.762	0.0131707
349.3	3.19802	245.77	0.0131679
349.2	3.2738	245.785	0.0131917
349.1	3.29778	245.767	0.0131212
349	3.26967	245.772	0.0130852
348.9	3.19114	245.783	0.0130832
348.8	3.10016	245.767	0.0129526
348.7	3.08445	245.751	0.0128936
348.6	3.16421	245.756	0.0128457
348.5	3.28319	245.766	0.012841
348.4	3.27492	245.75	0.0129011
348.3	3.2774	245.758	0.0130116
348.2	3.3477	245.766	0.0130895
348.1	3.44909	245.754	0.0132324
348	3.56756	245.76	0.0133448
347.9	3.63089	245.767	0.0133975
347.8	3.62064	245.749	0.0134802
347.7	3.5826	245.733	0.0135978
347.6	3.52959	245.735	0.0136793
347.5	3.53799	245.738	0.0136702
347.4	3.53089	245.728	0.0137288
347.3	3.47302	245.727	0.0136548
347.2	3.42567	245.735	0.0135831
347.1	3.32698	245.721	0.0135701
347	3.29371	245.721	0.0135265
346.9	3.18722	245.726	0.0133947
346.8	3.21989	245.709	0.0133084
346.7	3.25855	245.691	0.0132641
346.6	3.24238	245.684	0.0131968
346.5	3.17643	245.662	0.0131331
346.4	3.19169	245.643	0.0131731
346.3	3.23237	245.64	0.0132336
346.2	3.34398	245.624	0.0132431
346.1	3.45879	245.611	0.0134189
346	3.51279	245.614	0.0135894
345.9	3.52044	245.622	0.01365
345.8	3.48966	245.608	0.013722
345.7	3.51153	245.614	0.013895
345.6	3.51581	245.621	0.0139702
345.5	3.50007	245.606	0.0139916
345.4	3.46436	245.609	0.0141163
345.3	3.34316	245.615	0.0141214
345.2	3.29801	245.593	0.0139884
345.1	3.24703	245.572	0.0139734
345	3.25524	245.568	0.0139868
344.9	3.2739	245.55	0.0138942
344.8	3.33904	245.533	0.0138341
344.7	3.37603	245.529	0.0138008
344.6	3.38484	245.514	0.013762
344.5	3.5215	245.499	0.0137913
344.4	3.58094	245.504	0.0138705
344.3	3.62903	245.499	0.0139591
344.2	3.62626	245.488	0.0139837
344.1	3.68632	245.493	0.0140751
344	3.64769	245.482	0.0140664
343.9	3.55645	245.47	0.0140692
343.8	3.52002	245.467	0.0140193
343.7	3.39892	245.471	0.0138982
343.6	3.37014	245.455	0.0138436
343.5	3.36722	245.451	0.0137838
343.4	3.41465	245.457	0.0137015
343.3	3.30995	245.436	0.0135297
343.2	3.26665	245.431	0.0134857
343.1	3.33151	245.434	0.0134755
343	3.37767	245.419	0.0134782
342.9	3.43598	245.402	0.0135823
342.8	3.49504	245.399	0.0136092
342.7	3.55006	245.38	0.0136081
342.6	3.55652	245.36	0.0136892
342.5	3.5606	245.363	0.0138024
342.4	3.60146	245.359	0.0139952
342.3	3.64143	245.351	0.014119
342.2	3.75026	245.358	0.0142572
342.1	3.75626	245.348	0.0143395
342	3.7143	245.333	0.0143447
341.9	3.63037	245.338	0.0143973
341.8	3.63057	245.333	0.0145133
341.7	3.66994	245.323	0.0146498
341.6	3.71398	245.319	0.014632
341.5	3.67577	245.303	0.0146
341.4	3.60371	245.288	0.0146225
341.3	3.5873	245.291	0.0146225
341.2	3.60302	245.288	0.014763
341.1	3.70346	245.28	0.0149174
341	3.66726	245.284	0.0149487
340.9	3.54378	245.273	0.014936
340.8	3.48357	245.261	0.0149613
340.7	3.4955	245.26	0.0149423
340.6	3.51689	245.245	0.0149704
340.5	3.52415	245.229	0.0150579
340.4	3.56949	245.224	0.0150116
340.3	3.57004	245.204	0.0149285
340.2	3.56529	245.18	0.0148311
340.1	3.60201	245.174	0.0146981
340	3.6441	245.163	0.0146961
339.9	3.60693	245.159	0.0148082
339.8	3.56564	245.163	0.0147709
339.7	3.51089	245.153	0.0147175
339.6	3.40898	245.148	0.0147737
339.5	3.33358	245.157	0.0148406
339.4	3.2933	245.156	0.0148937
339.3	3.25826	245.157	0.0151248
339.2	3.31591	245.144	0.0153061
339.1	3.43192	245.135	0.0153306
339	3.53751	245.125	0.0154031
338.9	3.56164	245.11	0.0155103
338.8	3.64862	245.101	0.0154901
338.7	3.6864	245.088	0.015447
338.6	3.69325	245.07	0.0153928
338.5	3.7282	245.054	0.0152368
338.4	3.74185	245.05	0.0150619
338.3	3.67666	245.033	0.0148901
338.2	3.58222	245.015	0.0147464
338.1	3.55793	245.017	0.0146617
338	3.55609	244.999	0.0145117
337.9	3.60908	244.986	0.0144689
337.8	3.60714	244.985	0.0144286
337.7	3.60172	244.974	0.0144559
337.6	3.60492	244.968	0.0144951
337.5	3.59541	244.975	0.0145018
337.4	3.65527	244.973	0.0146007
337.3	3.71736	244.968	0.0146676
337.2	3.77187	244.96	0.014725
337.1	3.75969	244.965	0.0148418
337	3.81377	244.972	0.0149277
336.9	3.79621	244.968	0.014915
336.8	3.82796	244.968	0.0149534
336.7	3.84782	244.969	0.0150156
336.6	3.87254	244.961	0.0150211
336.5	3.86174	244.96	0.0150381
336.4	3.80849	244.973	0.0150646
336.3	3.7714	244.968	0.0149922
336.2	3.66862	244.96	0.014921
336.1	3.65764	244.969	0.0149807
336	3.64696	244.968	0.0150251
335.9	3.5858	244.965	0.0150718
335.8	3.55031	244.954	0.0151292
335.7	3.53124	244.95	0.0151343
335.6	3.517	244.947	0.0151802
335.5	3.52222	244.943	0.0152602
335.4	3.5392	244.942	0.0152657
335.3	3.57364	244.943	0.0153433
335.2	3.6028	244.936	0.0153789
335.1	3.68501	244.936	0.015375
335	3.70243	244.949	0.0154149
334.9	3.64183	244.956	0.0154897
334.8	3.64781	244.959	0.0155008
334.7	3.65953	244.952	0.0154941
334.6	3.71072	244.958	0.0155337
334.5	3.71487	244.957	0.0155016
334.4	3.73413	244.948	0.0155004
334.3	3.7602	244.948	0.0155246
334.2	3.77838	244.945	0.0154411
334.1	3.82565	244.936	0.0154181
334	3.79811	244.934	0.0154537
333.9	3.80416	244.949	0.015546
333.8	3.84653	244.942	0.0155772
333.7	3.88413	244.936	0.0155978
333.6	3.85838	244.929	0.0156275
333.5	3.79525	244.928	0.0157526
333.4	3.69366	244.93	0.0158484
333.3	3.64947	244.931	0.0159813
333.2	3.63497	244.936	0.0160827
333.1	3.58456	244.939	0.0161005
333	3.49286	244.937	0.0161072
332.9	3.42124	244.938	0.0161104
332.8	3.38254	244.928	0.0160625
332.7	3.40622	244.929	0.0159358
332.6	3.42802	244.929	0.0158333
332.5	3.41116	244.921	0.0157668
332.4	3.43372	244.926	0.0156789
332.3	3.45316	244.93	0.0156595
332.2	3.51471	244.929	0.0156433
332.1	3.56808	244.937	0.0156441
332	3.58811	244.938	0.0156849
331.9	3.63631	244.946	0.0157431
331.8	3.62246	244.95	0.0157925
331.7	3.62618	244.947	0.0158147
331.6	3.64232	244.952	0.0158891
331.5	3.63634	244.93	0.0159073
331.4	3.63271	244.92	0.0159358
331.3	3.54191	244.918	0.0159362
331.2	3.47445	244.914	0.0158769
331.1	3.44342	244.918	0.0158575
331	3.38958	244.925	0.015878
330.9	3.35664	244.924	0.0158104
330.8	3.32173	244.922	0.0156635
330.7	3.29158	244.916	0.0155551
330.6	3.25377	244.922	0.0154589
330.5	3.2697	244.924	0.0153991
330.4	3.30196	244.917	0.0152946
330.3	3.27511	244.918	0.0152483
330.2	3.21273	244.894	0.0151003
330.1	3.15725	244.884	0.0150314
330	3.16716	244.89	0.015065
329.9	3.15772	244.89	0.0150346
329.8	3.12788	244.895	0.0150365
329.7	3.07434	244.883	0.0150136
329.6	3.02776	244.888	0.0151343
329.5	3.03983	244.897	0.0151988
329.4	3.00692	244.9	0.0152792
329.3	3.06708	244.909	0.0154434
329.2	3.06934	244.896	0.0154886
329.1	3.08549	244.898	0.0155867
329	3.07754	244.904	0.0155899
328.9	3.15562	244.904	0.0156184
328.8	3.20393	244.908	0.0156679
328.7	3.22241	244.893	0.015677
328.6	3.21885	244.896	0.0157898
328.5	3.2016	244.909	0.0158978
328.4	3.18373	244.913	0.0159794
328.3	3.17533	244.912	0.0159453
328.2	3.16686	244.9	0.0159881
328.1	3.12637	244.902	0.0160676
328	3.08563	244.902	0.0160075
327.9	3.00414	244.9	0.0159873
327.8	2.90111	244.902	0.0159477
327.7	2.89513	244.882	0.015848
327.6	2.8764	244.879	0.0157941
327.5	2.85876	244.889	0.0158218
327.4	2.77413	244.885	0.0157383
327.3	2.811	244.889	0.0157102
327.2	2.81223	244.886	0.0157522
327.1	2.83065	244.89	0.0158646
327	2.88854	244.899	0.0159596
326.9	2.95957	244.913	0.016127
326.8	2.99673	244.918	0.0161983
326.7	3.0314	244.901	0.0162774
326.6	3.08931	244.898	0.0164108
326.5	3.036	244.9	0.0165517
326.4	2.92771	244.893	0.0166372
326.3	2.82067	244.89	0.0166146
326.2	2.83552	244.871	0.0166522
326.1	2.82654	244.859	0.0166186
326	2.82463	244.833	0.0165129
325.9	2.77328	244.824	0.0164116
325.8	2.72148	244.82	0.0162275
325.7	2.67943	244.795	0.016055
325.6	2.64338	244.785	0.0159354
325.5	2.6704	244.761	0.015867
325.4	2.69361	244.756	0.0158377
325.3	2.68069	244.757	0.0157609
325.2	2.67967	244.754	0.0157197
325.1	2.66485	244.756	0.0156489
325	2.65681	244.742	0.0156267
324.9	2.70238	244.74	0.0156168
324.8	2.85975	244.725	0.0156093
324.7	3.00701	244.726	0.0156631
324.6	3.13446	244.727	0.0156473
324.5	3.17878	244.705	0.0155701
324.4	3.18684	244.694	0.0155606
324.3	3.21718	244.67	0.0155186
324.2	3.24344	244.652	0.0153955
324.1	3.22455	244.621	0.0153286
324	3.13012	244.602	0.015297
323.9	3.00929	244.584	0.0152075
323.8	2.91343	244.548	0.0151173
323.7	2.82761	244.522	0.0151422
323.6	2.76515	244.482	0.0151418
323.5	2.74297	244.451	0.0151264
323.4	2.7066	244.418	0.0152428
323.3	2.65953	244.401	0.0153389
323.2	2.68152	244.392	0.015388
323.1	2.68447	244.372	0.0155602
323	2.63163	244.368	0.0157094
322.9	2.52948	244.357	0.0157799
322.8	2.48947	244.371	0.0158788
322.7	2.44221	244.386	0.0159841
322.6	2.39596	244.413	0.016013
322.5	2.45887	244.44	0.0161084
322.4	2.47389	244.474	0.0162117
322.3	2.46354	244.519	0.0162196
322.2	2.47291	244.557	0.0162382
322.1	2.51325	244.607	0.0162762
322	2.54731	244.636	0.0162169
321.9	2.50915	244.669	0.0160942
321.8	2.5107	244.688	0.016053
321.7	2.50318	244.707	0.0159398
321.6	2.45838	244.731	0.0159283
321.5	2.53033	244.739	0.0160039
321.4	2.61117	244.753	0.0160102
321.3	2.66535	244.746	0.0159152
321.2	2.66902	244.753	0.015922
321.1	2.7044	244.747	0.0159382
321	2.68735	244.75	0.0159236
320.9	2.63156	244.748	0.0159418
320.8	2.58644	244.744	0.0158927
320.7	2.54105	244.73	0.0158143
320.6	2.46673	244.719	0.0157371
320.5	2.44235	244.725	0.0157253
320.4	2.39313	244.72	0.0156932
320.3	2.33898	244.723	0.0156105
320.2	2.33905	244.723	0.0156679
320.1	2.36251	244.731	0.0156821
320	2.32046	244.727	0.015749
319.9	2.22223	244.733	0.0157787
319.8	2.12896	244.733	0.0158016
319.7	2.13461	244.732	0.0158919
319.6	2.12493	244.726	0.0159707
319.5	2.2169	244.727	0.0160435
319.4	2.27597	244.738	0.0161056
319.3	2.24724	244.734	0.0161238
319.2	2.28959	244.744	0.0161353
319.1	2.39672	244.745	0.0161955
319	2.43197	244.751	0.0161812
318.9	2.35506	244.745	0.0161056
318.8	2.28562	244.755	0.0161337
318.7	2.20944	244.753	0.0161104
318.6	2.10699	244.748	0.0160467
318.5	2.09477	244.742	0.0160435
318.4	2.07838	244.737	0.0159762
318.3	2.09404	244.725	0.0159449
318.2	2.07169	244.72	0.0159596
318.1	2.14622	244.725	0.0159687
318	2.1015	244.718	0.0159022
317.9	2.05511	244.724	0.0158895
317.8	2.05049	244.72	0.0159489
317.7	1.98218	244.722	0.0158812
317.6	1.97125	244.714	0.015848
317.5	1.89171	244.722	0.0158408
317.4	1.8514	244.715	0.0157981
317.3	1.83495	244.715	0.0158646
317.2	1.81375	244.712	0.0159283
317.1	1.89363	244.707	0.0159303
317	1.94128	244.694	0.0158891
316.9	1.96195	244.688	0.0158693
316.8	1.96104	244.681	0.0159164
316.7	1.95897	244.673	0.0158951
316.6	1.94697	244.657	0.0157819
316.5	1.94601	244.649	0.0157237
316.4	1.88182	244.635	0.0156774
316.3	1.80229	244.63	0.0156631
316.2	1.66341	244.622	0.0156588
316.1	1.60635	244.62	0.0156754
316	1.61085	244.63	0.0157169
315.9	1.61338	244.631	0.0157969
315.8	1.59991	244.646	0.0158887
315.7	1.49958	244.649	0.0159101
315.6	1.46745	244.66	0.0159521
315.5	1.46295	244.658	0.0159208
315.4	1.50485	244.664	0.0159259
315.3	1.57765	244.661	0.015977
315.2	1.54991	244.653	0.0159928
315.1	1.48772	244.643	0.0159849
315	1.44523	244.637	0.0159695
314.9	1.50197	244.62	0.015994
314.8	1.58733	244.604	0.0159117
314.7	1.57398	244.591	0.0159331
314.6	1.60164	244.578	0.0159303
314.5	1.55675	244.562	0.0159022
314.4	1.56362	244.553	0.015943
314.3	1.59012	244.536	0.0159742
314.2	1.6287	244.517	0.0159172
314.1	1.64377	244.502	0.0159374
314	1.63955	244.49	0.0159738
313.9	1.62375	244.465	0.0159117
313.8	1.5883	244.452	0.0159643
313.7	1.55905	244.433	0.0159976
313.6	1.54243	244.417	0.0159833
313.5	1.5209	244.401	0.0160459
313.4	1.49301	244.396	0.0162089
313.3	1.42444	244.387	0.0163392
313.2	1.35155	244.38	0.0164638
313.1	1.36064	244.379	0.0166566
313	1.43055	244.381	0.0167144
312.9	1.44727	244.38	0.0167342
312.8	1.39463	244.389	0.0167298
312.7	1.38345	244.398	0.0166871
312.6	1.32034	244.414	0.016619
312.5	1.33011	244.426	0.0165327
312.4	1.37437	244.446	0.0163926
312.3	1.41725	244.466	0.0162881
312.2	1.39867	244.488	0.0161555
312.1	1.38493	244.51	0.0160866
312	1.44174	244.536	0.0160676
311.9	1.44312	244.556	0.0160609
311.8	1.49149	244.563	0.0159952
311.7	1.47141	244.58	0.015998
311.6	1.44617	244.589	0.0160771
311.5	1.41389	244.603	0.0160581
311.4	1.40136	244.606	0.0161139
311.3	1.45006	244.616	0.0160965
311.2	1.39974	244.621	0.0160562
311.1	1.3388	244.635	0.0160324
311	1.29695	244.642	0.0159247
310.9	1.34168	244.655	0.0158753
310.8	1.37052	244.664	0.0157914
310.7	1.34612	244.673	0.0156663
310.6	1.31581	244.678	0.0155792
310.5	1.20137	244.692	0.0155048
310.4	1.17279	244.697	0.0154941
310.3	1.19019	244.702	0.0154755
310.2	1.18881	244.703	0.0154601
310.1	1.17369	244.712	0.0154652
310	1.1569	244.718	0.0154308
309.9	1.13697	244.734	0.0154953
309.8	1.1776	244.751	0.0156045
309.7	1.23839	244.755	0.0156956
309.6	1.36991	244.765	0.015751
309.5	1.49023	244.771	0.0157553
309.4	1.56432	244.787	0.0157763
309.3	1.57646	244.794	0.0158634
309.2	1.57463	244.81	0.0159338
309.1	1.61331	244.805	0.0158939
309	1.64485	244.815	0.01592
308.9	1.62006	244.828	0.0159204
308.8	1.52611	244.845	0.0159259
308.7	1.37809	244.851	0.0158527
308.6	1.25266	244.861	0.0158258
308.5	1.19747	244.867	0.0158123
308.4	1.1626	244.867	0.0158048
308.3	1.14034	244.873	0.015766
308.2	1.1351	244.867	0.0157351
308.1	1.01597	244.871	0.0157158
308	1.01333	244.866	0.0157011
307.9	1.07083	244.875	0.0157102
307.8	1.08261	244.872	0.0157023
307.7	1.07446	244.881	0.0157011
307.6	1.09059	244.888	0.0156572
307.5	1.10577	244.886	0.0156184
307.4	1.07346	244.902	0.015658
307.3	1.16162	244.9	0.0156366
307.2	1.22808	244.902	0.0155859
307.1	1.2619	244.9	0.0155958
307	1.22307	244.907	0.0155562
306.9	1.27302	244.905	0.015544
306.8	1.32624	244.912	0.0155602
306.7	1.28069	244.918	0.0155483
306.6	1.21271	244.915	0.01554
306.5	1.11068	244.924	0.015563
306.4	1.03784	244.933	0.0156667
306.3	0.952368	244.948	0.0156738
306.2	0.938922	244.951	0.0157344
306.1	0.902774	244.966	0.0158353
306	0.848004	244.969	0.0158028
305.9	0.781741	244.985	0.0157933
305.8	0.770218	245.003	0.0158943
305.7	0.792538	245.011	0.015878
305.6	0.712253	245.026	0.0158729
305.5	0.588528	245.029	0.0158658
305.4	0.51944	245.046	0.0158753
305.3	0.50658	245.052	0.0159113
305.2	0.469684	245.068	0.0158776
305.1	0.468515	245.075	0.0158852
305	0.456012	245.079	0.0159141
304.9	0.455756	245.094	0.0158974
304.8	0.551053	245.094	0.0157656
304.7	0.676236	245.114	0.0158072
304.6	0.810489	245.114	0.0157514
304.5	0.868829	245.11	0.015658
304.4	0.850223	245.115	0.0156477
304.3	0.818851	245.114	0.0156445
304.2	0.795871	245.127	0.0155646
304.1	0.825684	245.138	0.0156386
304	0.75332	245.149	0.0156172
303.9	0.704025	245.145	0.0154656
303.8	0.678241	245.144	0.0154814
303.7	0.689615	245.157	0.0154711
303.6	0.714188	245.16	0.0154514
303.5	0.839621	245.174	0.015485
303.4	0.878857	245.179	0.015519
303.3	0.89873	245.177	0.0155452
303.2	0.948633	245.179	0.0155531
303.1	0.987271	245.182	0.0157063
303	0.996063	245.197	0.0157538
302.9	0.967197	245.209	0.015882
302.8	0.966745	245.212	0.0159061
302.7	0.927783	245.221	0.015916
302.6	0.960074	245.23	0.0160415
302.5	1.01063	245.249	0.0161353
302.4	0.96022	245.266	0.0162267
302.3	0.904321	245.272	0.0161903
302.2	0.86698	245.281	0.0160961
302.1	0.827872	245.283	0.0160031
302	0.80571	245.298	0.0159342
301.9	0.731699	245.306	0.01596
301.8	0.684103	245.304	0.0159236
301.7	0.611584	245.301	0.0157712
301.6	0.675449	245.298	0.015673
301.5	0.733276	245.31	0.0156687
301.4	0.749655	245.319	0.01569
301.3	0.755685	245.312	0.0155737
301.2	0.724982	245.317	0.0155535
301.1	0.747437	245.314	0.0155186
301	0.70968	245.328	0.0154419
300.9	0.707977	245.338	0.0154901
300.8	0.630356	245.344	0.0154969
300.7	0.605316	245.352	0.015432
300.6	0.596793	245.353	0.0154284
300.5	0.644931	245.36	0.015582
300.4	0.675665	245.371	0.0156671
300.3	0.690005	245.383	0.0157787
300.2	0.741434	245.396	0.0158444
300.1	0.74563	245.397	0.0158119
300	0.784018	245.403	0.0157625
299.9	0.774365	245.408	0.0157067
299.8	0.810272	245.414	0.0156979
299.7	0.781247	245.422	0.0155693
299.6	0.73642	245.432	0.0154818
299.5	0.68526	245.435	0.0153318
299.4	0.617862	245.446	0.0152538
299.3	0.568585	245.447	0.0150785
299.2	0.517947	245.448	0.0149194
299.1	0.419672	245.455	0.014883
299	0.333566	245.456	0.0147646
298.9	0.3202	245.457	0.014725
298.8	0.289636	245.466	0.0146965
298.7	0.235651	245.472	0.0146862
298.6	0.163541	245.484	0.0147706
298.5	0.160202	245.494	0.0148549
298.4	0.114572	245.507	0.0149435
298.3	0.108493	245.53	0.0150916
298.2	0.171963	245.548	0.0152606
298.1	0.165146	245.562	0.0153053
298	0.141296	245.582	0.0153987
297.9	0.163727	245.596	0.0154727
297.8	0.18746	245.597	0.0154434
297.7	0.234351	245.605	0.0153777
297.6	0.261795	245.606	0.015291
297.5	0.297897	245.597	0.0152095
297.4	0.293671	245.593	0.0150195
297.3	0.258569	245.596	0.0149542
297.2	0.267413	245.589	0.0149328
297.1	0.307776	245.584	0.0147706
297	0.343414	245.591	0.0148216
296.9	0.293909	245.593	0.014915
296.8	0.265311	245.598	0.0148952
296.7	0.305142	245.608	0.0149795
296.6	0.319547	245.624	0.0151438
296.5	0.298917	245.639	0.0152499
296.4	0.190683	245.659	0.0153936
296.3	0.154065	245.677	0.0154605
296.2	0.160565	245.691	0.0154858
296.1	0.270978	245.695	0.015367
296	0.418753	245.712	0.0153955
295.9	0.44404	245.724	0.015329
295.8	0.446994	245.723	0.0151763
295.7	0.480829	245.73	0.0151062
295.6	0.537122	245.732	0.0149522
295.5	0.55423	245.72	0.014786
295.4	0.490002	245.714	0.0147322
295.3	0.423309	245.727	0.0146467
295.2	0.414935	245.727	0.0145457
295.1	0.376477	245.721	0.014501
295	0.334225	245.738	0.014577
294.9	0.328317	245.743	0.0145592
294.8	0.333908	245.743	0.0146391
294.7	0.329404	245.753	0.0146023
294.6	0.388757	245.762	0.0145192
294.5	0.399472	245.759	0.0145556
294.4	0.333487	245.764	0.0146158
294.3	0.312955	245.771	0.014668
294.2	0.312634	245.775	0.0147987
294.1	0.352954	245.784	0.0149384
294	0.348975	245.8	0.015065
293.9	0.401431	245.802	0.0151133
293.8	0.413593	245.812	0.0152103
293.7	0.374106	245.823	0.0152907
293.6	0.396051	245.824	0.0153429
293.5	0.442181	245.828	0.0155428
293.4	0.463477	245.836	0.015538
293.3	0.444061	245.829	0.0154909
293.2	0.385803	245.813	0.0153544
293.1	0.362408	245.808	0.015179
293	0.301968	245.8	0.0150872
292.9	0.333649	245.789	0.0150615
292.8	0.325281	245.783	0.014953
292.7	0.2841	245.777	0.0147745
292.6	0.232913	245.756	0.0145893
292.5	0.280469	245.735	0.0145176
292.4	0.315485	245.72	0.0144171
292.3	0.310568	245.686	0.0142892
292.2	0.348389	245.64	0.0142204
292.1	0.276141	245.601	0.0141749
292	0.228983	245.544	0.0141028
291.9	0.137112	245.479	0.0140525
291.8	0.125861	245.412	0.0140775
291.7	0.0758118	245.359	0.0141064
291.6	0.0290436	245.297	0.0141131
291.5	0.028833	245.242	0.0142505
291.4	-0.0278595	245.227	0.0145113
291.3	0.00619507	245.211	0.0146589
291.2	0.0285889	245.215	0.0149277
291.1	0.102289	245.242	0.0151676
291	0.154825	245.295	0.0153037
290.9	0.157977	245.362	0.0155091
290.8	0.228033	245.44	0.0157541
290.7	0.200919	245.527	0.01592
290.6	0.31575	245.62	0.0160724
290.5	0.449332	245.711	0.0162604
290.4	0.530435	245.8	0.0163368
290.3	0.579089	245.893	0.016427
290.2	0.585083	245.965	0.0164076
290.1	0.596753	246.021	0.0163534
290	0.542383	246.066	0.0162549
289.9	0.512585	246.111	0.0160755
289.8	0.455945	246.135	0.0158737
289.7	0.357153	246.154	0.0157355
289.6	0.305945	246.165	0.0155372
289.5	0.226505	246.176	0.0153152
289.4	0.171573	246.188	0.0152507
289.3	0.0619446	246.193	0.0151149
289.2	0.048291	246.197	0.0149954
289.1	-0.00188293	246.206	0.0148727
289	-0.0245056	246.217	0.0148038
288.9	-0.0191437	246.222	0.0147219
288.8	-0.0369751	246.231	0.0146459
288.7	-0.0558594	246.243	0.0146225
288.6	-0.0535736	246.244	0.0144452
288.5	-0.0492218	246.251	0.0144048
288.4	-0.0198364	246.26	0.0143637
288.3	0.0299408	246.271	0.0142956
288.2	0.116422	246.29	0.014461
288.1	0.160464	246.311	0.0145085
288	0.138614	246.334	0.0147037
287.9	0.113995	246.348	0.014807
287.8	0.123416	246.371	0.014934
287.7	0.139322	246.393	0.0150306
287.6	0.155518	246.416	0.0151212
287.5	0.125412	246.428	0.0152226
287.4	0.0843048	246.439	0.0151881
287.3	0.0370514	246.451	0.0150979
287.2	0.000656128	246.462	0.0150096
287.1	0.115036	246.471	0.0149332
287	0.1758	246.484	0.0150274
286.9	0.186459	246.499	0.0150967
286.8	0.193115	246.51	0.0150524
286.7	0.246176	246.529	0.0151751
286.6	0.316464	246.542	0.0152887
286.5	0.384045	246.559	0.0154236
286.4	0.347159	246.578	0.0154541
286.3	0.280783	246.598	0.0154969
286.2	0.178104	246.609	0.0153853
286.1	0.168045	246.618	0.0153318
286	0.231369	246.637	0.0153362
285.9	0.222922	246.653	0.0152728
285.8	0.169781	246.675	0.0152752
285.7	0.081424	246.685	0.0151984
285.6	0.0625397	246.687	0.0151652
285.5	0.0903442	246.701	0.0150773
285.4	0.123911	246.713	0.0149922
285.3	0.190259	246.73	0.0149221
285.2	0.248267	246.741	0.0149443
285.1	0.304733	246.753	0.014991
285	0.329199	246.775	0.0149855
284.9	0.344983	246.8	0.0150377
284.8	0.38092	246.832	0.0152412
284.7	0.435123	246.849	0.0153512
284.6	0.467096	246.865	0.015485
284.5	0.480359	246.896	0.0156702
284.4	0.411649	246.927	0.0157577
284.3	0.332452	246.958	0.0158317
284.2	0.292514	246.981	0.0159414
284.1	0.304791	246.993	0.0159635
284	0.29494	246.997	0.0158519
283.9	0.292825	247.024	0.0158677
283.8	0.230878	247.049	0.0159014
283.7	0.192035	247.064	0.0159331
283.6	0.17269	247.074	0.0159398
283.5	0.132941	247.077	0.0159398
283.4	0.121536	247.08	0.0159806
283.3	0.0759674	247.099	0.0160102
283.2	0.0122864	247.129	0.0161187
283.1	-0.0254639	247.148	0.0161634
283	-0.00449219	247.16	0.0161353
282.9	0.027121	247.174	0.0160977
282.8	0.0566803	247.181	0.0160463
282.7	0.113129	247.198	0.0160019
282.6	0.149558	247.215	0.0158519
282.5	0.163242	247.22	0.0157011
282.4	0.243567	247.226	0.0156204
282.3	0.310559	247.232	0.0155127
282.2	0.371762	247.24	0.0154609
282.1	0.393335	247.258	0.0153358
282	0.389429	247.281	0.0152815
281.9	0.384482	247.299	0.0152982
281.8	0.361209	247.313	0.0152633
281.7	0.367691	247.331	0.0152768
281.6	0.311844	247.348	0.0153271
281.5	0.238467	247.359	0.0153342
281.4	0.140201	247.386	0.0152962
281.3	0.0417908	247.407	0.0153089
281.2	-0.0349884	247.422	0.0153195
281.1	-0.0822235	247.435	0.0153116
281	-0.142279	247.453	0.0153643
280.9	-0.19364	247.466	0.0154268
280.8	-0.180911	247.48	0.0154553
280.7	-0.144403	247.497	0.0154735
280.6	-0.109033	247.512	0.015504
280.5	-0.047583	247.526	0.0156081
280.4	-0.0256989	247.537	0.0156651
280.3	0.0622498	247.553	0.0157348
280.2	0.0574524	247.567	0.0158294
280.1	0.0999817	247.58	0.01584
280	0.13649	247.596	0.0159335
279.9	0.137918	247.614	0.0159461
279.8	0.122635	247.63	0.0159976
279.7	0.0694427	247.651	0.0159687
279.6	0.0241699	247.672	0.015867
279.5	0.0306641	247.696	0.0158907
279.4	0.0280273	247.718	0.0158816
279.3	0.0559082	247.74	0.0158618
279.2	0.0215485	247.769	0.015901
279.1	-0.000714111	247.79	0.015842
279	0.0436249	247.802	0.01569
278.9	0.0477966	247.813	0.015614
278.8	0.113348	247.835	0.0156896
278.7	0.141092	247.858	0.015694
278.6	0.136414	247.887	0.0157613
278.5	0.166296	247.918	0.015829
278.4	0.212939	247.949	0.0158385
278.3	0.258804	247.977	0.0158598
278.2	0.269782	248.007	0.0159263
278.1	0.247571	248.042	0.0160356
278	0.21796	248.06	0.0160684
277.9	0.16546	248.075	0.0160542
277.8	0.146124	248.094	0.016085
277.7	0.15838	248.109	0.0160748
277.6	0.174377	248.13	0.0161365
277.5	0.196317	248.151	0.0160894
277.4	0.195316	248.17	0.0160419
277.3	0.235223	248.192	0.0161171
277.2	0.259579	248.212	0.0160609
277.1	0.235352	248.235	0.0161223
277	0.196622	248.256	0.016188
276.9	0.125732	248.273	0.0160676
276.8	0.00592346	248.29	0.0160106
276.7	-0.0577606	248.305	0.0160474
276.6	-0.167255	248.32	0.0159782
276.5	-0.226019	248.337	0.0159762
276.4	-0.205078	248.359	0.016085
276.3	-0.139447	248.38	0.0161729
276.2	-0.125757	248.4	0.0162046
276.1	-0.140698	248.423	0.0162746
276	-0.144714	248.456	0.0163997
275.9	-0.0986664	248.484	0.0164302
275.8	-0.00611267	248.514	0.0165893
275.7	0.0765259	248.545	0.0167017
275.6	0.103159	248.571	0.0167425
275.5	0.0659576	248.597	0.0167888
275.4	0.0723053	248.623	0.0167884
275.3	0.0398437	248.639	0.0166293
275.2	0.0562408	248.654	0.0165335
275.1	0.059259	248.672	0.016488
275	-0.00881958	248.693	0.0164627
274.9	-0.0874115	248.714	0.0164239
274.8	-0.126587	248.729	0.0163285
274.7	-0.134818	248.749	0.0162628
274.6	-0.136411	248.765	0.0162101
274.5	-0.0661163	248.786	0.016222
274.4	-0.00737305	248.807	0.016243
274.3	0.00947266	248.821	0.0162465
274.2	0.049115	248.832	0.0162362
274.1	0.127417	248.847	0.0162841
274	0.188095	248.865	0.0163835
273.9	0.226474	248.886	0.0164955
273.8	0.222339	248.91	0.0166463
273.7	0.212482	248.938	0.0168407
273.6	0.196487	248.975	0.0170857
273.5	0.194406	249.009	0.017337
273.4	0.196024	249.043	0.017512
273.3	0.170508	249.076	0.0176026
273.2	0.185275	249.106	0.0177126
273.1	0.178519	249.142	0.017905
273	0.181659	249.164	0.0178417
272.9	0.154349	249.18	0.0177126
272.8	0.144778	249.194	0.0175868
272.7	0.0635986	249.207	0.0174799
272.6	-0.0403961	249.228	0.0174874
272.5	-0.101199	249.253	0.0175856
272.4	-0.19422	249.28	0.0176624
272.3	-0.252243	249.306	0.0176873
272.2	-0.278204	249.341	0.0178959
272.1	-0.260089	249.384	0.0181302
272	-0.283759	249.421	0.018262
271.9	-0.242429	249.46	0.0183673
271.8	-0.106665	249.499	0.0184663
271.7	-0.0260834	249.531	0.0184132
271.6	0.0303619	249.568	0.0184132
271.5	0.0814331	249.608	0.0184603
271.4	0.0888641	249.641	0.0183226
271.3	0.124472	249.675	0.0182315
271.2	0.131967	249.716	0.0181995
271.1	0.190753	249.763	0.0182525
271	0.111005	249.805	0.0182897
270.9	0.0311035	249.843	0.0183812
270.8	-0.00404358	249.884	0.0184738
270.7	0.0123779	249.921	0.0184928
270.6	0.0419281	249.96	0.0185961
270.5	-0.0548492	250.007	0.0187643
270.4	-0.111969	250.049	0.0189151
270.3	-0.185004	250.085	0.0190477
270.2	-0.174719	250.124	0.0192001
270.1	-0.161255	250.17	0.0193173
270	-0.141425	250.219	0.019453
269.9	-0.174399	250.27	0.01959
269.8	-0.244424	250.324	0.0197602
269.7	-0.234265	250.379	0.019985
269.6	-0.243997	250.431	0.0201746
269.5	-0.214029	250.488	0.0203365
269.4	-0.207321	250.536	0.0205055
269.3	-0.201172	250.587	0.0207643
269.2	-0.204678	250.642	0.0210307
269.1	-0.270004	250.697	0.0212781
269	-0.221765	250.76	0.0215888
268.9	-0.192978	250.82	0.0218572
268.8	-0.119217	250.885	0.022158
268.7	-0.0653687	250.952	0.0225008
268.6	-0.0825012	251.021	0.0228412
268.5	-0.0756622	251.096	0.0231384
268.4	-0.0750153	251.171	0.0234535
268.3	-0.0298889	251.238	0.0238204
268.2	-0.0517609	251.298	0.0240543
268.1	-0.0921783	251.354	0.0243461
268	-0.15199	251.412	0.0246275
267.9	-0.246066	251.474	0.0249133
267.8	-0.231854	251.544	0.0253593
267.7	-0.252527	251.621	0.0257912
267.6	-0.320193	251.702	0.0263235
267.5	-0.332159	251.781	0.0266398
267.4	-0.389282	251.854	0.0269616
267.3	-0.462549	251.934	0.0274251
267.2	-0.611362	252.01	0.0278494
267.1	-0.71662	252.091	0.0282749
267	-0.846899	252.168	0.0286632
266.9	-0.964227	252.246	0.0290238
266.8	-0.974835	252.327	0.0294164
266.7	-1.01559	252.401	0.0298657
266.6	-1.06385	252.489	0.0304463
266.5	-1.0381	252.582	0.0309755
266.4	-0.977951	252.681	0.0315819
266.3	-0.98837	252.78	0.0322128
266.2	-0.935672	252.877	0.0328841
266.1	-0.893713	252.981	0.0336156
266	-0.877466	253.073	0.0343194
265.9	-0.913696	253.173	0.0350263
265.8	-0.941266	253.28	0.0358033
265.7	-0.97594	253.382	0.036545
265.6	-1.01161	253.488	0.037246
265.5	-0.995551	253.593	0.037943
265.4	-1.01348	253.693	0.038718
265.3	-1.09374	253.794	0.0394008
265.2	-1.18031	253.908	0.0401449
265.1	-1.25504	254.025	0.0408582
265	-1.33101	254.152	0.0416862
264.9	-1.45812	254.281	0.0425748
264.8	-1.58796	254.404	0.043503
264.7	-1.66959	254.531	0.0444787
264.6	-1.72218	254.662	0.045391
264.5	-1.75199	254.801	0.0464059
264.4	-1.86763	254.938	0.047384
264.3	-1.97975	255.073	0.0484721
264.2	-2.04144	255.204	0.049532
264.1	-2.00783	255.34	0.0506015
264	-1.98177	255.487	0.0518159
263.9	-2.03627	255.639	0.0530124
263.8	-2.12025	255.787	0.0543253
263.7	-2.19695	255.941	0.0556438
263.6	-2.21898	256.096	0.0569737
263.5	-2.22825	256.259	0.0583789
263.4	-2.35499	256.431	0.0598311
263.3	-2.46255	256.593	0.0611424
263.2	-2.65239	256.751	0.0624059
263.1	-2.78568	256.912	0.0637552
263	-2.86869	257.088	0.0651496
262.9	-3.02687	257.257	0.0665282
262.8	-3.16076	257.432	0.068024
262.7	-3.26727	257.615	0.0694893
262.6	-3.34322	257.791	0.0709336
262.5	-3.43504	257.977	0.0725949
262.4	-3.48012	258.171	0.0743839
262.3	-3.53381	258.369	0.076215
262.2	-3.72369	258.568	0.0780674
262.1	-3.74297	258.785	0.0800559
262	-3.80422	259.003	0.0821067
261.9	-3.90629	259.215	0.0842144
261.8	-3.97166	259.435	0.0863933
261.7	-4.06924	259.652	0.0885457
261.6	-4.19931	259.874	0.0906974
261.5	-4.36232	260.104	0.0928835
261.4	-4.49116	260.343	0.0952568
261.3	-4.62699	260.572	0.0976118
261.2	-4.74324	260.809	0.100047
261.1	-4.84828	261.049	0.102362
261	-4.98094	261.298	0.104836
260.9	-5.15909	261.545	0.107334
260.8	-5.32679	261.799	0.109854
260.7	-5.48445	262.061	0.112547
260.6	-5.50921	262.317	0.11519
260.5	-5.5209	262.583	0.117851
260.4	-5.63998	262.866	0.120712
260.3	-5.82146	263.156	0.12354
260.2	-6.0412	263.444	0.126499
260.1	-6.15417	263.744	0.129535
260	-6.19757	264.054	0.132709
259.9	-6.32999	264.362	0.135898
259.8	-6.51606	264.677	0.139082
259.7	-6.82906	264.998	0.142262
259.6	-7.12785	265.306	0.145362
259.5	-7.34932	265.617	0.148533
259.4	-7.55568	265.938	0.151845
259.3	-7.73303	266.256	0.155196
259.2	-8.05986	266.582	0.158549
259.1	-8.30068	266.917	0.162015
259	-8.53846	267.256	0.16553
258.9	-8.71272	267.6	0.169217
258.8	-8.85025	267.962	0.173074
258.7	-8.98845	268.326	0.177027
258.6	-9.21483	268.695	0.181036
258.5	-9.40125	269.074	0.185041
258.4	-9.56828	269.449	0.18913
258.3	-9.7339	269.826	0.193228
258.2	-9.89466	270.209	0.197344
258.1	-10.0477	270.589	0.201492
258	-10.2215	270.975	0.205644
257.9	-10.381	271.361	0.209831
257.8	-10.4866	271.748	0.214223
257.7	-10.6389	272.142	0.218598
257.6	-10.8218	272.546	0.223012
257.5	-11.0702	272.948	0.227475
257.4	-11.3167	273.35	0.231923
257.3	-11.4904	273.76	0.236502
257.2	-11.7748	274.174	0.241187
257.1	-12.1023	274.591	0.245926
257	-12.373	275.013	0.250597
256.9	-12.6175	275.44	0.255366
256.8	-12.913	275.865	0.260262
256.7	-13.0952	276.299	0.265173
256.6	-13.1613	276.748	0.270224
256.5	-13.387	277.193	0.27532
256.4	-13.5839	277.648	0.28039
256.3	-13.7614	278.105	0.285512
256.2	-13.8784	278.568	0.290003
256.1	-14.0538	279.038	0.294496
256	-14.1053	279.505	0.298945
255.9	-14.2486	279.982	0.303556
255.8	-14.3844	280.451	0.308149
255.7	-14.5187	280.93	0.312711
255.6	-14.5699	281.421	0.317445
255.5	-14.5965	281.907	0.322173
255.4	-14.7692	282.404	0.326883
255.3	-15.0408	282.897	0.331603
255.2	-15.2899	283.4	0.336423
255.1	-15.578	283.902	0.341214
255	-15.9115	284.413	0.345972
254.9	-16.3306	284.912	0.350658
254.8	-16.675	285.405	0.355326
254.7	-16.9899	285.91	0.360078
254.6	-17.2967	286.413	0.36479
254.5	-17.3906	286.92	0.369513
254.4	-17.636	287.425	0.374303
254.3	-17.8365	287.933	0.379069
254.2	-17.9401	288.439	0.383969
254.1	-17.9579	288.964	0.388941
254	-18.1106	289.489	0.393927
253.9	-18.3642	290.018	0.398954
253.8	-18.6746	290.547	0.403969
253.7	-18.9046	291.08	0.409047
253.6	-19.0934	291.613	0.414132
253.5	-19.3025	292.149	0.419235
253.4	-19.5484	292.686	0.424314
253.3	-19.7531	293.226	0.429446
253.2	-19.8308	293.764	0.434639
253.1	-20.0538	294.301	0.439771
253	-20.1493	294.833	0.444852
252.9	-20.3307	295.371	0.449995
252.8	-20.4889	295.911	0.455117
252.7	-20.6166	296.452	0.460201
252.6	-20.8316	296.992	0.465164
252.5	-21.0466	297.538	0.470238
252.4	-21.2807	298.079	0.475342
252.3	-21.4898	298.625	0.480372
252.2	-21.7197	299.182	0.485543
252.1	-21.8993	299.744	0.490774
252	-22.1736	300.296	0.495922
251.9	-22.4574	300.85	0.501171
251.8	-22.6446	301.411	0.506541
251.7	-22.7832	301.958	0.511763
251.6	-22.9732	302.514	0.516973
251.5	-23.11	303.069	0.522203
251.4	-23.215	303.62	0.527392
251.3	-23.3917	304.162	0.532479
251.2	-23.5673	304.705	0.537504
251.1	-23.8105	305.253	0.542594
251	-24.0778	305.791	0.54754
250.9	-24.4103	306.34	0.552571
250.8	-24.6816	306.888	0.557536
250.7	-24.8488	307.433	0.562599
250.6	-25.0245	307.975	0.567622
250.5	-25.1336	308.511	0.572642
250.4	-25.2457	309.051	0.577612
250.3	-25.2751	309.578	0.582578
250.2	-25.2768	310.112	0.587336
250.1	-25.2151	310.637	0.592121
250	-25.2923	311.152	0.596857
249.9	-25.5477	311.67	0.601533
249.8	-25.7322	312.185	0.606129
249.7	-25.9635	312.704	0.610772
249.6	-26.1663	313.212	0.615197
249.5	-26.2993	313.724	0.619711
249.4	-26.4628	314.236	0.624092
249.3	-26.6386	314.746	0.628543
249.2	-26.7623	315.263	0.633158
249.1	-26.8299	315.771	0.637607
249	-26.9936	316.283	0.642274
248.9	-27.1304	316.791	0.646783
248.8	-27.2376	317.31	0.651572
248.7	-27.3724	317.824	0.656285
248.6	-27.4964	318.33	0.660962
248.5	-27.6946	318.838	0.665564
248.4	-27.868	319.334	0.67003
248.3	-28.013	319.827	0.674528
248.2	-28.0786	320.319	0.67886
248.1	-28.0957	320.797	0.683267
248	-28.1632	321.265	0.687262
247.9	-28.2605	321.737	0.691301
247.8	-28.4866	322.216	0.695485
247.7	-28.6387	322.686	0.699718
247.6	-28.7996	323.162	0.703826
247.5	-28.9525	323.644	0.708015
247.4	-29.0167	324.125	0.712013
247.3	-29.0896	324.601	0.716089
247.2	-29.1559	325.092	0.720188
247.1	-29.1026	325.575	0.724235
247	-28.9979	326.048	0.728113
246.9	-28.8238	326.525	0.731847
246.8	-28.8514	326.995	0.735746
246.7	-28.9792	327.452	0.739623
246.6	-29.0712	327.904	0.743253
246.5	-29.2413	328.357	0.74688
246.4	-29.3554	328.801	0.750518
246.3	-29.4819	329.236	0.75423
246.2	-29.5643	329.669	0.758033
246.1	-29.808	330.099	0.761406
246	-29.9683	330.534	0.765031
245.9	-29.9498	330.966	0.768459
245.8	-30.0437	331.393	0.771965
245.7	-30.1346	331.82	0.775645
245.6	-30.1912	332.239	0.778905
245.5	-30.2214	332.651	0.782267
245.4	-30.2978	333.059	0.785457
245.3	-30.3401	333.456	0.78877
245.2	-30.2844	333.851	0.791927
245.1	-30.1736	334.239	0.795129
245	-30.1956	334.619	0.798161
244.9	-30.1443	334.989	0.800963
244.8	-30.1861	335.358	0.804166
244.7	-30.2402	335.727	0.807216
244.6	-30.312	336.09	0.809939
244.5	-30.3695	336.454	0.812687
244.4	-30.406	336.805	0.815399
244.3	-30.4126	337.145	0.817979
244.2	-30.3591	337.489	0.820635
244.1	-30.2471	337.842	0.823237
244	-30.2043	338.185	0.825776
243.9	-30.2417	338.525	0.828307
243.8	-30.186	338.863	0.830932
243.7	-30.1302	339.189	0.833348
243.6	-30.1239	339.506	0.835633
243.5	-30.2892	339.82	0.837908
243.4	-30.4362	340.135	0.840065
243.3	-30.6409	340.438	0.842308
243.2	-30.8741	340.742	0.844347
243.1	-30.934	341.036	0.846231
243	-31.0617	341.322	0.848089
242.9	-31.2356	341.606	0.849989
242.8	-31.1404	341.89	0.851893
242.7	-30.9605	342.17	0.853734
242.6	-30.9134	342.437	0.855431
242.5	-30.9137	342.69	0.857056
242.4	-30.7918	342.946	0.858668
242.3	-30.8033	343.198	0.860234
242.2	-30.7861	343.441	0.861794
242.1	-30.7019	343.683	0.863384
242	-30.6998	343.922	0.864946
241.9	-30.7044	344.149	0.866149
241.8	-30.6579	344.376	0.867584
241.7	-30.6244	344.602	0.86881
241.6	-30.6197	344.82	0.869956
241.5	-30.3822	345.032	0.871265
241.4	-30.2056	345.242	0.872326
241.3	-30.1894	345.45	0.873304
241.2	-30.2921	345.647	0.87423
241.1	-30.4709	345.84	0.875049
241	-30.5701	346.03	0.875795
240.9	-30.6251	346.214	0.876549
240.8	-30.6823	346.388	0.877118
240.7	-30.9238	346.549	0.877735
240.6	-31.0688	346.713	0.87846
240.5	-31.1797	346.871	0.879158
240.4	-31.2585	347.027	0.879647
240.3	-31.1039	347.182	0.880206
240.2	-30.973	347.335	0.880889
240.1	-30.836	347.481	0.881391
240	-30.7139	347.628	0.88161
239.9	-30.3805	347.77	0.881953
239.8	-30.0424	347.909	0.882095
239.7	-29.8365	348.038	0.882205
239.6	-29.7277	348.152	0.882203
239.5	-29.6545	348.27	0.882246
239.4	-29.724	348.38	0.882051
239.3	-29.8961	348.48	0.881827
239.2	-30.106	348.58	0.881655
239.1	-30.3367	348.676	0.881573
239	-30.5415	348.762	0.881153
238.9	-30.6988	348.847	0.880737
238.8	-30.8368	348.936	0.880379
238.7	-30.8549	349.013	0.879822
238.6	-30.7473	349.083	0.879396
238.5	-30.6391	349.151	0.878961
238.4	-30.3578	349.227	0.878706
238.3	-30.1671	349.293	0.878184
238.2	-30.1024	349.357	0.877716
238.1	-29.9845	349.419	0.877311
238	-29.9536	349.471	0.876572
237.9	-29.7777	349.526	0.876086
237.8	-29.6831	349.571	0.875373
237.7	-29.7018	349.614	0.874672
237.6	-29.7382	349.651	0.87387
237.5	-29.706	349.684	0.872963
237.4	-29.6825	349.708	0.872055
237.3	-29.6214	349.726	0.871029
237.2	-29.5135	349.745	0.870069
237.1	-29.3289	349.753	0.869061
237	-29.4348	349.756	0.867955
236.9	-29.4327	349.764	0.866859
236.8	-29.4344	349.764	0.865793
236.7	-29.2413	349.759	0.864611
236.6	-29.2928	349.747	0.863407
236.5	-29.5784	349.722	0.862109
236.4	-29.6367	349.696	0.86075
236.3	-29.6932	349.675	0.859355
236.2	-29.7481	349.646	0.857908
236.1	-29.6551	349.604	0.856365
236	-29.51	349.556	0.854786
235.9	-29.4965	349.505	0.853105
235.8	-29.4924	349.447	0.8513
235.7	-29.2482	349.394	0.849623
235.6	-29.213	349.336	0.847836
235.5	-29.2005	349.266	0.845926
235.4	-29.1766	349.201	0.844148
235.3	-29.0019	349.141	0.842456
235.2	-28.9275	349.073	0.840557
235.1	-28.7989	349.006	0.838753
235	-28.6195	348.938	0.8369
234.9	-28.3919	348.858	0.835059
234.8	-28.2283	348.78	0.833229
234.7	-28.0501	348.697	0.831332
234.6	-27.9465	348.601	0.829257
234.5	-27.9907	348.504	0.827055
234.4	-27.9795	348.409	0.824884
234.3	-27.9283	348.304	0.822648
234.2	-28.125	348.192	0.820361
234.1	-28.1613	348.087	0.818134
234	-28.1508	347.977	0.815802
233.9	-28.1222	347.854	0.813473
233.8	-27.9971	347.745	0.811207
233.7	-27.8171	347.627	0.808953
233.6	-27.6555	347.493	0.806524
233.5	-27.463	347.363	0.804123
233.4	-27.3219	347.221	0.801726
233.3	-27.1791	347.067	0.799079
233.2	-26.9926	346.919	0.796569
233.1	-26.7749	346.767	0.793959
233	-26.721	346.613	0.791377
232.9	-26.5951	346.456	0.788757
232.8	-26.6327	346.304	0.786225
232.7	-26.7124	346.146	0.783523
232.6	-26.6441	345.984	0.780822
232.5	-26.458	345.835	0.778285
232.4	-26.2717	345.666	0.775512
232.3	-26.2211	345.5	0.772826
232.2	-26.0799	345.331	0.770119
232.1	-25.9428	345.152	0.767226
232	-25.7818	344.964	0.76434
231.9	-25.568	344.781	0.761457
231.8	-25.5632	344.59	0.758515
231.7	-25.465	344.398	0.755424
231.6	-25.2859	344.213	0.752498
231.5	-25.135	344.026	0.749459
231.4	-25.0037	343.84	0.746478
231.3	-24.9814	343.648	0.743442
231.2	-24.8093	343.462	0.740423
231.1	-24.6502	343.259	0.737263
231	-24.3789	343.053	0.734266
230.9	-24.2203	342.84	0.731183
230.8	-24.1546	342.62	0.728059
230.7	-24.0922	342.397	0.725079
230.6	-23.9631	342.155	0.721873
230.5	-23.6905	341.918	0.718793
230.4	-23.4702	341.67	0.715692
230.3	-23.3739	341.422	0.712591
230.2	-23.2242	341.174	0.709438
230.1	-22.9754	340.928	0.706252
230	-22.8765	340.686	0.703052
229.9	-22.8842	340.442	0.699767
229.8	-22.6572	340.218	0.696467
229.7	-22.4494	339.998	0.693217
229.6	-22.3495	339.793	0.689873
229.5	-22.1611	339.595	0.686515
229.4	-21.8113	339.401	0.683214
229.3	-21.5919	339.217	0.679897
229.2	-21.4038	339.03	0.676579
229.1	-21.0965	338.845	0.673306
229	-20.9225	338.664	0.670021
228.9	-20.831	338.465	0.666535
228.8	-20.5757	338.259	0.663031
228.7	-20.341	338.051	0.659505
228.6	-20.2263	337.844	0.655978
228.5	-19.9301	337.63	0.652533
228.4	-19.5165	337.419	0.649067
228.3	-19.1854	337.206	0.645569
228.2	-18.9933	336.98	0.642005
228.1	-18.7915	336.764	0.638665
228	-18.6521	336.554	0.635386
227.9	-18.6779	336.34	0.632095
227.8	-18.6403	336.125	0.628891
227.7	-18.5856	335.912	0.625642
227.6	-18.5464	335.696	0.622282
227.5	-18.5095	335.467	0.618922
227.4	-18.2232	335.243	0.615633
227.3	-17.8168	335.024	0.612238
227.2	-17.496	334.794	0.608922
227.1	-16.9535	334.573	0.605747
227	-16.5389	334.351	0.602491
226.9	-16.2308	334.128	0.59919
226.8	-15.913	333.914	0.596029
226.7	-15.6295	333.704	0.592916
226.6	-15.2193	333.497	0.589773
226.5	-14.9781	333.284	0.586682
226.4	-14.6745	333.074	0.583565
226.3	-14.5199	332.86	0.580396
226.2	-14.3513	332.65	0.577139
226.1	-13.907	332.442	0.573958
226	-13.5394	332.231	0.570671
225.9	-13.3141	332.016	0.567698
225.8	-13.113	331.805	0.564717
225.7	-12.8948	331.596	0.561631
225.6	-12.6548	331.385	0.55859
225.5	-12.3907	331.185	0.555655
225.4	-11.9326	330.982	0.552692
225.3	-11.5379	330.783	0.549841
225.2	-11.3005	330.588	0.546935
225.1	-10.9681	330.391	0.543982
225	-10.6806	330.196	0.541115
224.9	-10.4017	330.006	0.538269
224.8	-10.0323	329.824	0.535453
224.7	-9.57686	329.64	0.532623
224.6	-9.2743	329.454	0.529741
224.5	-8.98755	329.267	0.526853
224.4	-8.72269	329.079	0.524096
224.3	-8.50375	328.889	0.521352
224.2	-8.16317	328.704	0.518587
224.1	-7.87387	328.522	0.515843
224	-7.71123	328.339	0.513117
223.9	-7.57519	328.161	0.510419
223.8	-7.23152	327.988	0.507816
223.7	-6.8951	327.818	0.505209
223.6	-6.55898	327.649	0.50251
223.5	-6.13015	327.493	0.499975
223.4	-5.70617	327.337	0.497407
223.3	-5.34428	327.175	0.494772
223.2	-4.93252	327.023	0.492295
223.1	-4.4226	326.874	0.489787
223	-3.92807	326.722	0.487292
222.9	-3.59988	326.564	0.484811
222.8	-3.31931	326.41	0.482427
222.7	-3.03302	326.25	0.479916
222.6	-2.77019	326.09	0.477377
222.5	-2.29962	325.947	0.475049
222.4	-1.74962	325.801	0.472787
222.3	-1.52838	325.647	0.470313
222.2	-1.28297	325.501	0.468
222.1	-0.970056	325.36	0.465788
222	-0.604779	325.222	0.463468
221.9	-0.0851929	325.087	0.461259
221.8	0.538882	324.957	0.459067
221.7	0.969113	324.826	0.456963
221.6	1.32644	324.697	0.45469
221.5	1.82946	324.574	0.45253
221.4	2.41599	324.449	0.450419
221.3	2.8159	324.326	0.448204
221.2	3.29814	324.206	0.446145
221.1	3.73442	324.096	0.444093
221	4.06348	323.987	0.441989
220.9	4.38152	323.878	0.439927
220.8	4.80554	323.777	0.438031
220.7	5.27668	323.678	0.436165
220.6	5.67829	323.583	0.434231
220.5	6.10221	323.499	0.432497
220.4	6.4947	323.405	0.430699
220.3	6.96383	323.313	0.428909
220.2	7.35015	323.227	0.427243
220.1	7.77114	323.136	0.425482
220	8.21174	323.04	0.423569
219.9	8.53396	322.946	0.421712
219.8	8.80052	322.854	0.419909
219.7	9.08645	322.759	0.418012
219.6	9.53642	322.666	0.416274
219.5	9.90343	322.583	0.414642
219.4	10.2782	322.496	0.412942
219.3	10.678	322.414	0.411369
219.2	11.0285	322.344	0.409832
219.1	11.5459	322.269	0.408312
219	12.1907	322.205	0.406749
218.9	12.6885	322.14	0.405183
218.8	13.1584	322.079	0.403557
218.7	13.5438	322.009	0.401842
218.6	13.943	321.946	0.400201
218.5	14.434	321.883	0.39861
218.4	14.9688	321.821	0.396964
218.3	15.4206	321.768	0.395509
218.2	15.6916	321.707	0.394041
218.1	16.1145	321.644	0.392651
218	16.6331	321.593	0.391351
217.9	17.0206	321.541	0.390079
217.8	17.5069	321.488	0.38882
217.7	17.8513	321.437	0.387525
217.6	18.1529	321.386	0.386294
217.5	18.5563	321.339	0.385041
217.4	18.9336	321.296	0.383753
217.3	19.4391	321.263	0.382656
217.2	19.8856	321.23	0.381606
217.1	20.3969	321.201	0.38047
217	20.7895	321.176	0.379438
216.9	21.1967	321.147	0.378359
216.8	21.6334	321.123	0.377284
216.7	21.9637	321.09	0.376177
216.6	22.3076	321.064	0.375149
216.5	22.7013	321.037	0.373988
216.4	23.1001	321.004	0.372782
216.3	23.5301	320.966	0.371625
216.2	23.948	320.935	0.370444
216.1	24.4571	320.909	0.369383
216	24.9864	320.878	0.368411
215.9	25.4863	320.847	0.367402
215.8	26.0666	320.814	0.366405
215.7	26.5942	320.783	0.365442
215.6	27.0381	320.752	0.364433
215.5	27.5182	320.728	0.363576
215.4	27.8838	320.7	0.362765
215.3	28.1807	320.678	0.361909
215.2	28.5135	320.66	0.361068
215.1	28.956	320.646	0.360244
215	29.3663	320.641	0.359499
214.9	29.6722	320.627	0.35871
214.8	29.9888	320.602	0.357906
214.7	30.282	320.587	0.357056
214.6	30.6601	320.573	0.356289
214.5	31.1146	320.547	0.355348
214.4	31.5798	320.528	0.354412
214.3	32.0409	320.509	0.353519
214.2	32.3944	320.481	0.352541
214.1	32.7761	320.458	0.351558
214	33.1735	320.441	0.350749
213.9	33.4815	320.419	0.349888
213.8	33.7238	320.396	0.348986
213.7	33.986	320.386	0.348213
213.6	34.17	320.374	0.347547
213.5	34.4004	320.359	0.346777
213.4	34.6824	320.358	0.346177
213.3	34.9497	320.361	0.345663
213.2	35.253	320.363	0.345088
213.1	35.6208	320.37	0.344584
213	36.0096	320.375	0.344036
212.9	36.45	320.379	0.343477
212.8	36.8545	320.378	0.342834
212.7	37.3656	320.384	0.342284
212.6	37.8517	320.396	0.34181
212.5	38.1666	320.403	0.341286
212.4	38.4009	320.401	0.340547
212.3	38.6303	320.404	0.339988
212.2	38.8714	320.413	0.339642
212.1	38.9893	320.414	0.338965
212	39.3187	320.425	0.338444
211.9	39.5003	320.434	0.337851
211.8	39.5572	320.434	0.337236
211.7	39.6973	320.428	0.336655
211.6	40.0742	320.435	0.336149
211.5	40.5345	320.439	0.335502
211.4	40.932	320.437	0.334695
211.3	41.3414	320.439	0.334088
211.2	41.7097	320.437	0.333628
211.1	42.0002	320.429	0.332909
211	42.3039	320.427	0.332504
210.9	42.6531	320.438	0.331956
210.8	42.9629	320.442	0.331361
210.7	43.2175	320.447	0.330792
210.6	43.3848	320.446	0.330288
210.5	43.7343	320.445	0.329737
210.4	44.0237	320.45	0.329231
210.3	44.3129	320.458	0.328829
210.2	44.6879	320.467	0.328416
210.1	44.8767	320.473	0.32799
210	45.068	320.47	0.327572
209.9	45.1946	320.469	0.327207
209.8	45.3936	320.473	0.32683
209.7	45.689	320.476	0.326348
209.6	45.9155	320.479	0.326024
209.5	46.1657	320.483	0.325768
209.4	46.3121	320.481	0.325301
209.3	46.4588	320.477	0.324862
209.2	46.6708	320.473	0.324343
209.1	46.8336	320.47	0.323826
209	47.0067	320.461	0.323255
208.9	47.1666	320.453	0.322853
208.8	47.1476	320.447	0.322385
208.7	47.1933	320.437	0.321852
208.6	47.1706	320.429	0.32121
208.5	47.3106	320.426	0.320716
208.4	47.5162	320.42	0.320291
208.3	47.8171	320.416	0.319833
208.2	48.2105	320.416	0.31942
208.1	48.4632	320.408	0.318946
208	48.69	320.402	0.318467
207.9	49.0835	320.397	0.317904
207.8	49.6333	320.403	0.317536
207.7	50.1005	320.405	0.31718
207.6	50.3152	320.399	0.316757
207.5	50.5828	320.398	0.316418
207.4	50.6752	320.391	0.316047
207.3	50.7892	320.382	0.315698
207.2	50.9212	320.378	0.315305
207.1	50.9731	320.373	0.315128
207	50.8508	320.359	0.314657
206.9	50.882	320.347	0.314343
206.8	51.1088	320.335	0.314007
206.7	51.1859	320.315	0.313682
206.6	51.1952	320.3	0.313176
206.5	51.2998	320.291	0.312847
206.4	51.3839	320.272	0.312443
206.3	51.5206	320.25	0.31189
206.2	51.7185	320.228	0.311552
206.1	51.7074	320.204	0.311153
206	51.7587	320.182	0.310688
205.9	51.8698	320.17	0.310271
205.8	51.9735	320.154	0.309988
205.7	52.1417	320.138	0.309809
205.6	52.301	320.128	0.309775
205.5	52.4617	320.118	0.309602
205.4	52.3892	320.107	0.309482
205.3	52.3043	320.096	0.309248
205.2	52.2424	320.089	0.309032
205.1	52.0676	320.077	0.308794
205	52.0911	320.063	0.308672
204.9	52.0222	320.051	0.308247
204.8	51.9177	320.041	0.307908
204.7	51.8078	320.027	0.307624
204.6	51.798	320.017	0.307192
204.5	52.0333	320.007	0.307018
204.4	52.0492	319.987	0.30668
204.3	51.9651	319.961	0.306432
204.2	51.7648	319.938	0.305991
204.1	51.616	319.912	0.305687
204	51.4428	319.882	0.305428
203.9	51.3362	319.861	0.305066
203.8	51.2715	319.846	0.304954
203.7	51.1323	319.827	0.304814
203.6	50.9265	319.815	0.30444
203.5	50.887	319.805	0.304346
203.4	50.9514	319.798	0.304084
203.3	51.0433	319.792	0.303833
203.2	51.1068	319.793	0.303658
203.1	51.0643	319.791	0.303372
203	50.9859	319.791	0.303204
202.9	50.7829	319.797	0.302972
202.8	50.6299	319.8	0.302937
202.7	50.6783	319.801	0.302799
202.6	50.5856	319.804	0.302736
202.5	50.3945	319.81	0.302685
202.4	50.1634	319.806	0.302457
202.3	50.0502	319.813	0.302471
202.2	49.9879	319.817	0.302522
[truncated: 58 more rows]

## Sheet: compound 6
TITLE	OEE9-3-8-5
DATA TYPE
ORIGIN	JASCO
OWNER
DATE	2019-11-27
TIME	1899-12-31 20:39:11
SPECTROMETER/DATA SYSTEM
LOCALE	2052
RESOLUTION
DELTAX	-0.1
XUNITS	NANOMETERS
YUNITS	CD [mdeg]
Y2UNITS	HT [V]
Y3UNITS	ABSORBANCE
FIRSTX	400
LASTX	200
NPOINTS	2001
FIRSTY	0.11903
MAXY	39.7698
MINY	-20.5791
XYDATA
400	0.119031	251.019	0.0161108
399.9	0.13446	250.955	0.0161353
399.8	0.177441	250.889	0.0161539
399.7	0.189761	250.819	0.0161314
399.6	0.209973	250.754	0.0161262
399.5	0.249982	250.704	0.0161183
399.4	0.244788	250.654	0.0161492
399.3	0.225314	250.587	0.0161622
399.2	0.211887	250.516	0.0161678
399.1	0.215991	250.444	0.0161468
399	0.177347	250.379	0.016142
398.9	0.129407	250.331	0.0161547
398.8	0.0991882	250.286	0.0162085
398.7	0.0701904	250.227	0.0162731
398.6	0.0304413	250.169	0.0163807
398.5	-0.0201874	250.114	0.0164203
398.4	-0.0675873	250.065	0.016467
398.3	-0.0942078	250.029	0.0164955
398.2	-0.0954407	249.996	0.0165347
398.1	-0.0805939	249.95	0.0165937
398	-0.0858826	249.904	0.0166526
397.9	-0.111255	249.865	0.0167215
397.8	-0.0958069	249.826	0.0167389
397.7	-0.0569305	249.795	0.0167805
397.6	-0.0460754	249.783	0.0168201
397.5	-0.0281128	249.759	0.0168893
397.4	-0.0156708	249.736	0.0169416
397.3	0.0204285	249.716	0.0169879
397.2	0.0493164	249.7	0.0170746
397.1	0.0919342	249.691	0.0171367
397	0.124252	249.7	0.0172187
396.9	0.173538	249.699	0.0173152
396.8	0.221573	249.699	0.0174249
396.7	0.286545	249.7	0.0174945
396.6	0.273044	249.703	0.0175056
396.5	0.235849	249.713	0.017508
396.4	0.217072	249.743	0.0175333
396.3	0.244885	249.76	0.0175539
396.2	0.288678	249.777	0.017584
396.1	0.296268	249.797	0.0176168
396	0.320416	249.817	0.01762
395.9	0.344724	249.846	0.0176327
395.8	0.368814	249.89	0.0175998
395.7	0.391306	249.92	0.0175903
395.6	0.388568	249.95	0.0175967
395.5	0.367978	249.979	0.0175531
395.4	0.337021	250.008	0.0174795
395.3	0.318292	250.04	0.0174114
395.2	0.259329	250.084	0.0173366
395.1	0.211536	250.115	0.0173014
395	0.172412	250.146	0.0172832
394.9	0.188257	250.175	0.0172852
394.8	0.22627	250.205	0.0172954
394.7	0.243033	250.235	0.0172919
394.6	0.23309	250.278	0.0172923
394.5	0.201785	250.301	0.0172899
394.4	0.151859	250.321	0.0173014
394.3	0.0965637	250.339	0.0173283
394.2	0.0584625	250.355	0.0173687
394.1	0.0216553	250.377	0.0174265
394	0.00327759	250.394	0.0174965
393.9	0.00271912	250.408	0.0175385
393.8	0.0501831	250.42	0.0176101
393.7	0.109732	250.432	0.0176873
393.6	0.162601	250.444	0.017768
393.5	0.226486	250.46	0.01781
393.4	0.262231	250.473	0.0178686
393.3	0.302115	250.481	0.0179097
393.2	0.305496	250.488	0.0179501
393.1	0.267078	250.494	0.0179612
393	0.229865	250.498	0.0179497
392.9	0.154382	250.507	0.0179501
392.8	0.110809	250.515	0.0180043
392.7	0.104614	250.521	0.0180712
392.6	0.0932892	250.524	0.0180693
392.5	0.123663	250.527	0.0180843
392.4	0.137656	250.533	0.0180748
392.3	0.15769	250.554	0.0180978
392.2	0.1759	250.562	0.0181326
392.1	0.148068	250.568	0.0181813
392	0.0817719	250.573	0.0181797
391.9	0.0470032	250.575	0.0181136
391.8	0.0225159	250.578	0.0180471
391.7	-0.00662231	250.58	0.0180079
391.6	-0.0484467	250.579	0.0179945
391.5	-0.0483826	250.582	0.0180352
391.4	-0.0269684	250.586	0.0181211
391.3	0.0173676	250.589	0.0181753
391.2	0.0637665	250.597	0.0182197
391.1	0.0998932	250.603	0.0182149
391	0.110007	250.612	0.0182454
390.9	0.121039	250.623	0.0183364
390.8	0.128522	250.634	0.0183998
390.7	0.154602	250.645	0.018492
390.6	0.142929	250.643	0.0185466
390.5	0.124933	250.653	0.0185605
390.4	0.159509	250.664	0.0185965
390.3	0.189795	250.677	0.0186563
390.2	0.220914	250.69	0.0187493
390.1	0.243069	250.709	0.0188462
390	0.276593	250.722	0.0188751
389.9	0.31691	250.735	0.0188993
389.8	0.335001	250.747	0.0188633
389.7	0.341241	250.758	0.0188241
389.6	0.342035	250.769	0.0187853
389.5	0.349307	250.768	0.0187928
389.4	0.362588	250.778	0.0188276
389.3	0.382782	250.787	0.0188716
389.2	0.396951	250.797	0.0188937
389.1	0.391129	250.805	0.0188743
389	0.367859	250.815	0.0188534
388.9	0.355197	250.821	0.0188534
388.8	0.322556	250.825	0.0188684
388.7	0.289771	250.828	0.0188846
388.6	0.283279	250.83	0.0188854
388.5	0.249588	250.831	0.0188391
388.4	0.234586	250.819	0.018809
388.3	0.2483	250.817	0.0188221
388.2	0.253241	250.815	0.0188225
388.1	0.248087	250.813	0.0188918
388	0.231876	250.811	0.0189005
387.9	0.223181	250.813	0.0189519
387.8	0.20123	250.814	0.0190058
387.7	0.177512	250.81	0.0189701
387.6	0.167297	250.804	0.0189393
387.5	0.15657	250.796	0.0189163
387.4	0.164899	250.789	0.0189484
387.3	0.182538	250.773	0.0189871
387.2	0.192099	250.766	0.0190105
387.1	0.199524	250.759	0.0190647
387	0.197995	250.751	0.0191162
386.9	0.236923	250.742	0.0191767
386.8	0.24483	250.724	0.0192452
386.7	0.224844	250.716	0.0193058
386.6	0.217804	250.708	0.0193711
386.5	0.201038	250.699	0.0194495
386.4	0.203595	250.691	0.0195104
386.3	0.222287	250.681	0.0195801
386.2	0.238422	250.663	0.0196486
386.1	0.284973	250.651	0.0196691
386	0.329965	250.64	0.0197198
385.9	0.348715	250.63	0.0197515
385.8	0.374796	250.619	0.0197618
385.7	0.391071	250.594	0.019753
385.6	0.402203	250.58	0.0197697
385.5	0.399133	250.565	0.0197792
385.4	0.41972	250.549	0.019799
385.3	0.43508	250.533	0.0197982
385.2	0.44324	250.506	0.0198128
385.1	0.447626	250.489	0.0198263
385	0.440631	250.476	0.0198797
384.9	0.412192	250.46	0.0198979
384.8	0.407193	250.444	0.0199541
384.7	0.394177	250.412	0.0199703
384.6	0.381299	250.38	0.0199795
384.5	0.367892	250.361	0.0199945
384.4	0.349646	250.344	0.0200602
384.3	0.351004	250.327	0.0201057
384.2	0.329495	250.309	0.0201849
384.1	0.300946	250.28	0.0202613
384	0.246307	250.261	0.0203266
383.9	0.231546	250.243	0.0203543
383.8	0.24245	250.224	0.0203836
383.7	0.239542	250.206	0.0204287
383.6	0.214539	250.177	0.0204758
383.5	0.196655	250.157	0.0205031
383.4	0.220621	250.138	0.0205372
383.3	0.226422	250.117	0.0205245
383.2	0.235321	250.098	0.0205182
383.1	0.195743	250.071	0.0205134
383	0.164935	250.055	0.0206005
382.9	0.126901	250.039	0.0206844
382.8	0.087497	250.024	0.020762
382.7	0.0724579	250.007	0.0207885
382.6	0.0355682	249.974	0.0208491
382.5	0.0169525	249.945	0.0209476
382.4	0.0297729	249.928	0.0209931
382.3	0.110577	249.913	0.0210616
382.2	0.137308	249.9	0.0211554
382.1	0.172037	249.874	0.0212417
382	0.199847	249.849	0.0213272
381.9	0.221564	249.836	0.0213965
381.8	0.228326	249.824	0.0214689
381.7	0.241968	249.815	0.0215686
381.6	0.247653	249.792	0.0216442
381.5	0.297339	249.769	0.0217179
381.4	0.359503	249.757	0.0217444
381.3	0.414114	249.746	0.021759
381.2	0.467871	249.734	0.0217388
381.1	0.491733	249.707	0.0217301
381	0.506799	249.683	0.0217194
380.9	0.54538	249.671	0.0216826
380.8	0.566412	249.663	0.0216185
380.7	0.555542	249.653	0.0216094
380.6	0.524387	249.627	0.0215623
380.5	0.517819	249.602	0.0215215
380.4	0.509967	249.589	0.0214337
380.3	0.494601	249.58	0.0214218
380.2	0.477145	249.572	0.0214159
380.1	0.451532	249.548	0.0214242
380	0.44826	249.523	0.0213917
379.9	0.455634	249.512	0.0213988
379.8	0.440039	249.504	0.0214
379.7	0.423282	249.497	0.0214091
379.6	0.414606	249.478	0.0214404
379.5	0.42149	249.46	0.0214238
379.4	0.385864	249.455	0.021461
379.3	0.347363	249.453	0.021537
379.2	0.338815	249.451	0.0216241
379.1	0.320691	249.435	0.0216957
379	0.292514	249.42	0.0217396
378.9	0.264703	249.419	0.0217891
378.8	0.218762	249.417	0.0218406
378.7	0.169632	249.401	0.0219138
378.6	0.158514	249.383	0.0220028
378.5	0.140842	249.367	0.0220982
378.4	0.128494	249.366	0.0221881
378.3	0.113327	249.368	0.0222771
378.2	0.07883	249.358	0.0223591
378.1	0.0680542	249.345	0.0224565
378	0.0646667	249.336	0.0225392
377.9	0.071817	249.334	0.0226033
377.8	0.0799805	249.334	0.0227038
377.7	0.115463	249.319	0.0227565
377.6	0.127023	249.302	0.0228048
377.5	0.0996307	249.288	0.0228321
377.4	0.0743286	249.286	0.0228626
377.3	0.0548248	249.285	0.0229239
377.2	0.0323883	249.272	0.0230221
377.1	0.0212616	249.259	0.0230723
377	0.0199554	249.257	0.0231183
376.9	0.0140869	249.256	0.0231024
376.8	0.0371216	249.257	0.0231198
376.7	0.0303436	249.243	0.0231515
376.6	0.0273376	249.228	0.0231412
376.5	0.0303192	249.221	0.0231048
376.4	0.03508	249.213	0.0230454
376.3	-0.00102234	249.192	0.0230031
376.2	-0.0404144	249.17	0.0230173
376.1	-0.0439087	249.153	0.0230189
376	-0.0346558	249.148	0.0230268
375.9	-0.00291138	249.143	0.0230545
375.8	0.061969	249.127	0.0230898
375.7	0.120169	249.11	0.0231107
375.6	0.166653	249.096	0.0231456
375.5	0.239536	249.097	0.0231982
375.4	0.300839	249.1	0.0232611
375.3	0.355029	249.087	0.0232841
375.2	0.413126	249.075	0.0233344
375.1	0.448987	249.063	0.0233225
375	0.495523	249.064	0.0233415
374.9	0.541373	249.049	0.0233633
374.8	0.57504	249.034	0.0234076
374.7	0.593881	249.021	0.0234412
374.6	0.641492	249.023	0.0235006
374.5	0.663184	249.024	0.0234923
374.4	0.695599	249.014	0.0235164
374.3	0.695148	248.999	0.0235125
374.2	0.666702	248.987	0.0235054
374.1	0.647504	248.982	0.0235065
374	0.653015	248.963	0.0235058
373.9	0.661981	248.943	0.0234812
373.8	0.649844	248.921	0.0234246
373.7	0.634988	248.904	0.0234104
373.6	0.61384	248.899	0.023444
373.5	0.588162	248.88	0.0234618
373.4	0.583298	248.859	0.023497
373.3	0.577582	248.842	0.0235113
373.2	0.570163	248.838	0.0235667
373.1	0.597708	248.821	0.0236601
373	0.594528	248.803	0.0237175
372.9	0.595459	248.785	0.0237864
372.8	0.60166	248.769	0.023826
372.7	0.599234	248.765	0.0238936
372.6	0.626492	248.746	0.0239736
372.5	0.666562	248.727	0.0240797
372.4	0.709021	248.714	0.0241798
372.3	0.717581	248.714	0.0242633
372.2	0.744409	248.702	0.0243599
372.1	0.78273	248.685	0.0244482
372	0.814764	248.665	0.024468
371.9	0.8423	248.648	0.0244569
371.8	0.838712	248.645	0.0244822
371.7	0.864285	248.633	0.0245372
371.6	0.875436	248.617	0.0245863
371.5	0.904141	248.605	0.0246057
371.4	0.914703	248.603	0.0246326
371.3	0.950259	248.586	0.0245942
371.2	0.97413	248.568	0.0245887
371.1	1.00458	248.551	0.0246188
371	1.03687	248.54	0.0246679
370.9	1.07336	248.543	0.0246956
370.8	1.08799	248.535	0.0247154
370.7	1.1048	248.526	0.0247688
370.6	1.13272	248.52	0.0248115
370.5	1.14814	248.524	0.0248705
370.4	1.15636	248.518	0.0249493
370.3	1.16164	248.51	0.0250569
370.2	1.16414	248.505	0.0251745
370.1	1.17613	248.5	0.025283
370	1.14653	248.492	0.0253613
369.9	1.14738	248.482	0.0254504
369.8	1.12516	248.475	0.0255422
369.7	1.12489	248.472	0.0256768
369.6	1.13219	248.482	0.0258066
369.5	1.15656	248.479	0.0259131
369.4	1.16011	248.472	0.026012
369.3	1.16353	248.465	0.0260979
369.2	1.18567	248.463	0.0262024
369.1	1.18156	248.455	0.0262665
369	1.16128	248.443	0.0263374
368.9	1.14388	248.432	0.0264007
368.8	1.13243	248.425	0.0264553
368.7	1.14101	248.419	0.02651
368.6	1.17876	248.412	0.0265745
368.5	1.22763	248.402	0.0266291
368.4	1.29743	248.396	0.0266742
368.3	1.36696	248.401	0.0266782
368.2	1.38703	248.394	0.0266521
368.1	1.39651	248.385	0.0266453
368	1.40987	248.378	0.0266442
367.9	1.41439	248.375	0.0266853
367.8	1.38548	248.37	0.0266897
367.7	1.34587	248.363	0.0266651
367.6	1.30856	248.354	0.0266149
367.5	1.27905	248.349	0.0265697
367.4	1.27416	248.346	0.0265452
367.3	1.30297	248.342	0.0264656
367.2	1.30401	248.338	0.0264067
367.1	1.28613	248.337	0.026358
367	1.2796	248.332	0.0263081
366.9	1.29847	248.325	0.0262483
366.8	1.28322	248.32	0.0262202
366.7	1.27151	248.317	0.0262404
366.6	1.25742	248.306	0.0262444
366.5	1.24297	248.304	0.0263105
366.4	1.20887	248.302	0.026375
366.3	1.17093	248.301	0.0264561
366.2	1.14125	248.289	0.0265123
366.1	1.16208	248.287	0.0265919
366	1.19438	248.286	0.0266814
365.9	1.20804	248.288	0.0268132
365.8	1.22634	248.29	0.0268975
365.7	1.2557	248.288	0.0269909
365.6	1.26711	248.284	0.0270985
365.5	1.3196	248.28	0.0272165
365.4	1.37937	248.279	0.0273206
365.3	1.42036	248.279	0.027414
365.2	1.43391	248.279	0.0274979
365.1	1.43154	248.276	0.0275264
365	1.43413	248.276	0.0275411
364.9	1.43526	248.276	0.0275977
364.8	1.46291	248.272	0.0276123
364.7	1.49181	248.269	0.027604
364.6	1.54915	248.267	0.0275553
364.5	1.59328	248.264	0.0275169
364.4	1.63337	248.26	0.0274722
364.3	1.64916	248.255	0.0274385
364.2	1.67025	248.249	0.0273744
364.1	1.6749	248.234	0.0272949
364	1.66178	248.234	0.027262
363.9	1.64304	248.234	0.0272228
363.8	1.6317	248.236	0.0271832
363.7	1.60177	248.226	0.0271524
363.6	1.59264	248.224	0.0271187
363.5	1.5897	248.224	0.0271369
363.4	1.58719	248.226	0.0272327
363.3	1.57238	248.217	0.0272608
363.2	1.58818	248.217	0.0272755
363.1	1.61722	248.218	0.0273242
363	1.61781	248.221	0.0273796
362.9	1.621	248.214	0.027452
362.8	1.60325	248.218	0.0275593
362.7	1.58874	248.223	0.027644
362.6	1.59095	248.229	0.0277445
362.5	1.60963	248.226	0.0278941
362.4	1.6314	248.23	0.0280061
362.3	1.6794	248.233	0.0281332
362.2	1.72585	248.235	0.0282262
362.1	1.72324	248.232	0.0283268
362	1.72204	248.237	0.0284198
361.9	1.70529	248.243	0.0285112
361.8	1.69637	248.246	0.0285421
361.7	1.69227	248.24	0.0285662
361.6	1.71558	248.243	0.0286307
361.5	1.71297	248.246	0.0286976
361.4	1.70496	248.249	0.0287443
361.3	1.71883	248.243	0.0288001
361.2	1.72642	248.244	0.0288472
361.1	1.71506	248.247	0.028907
361	1.70415	248.239	0.0289814
360.9	1.71361	248.231	0.0290341
360.8	1.72983	248.236	0.0291101
360.7	1.71673	248.242	0.0291718
360.6	1.70197	248.234	0.0292138
360.5	1.67625	248.223	0.0292252
360.4	1.67204	248.225	0.0292696
360.3	1.64589	248.229	0.0293044
360.2	1.63235	248.221	0.029346
360.1	1.62122	248.215	0.0294232
360	1.62925	248.219	0.029458
359.9	1.6284	248.223	0.0294718
359.8	1.6565	248.216	0.0295213
359.7	1.69149	248.21	0.0295712
359.6	1.73787	248.218	0.0296749
359.5	1.77928	248.228	0.0297552
359.4	1.8351	248.226	0.0298047
359.3	1.87658	248.229	0.0298304
359.2	1.87199	248.232	0.0298589
359.1	1.84914	248.235	0.029908
359	1.82663	248.232	0.0299603
358.9	1.79011	248.239	0.0300125
358.8	1.78018	248.247	0.0300941
358.7	1.7822	248.242	0.0301606
358.6	1.79493	248.238	0.0301891
358.5	1.80741	248.242	0.0301704
358.4	1.85634	248.247	0.030191
358.3	1.89667	248.243	0.0302813
358.2	1.93376	248.243	0.0304155
358.1	1.95826	248.253	0.030478
358	1.94519	248.26	0.0304946
357.9	1.92083	248.256	0.0304915
357.8	1.91741	248.252	0.0305318
357.7	1.91947	248.262	0.0305868
357.6	1.92417	248.262	0.0306609
357.5	1.97076	248.26	0.0306886
357.4	2.02421	248.26	0.0307092
357.3	2.08292	248.268	0.0307147
357.2	2.13966	248.263	0.0307289
357.1	2.18589	248.259	0.0307187
357	2.24174	248.265	0.0307448
356.9	2.27707	248.272	0.0307733
356.8	2.30414	248.269	0.0308402
356.7	2.32221	248.267	0.0308604
356.6	2.31474	248.274	0.0308904
356.5	2.28426	248.27	0.0308845
356.4	2.29235	248.262	0.0309055
356.3	2.3201	248.256	0.0309284
356.2	2.35484	248.259	0.03093
356.1	2.3709	248.254	0.0309415
356	2.3743	248.253	0.0309629
355.9	2.36216	248.263	0.0310088
355.8	2.31358	248.27	0.0310262
355.7	2.29953	248.266	0.0310614
355.6	2.30561	248.263	0.0310567
355.5	2.31344	248.274	0.0311354
355.4	2.31977	248.275	0.031238
355.3	2.32365	248.275	0.0313401
355.2	2.30404	248.278	0.031403
355.1	2.28589	248.289	0.0314418
355	2.27438	248.29	0.0314652
354.9	2.27543	248.292	0.031513
354.8	2.25808	248.307	0.0315788
354.7	2.25042	248.326	0.0316793
354.6	2.2419	248.332	0.0317604
354.5	2.20699	248.339	0.0318368
354.4	2.19977	248.354	0.0319211
354.3	2.21983	248.356	0.0319548
354.2	2.23905	248.355	0.0319924
354.1	2.26704	248.359	0.0320589
354	2.26976	248.374	0.0321139
353.9	2.26487	248.377	0.03218
353.8	2.27833	248.38	0.0322386
353.7	2.28315	248.39	0.0322821
353.6	2.30644	248.39	0.0323415
353.5	2.34212	248.39	0.0324685
353.4	2.35947	248.393	0.0325916
353.3	2.39313	248.405	0.0327258
353.2	2.46887	248.405	0.0328422
353.1	2.56465	248.405	0.0329653
353	2.61392	248.408	0.0330718
352.9	2.63696	248.412	0.0332103
352.8	2.65472	248.412	0.0332978
352.7	2.68322	248.413	0.0333833
352.6	2.70551	248.423	0.0334628
352.5	2.74074	248.424	0.0335725
352.4	2.75341	248.426	0.0336857
352.3	2.77583	248.431	0.0338008
352.2	2.78462	248.434	0.03392
352.1	2.78862	248.436	0.0340055
352	2.82095	248.442	0.0340688
351.9	2.83664	248.445	0.0341365
351.8	2.86889	248.448	0.0342006
351.7	2.85655	248.45	0.0342576
351.6	2.84337	248.455	0.0342822
351.5	2.81601	248.456	0.034279
351.4	2.77682	248.453	0.0342382
351.3	2.75915	248.452	0.0341994
351.2	2.77086	248.452	0.0341943
351.1	2.76538	248.453	0.0341974
351	2.77389	248.453	0.0341832
350.9	2.78645	248.456	0.0341852
350.8	2.79842	248.456	0.0341963
350.7	2.82239	248.455	0.0342164
350.6	2.86989	248.457	0.0342339
350.5	2.93392	248.459	0.0342711
350.4	2.95731	248.459	0.0343138
350.3	2.96697	248.463	0.0343795
350.2	2.98474	248.464	0.0344318
350.1	3.01049	248.467	0.0344896
350	3.06888	248.47	0.0345861
349.9	3.09217	248.476	0.034674
349.8	3.10812	248.484	0.0348165
349.7	3.1351	248.491	0.034993
349.6	3.17194	248.498	0.0351423
349.5	3.23227	248.504	0.0352654
349.4	3.31925	248.508	0.0354134
349.3	3.39326	248.513	0.0355377
349.2	3.4774	248.51	0.0356691
349.1	3.54579	248.516	0.0357946
349	3.58394	248.521	0.0359236
348.9	3.59447	248.526	0.0360024
348.8	3.60709	248.528	0.0360748
348.7	3.63197	248.529	0.0361579
348.6	3.66652	248.534	0.0362204
348.5	3.67834	248.536	0.0362573
348.4	3.66168	248.537	0.0363127
348.3	3.62635	248.536	0.0363507
348.2	3.60625	248.528	0.0363962
348.1	3.58575	248.526	0.0364445
348	3.56636	248.524	0.0364623
347.9	3.54584	248.524	0.036469
347.8	3.50842	248.523	0.0364765
347.7	3.43466	248.523	0.0364813
347.6	3.36503	248.528	0.0365355
347.5	3.29798	248.531	0.0365886
347.4	3.24651	248.53	0.0366147
347.3	3.19116	248.529	0.0366123
347.2	3.14238	248.522	0.0366456
347.1	3.09132	248.524	0.0367018
347	3.05356	248.526	0.0367746
346.9	3.02509	248.521	0.0368601
346.8	2.99824	248.522	0.0369139
346.7	3.00999	248.521	0.0369424
346.6	3.01622	248.515	0.0369871
346.5	3.01498	248.516	0.0370287
346.4	3.04526	248.519	0.0370738
346.3	3.0685	248.522	0.0371573
346.2	3.07473	248.516	0.0372226
346.1	3.08364	248.514	0.0372812
346	3.1117	248.513	0.0373485
345.9	3.15403	248.501	0.0373861
345.8	3.16978	248.499	0.0373921
345.7	3.17236	248.498	0.0374277
345.6	3.16353	248.489	0.0374756
345.5	3.16043	248.484	0.0374764
345.4	3.14943	248.48	0.0374981
345.3	3.12281	248.472	0.0375342
345.2	3.11249	248.471	0.03759
345.1	3.1342	248.471	0.0376513
345	3.1318	248.463	0.0377111
344.9	3.15008	248.462	0.0377467
344.8	3.16884	248.461	0.0378112
344.7	3.15705	248.451	0.0378991
344.6	3.16811	248.442	0.0379885
344.5	3.21	248.442	0.0380883
344.4	3.2373	248.431	0.0381433
344.3	3.2389	248.424	0.0382031
344.2	3.22029	248.425	0.038264
344.1	3.23449	248.426	0.0383574
344	3.26823	248.42	0.0384429
343.9	3.31992	248.421	0.0385221
343.8	3.36831	248.424	0.0385854
343.7	3.4077	248.418	0.0386028
343.6	3.45045	248.417	0.038646
343.5	3.47468	248.417	0.0386939
343.4	3.48142	248.412	0.0387837
343.3	3.52235	248.415	0.0388657
343.2	3.54572	248.417	0.0389397
343.1	3.53684	248.408	0.038965
343	3.50821	248.405	0.0389543
342.9	3.45947	248.404	0.0389765
342.8	3.37007	248.397	0.039007
342.7	3.30229	248.398	0.0390549
342.6	3.27511	248.399	0.0391321
342.5	3.2363	248.387	0.039155
342.4	3.20109	248.377	0.0392195
342.3	3.14626	248.378	0.0393121
342.2	3.09337	248.37	0.0394226
342.1	3.05965	248.364	0.0395484
342	3.0175	248.367	0.0396739
341.9	3.00122	248.36	0.0397942
341.8	3.00596	248.354	0.0398635
341.7	2.99304	248.355	0.0399458
341.6	2.94327	248.348	0.0400001
341.5	2.94218	248.343	0.0400646
341.4	2.99029	248.35	0.0401533
341.3	3.02764	248.345	0.0402154
341.2	3.0481	248.341	0.0402589
341.1	3.0937	248.343	0.0403199
341	3.11832	248.334	0.0403745
340.9	3.12042	248.327	0.0404014
340.8	3.14337	248.329	0.0404002
340.7	3.18435	248.32	0.0403884
340.6	3.23391	248.31	0.0403733
340.5	3.26073	248.309	0.0403804
340.4	3.30044	248.3	0.0404026
340.3	3.33618	248.293	0.0403963
340.2	3.3601	248.292	0.040382
340.1	3.3774	248.281	0.0403519
340	3.37355	248.274	0.040348
339.9	3.37372	248.275	0.0403658
339.8	3.3424	248.265	0.0403322
339.7	3.2995	248.257	0.0403033
339.6	3.25483	248.248	0.0402985
339.5	3.2576	248.241	0.0403231
339.4	3.2514	248.237	0.0403223
339.3	3.26364	248.234	0.0403666
339.2	3.25025	248.228	0.0404121
339.1	3.24054	248.226	0.0404687
339	3.22121	248.226	0.0405617
338.9	3.2256	248.225	0.0406607
338.8	3.2392	248.227	0.0407676
338.7	3.25749	248.225	0.0408558
338.6	3.2802	248.222	0.0409275
338.5	3.26232	248.223	0.0410094
338.4	3.24747	248.223	0.0411277
338.3	3.24939	248.218	0.0412497
338.2	3.22649	248.216	0.0413336
338.1	3.21209	248.214	0.0414282
338	3.24227	248.215	0.0415109
337.9	3.25626	248.226	0.0416138
337.8	3.24838	248.225	0.0417163
337.7	3.25865	248.225	0.0418228
337.6	3.26467	248.223	0.0419182
337.5	3.28162	248.221	0.0420254
337.4	3.3031	248.222	0.0421236
337.3	3.33052	248.222	0.0421865
337.2	3.32141	248.221	0.0422218
337.1	3.31063	248.224	0.0422693
337	3.27179	248.225	0.0423219
336.9	3.20481	248.225	0.0423991
336.8	3.16292	248.227	0.04243
336.7	3.15017	248.229	0.0424521
336.6	3.16026	248.234	0.0425178
336.5	3.17376	248.241	0.0426386
336.4	3.16221	248.246	0.0427945
336.3	3.13986	248.247	0.0429164
336.2	3.16356	248.241	0.04299
336.1	3.17708	248.241	0.0430435
336	3.16996	248.245	0.0430985
335.9	3.15007	248.249	0.0431796
335.8	3.1587	248.252	0.0432841
335.7	3.16015	248.258	0.0433807
335.6	3.16886	248.264	0.0435062
335.5	3.16508	248.268	0.043621
335.4	3.14872	248.273	0.0437476
335.3	3.16376	248.277	0.0438339
335.2	3.19051	248.279	0.0439443
335.1	3.19627	248.276	0.0440643
335	3.17875	248.282	0.0441767
334.9	3.16967	248.285	0.0442361
334.8	3.17621	248.281	0.0442361
334.7	3.18949	248.285	0.044242
334.6	3.16866	248.293	0.0442792
334.5	3.13405	248.302	0.0443607
334.4	3.10196	248.308	0.0444078
334.3	3.09881	248.316	0.044432
334.2	3.13227	248.322	0.0444352
334.1	3.1353	248.33	0.0444656
334	3.11911	248.33	0.0445321
333.9	3.09831	248.335	0.0445939
333.8	3.09474	248.339	0.0445994
333.7	3.11157	248.34	0.0446548
333.6	3.13719	248.35	0.0447352
333.5	3.16676	248.366	0.0448456
333.4	3.15819	248.379	0.0449695
333.3	3.17453	248.389	0.0450645
333.2	3.16829	248.391	0.0451634
333.1	3.15876	248.4	0.0452482
333	3.14014	248.41	0.0453404
332.9	3.14344	248.413	0.0454231
332.8	3.17095	248.423	0.0455094
332.7	3.22122	248.435	0.0455826
332.6	3.2299	248.441	0.0456883
332.5	3.21844	248.452	0.0457873
332.4	3.20417	248.454	0.0458565
332.3	3.19025	248.462	0.0458941
332.2	3.17472	248.472	0.0459274
332.1	3.15832	248.474	0.0459669
332	3.117	248.481	0.0459927
331.9	3.03511	248.477	0.0460144
331.8	2.97333	248.471	0.0459947
331.7	2.9268	248.473	0.0459472
331.6	2.88728	248.473	0.0459325
331.5	2.89931	248.48	0.0459412
331.4	2.9213	248.489	0.0459737
331.3	2.9549	248.492	0.0460655
331.2	2.96951	248.501	0.0461585
331.1	2.97372	248.501	0.0462286
331	2.95548	248.5	0.0462852
330.9	2.93946	248.507	0.0463358
330.8	2.91016	248.51	0.0463909
330.7	2.84477	248.52	0.0464827
330.6	2.80498	248.521	0.0465555
330.5	2.74612	248.524	0.0466398
330.4	2.70988	248.534	0.0467087
330.3	2.70457	248.538	0.0467906
330.2	2.70337	248.548	0.0468706
330.1	2.74785	248.551	0.0469711
330	2.79173	248.557	0.0470942
329.9	2.80647	248.568	0.0472106
329.8	2.77032	248.569	0.0473313
329.7	2.73686	248.566	0.0473911
329.6	2.71072	248.565	0.0474398
329.5	2.70235	248.565	0.047477
329.4	2.7052	248.575	0.0475664
329.3	2.71306	248.578	0.0476634
329.2	2.727	248.581	0.047762
329.1	2.73874	248.581	0.0478229
329	2.77354	248.582	0.0478791
328.9	2.8365	248.593	0.0479516
328.8	2.86729	248.596	0.0480184
328.7	2.87253	248.601	0.0480917
328.6	2.90363	248.606	0.0481677
328.5	2.93748	248.613	0.0482536
328.4	2.94413	248.624	0.0482908
328.3	2.94631	248.624	0.0483129
328.2	2.95891	248.624	0.0483121
328.1	2.99714	248.628	0.0483335
328	3.01754	248.635	0.0483786
327.9	3.04095	248.649	0.0484451
327.8	3.03824	248.652	0.0484728
327.7	3.03344	248.654	0.0484875
327.6	3.02055	248.656	0.0485002
327.5	2.97945	248.661	0.0485192
327.4	2.95848	248.677	0.0485975
327.3	2.93078	248.683	0.0486783
327.2	2.90562	248.69	0.0487483
327.1	2.9356	248.694	0.0488346
327	2.93877	248.698	0.0489122
326.9	2.8835	248.712	0.0489977
326.8	2.85624	248.719	0.049105
326.7	2.85564	248.726	0.0492114
326.6	2.84573	248.73	0.0493044
326.5	2.82646	248.735	0.0493986
326.4	2.77447	248.739	0.0494996
326.3	2.76652	248.74	0.0496203
326.2	2.76343	248.745	0.0497565
326.1	2.74334	248.749	0.0498982
326	2.74299	248.757	0.0500525
325.9	2.75201	248.76	0.0501942
325.8	2.7856	248.762	0.0503157
325.7	2.8142	248.768	0.0504879
325.6	2.82136	248.773	0.0506419
325.5	2.79601	248.779	0.0508097
325.4	2.77803	248.784	0.050974
325.3	2.78033	248.786	0.051122
325.2	2.79004	248.778	0.0512245
325.1	2.77571	248.776	0.0513464
325	2.74364	248.777	0.0514636
324.9	2.71781	248.779	0.0516251
324.8	2.73035	248.779	0.0517427
324.7	2.7207	248.773	0.0517834
324.6	2.68842	248.764	0.0517814
324.5	2.66434	248.75	0.0518048
324.4	2.65088	248.741	0.0518721
324.3	2.62473	248.733	0.0519319
324.2	2.58691	248.721	0.052009
324.1	2.55051	248.705	0.0520265
324	2.50027	248.681	0.0520284
323.9	2.46789	248.662	0.0520478
323.8	2.46877	248.637	0.0520609
323.7	2.42542	248.619	0.0520811
323.6	2.39115	248.604	0.0520712
323.5	2.37348	248.588	0.0520478
323.4	2.36494	248.574	0.0520272
323.3	2.35457	248.556	0.0520181
323.2	2.33726	248.548	0.0520403
323.1	2.30607	248.54	0.0520783
323	2.27838	248.544	0.0521622
322.9	2.27226	248.546	0.0522473
322.8	2.27511	248.556	0.0523071
322.7	2.24813	248.571	0.0523744
322.6	2.24234	248.584	0.0524409
322.5	2.2378	248.609	0.0525315
322.4	2.21823	248.63	0.0526222
322.3	2.25487	248.659	0.0527092
322.2	2.26381	248.682	0.0527504
322.1	2.28091	248.713	0.0528315
322	2.30476	248.746	0.0529285
321.9	2.33722	248.773	0.0530492
321.8	2.35761	248.808	0.0531771
321.7	2.3464	248.834	0.0532748
321.6	2.35099	248.862	0.0533362
321.5	2.35765	248.884	0.0534169
321.4	2.37896	248.909	0.0535151
321.3	2.41441	248.926	0.0536271
321.2	2.41048	248.948	0.053755
321.1	2.37895	248.96	0.0538678
321	2.36487	248.97	0.0539616
320.9	2.31781	248.983	0.0540308
320.8	2.27416	248.988	0.0540898
320.7	2.24942	248.999	0.0541702
320.6	2.23582	249.004	0.054239
320.5	2.24346	249.016	0.0543384
320.4	2.26175	249.018	0.0544286
320.3	2.29468	249.02	0.0544959
320.2	2.31025	249.021	0.0545466
320.1	2.31263	249.023	0.0545858
320	2.30873	249.024	0.0546376
319.9	2.29774	249.028	0.0547089
319.8	2.30215	249.041	0.0548229
319.7	2.30014	249.048	0.0548997
319.6	2.31652	249.06	0.054982
319.5	2.30937	249.064	0.0550042
319.4	2.26791	249.074	0.0550307
319.3	2.22362	249.079	0.0551142
319.2	2.21367	249.086	0.0552349
319.1	2.23654	249.091	0.0553493
319	2.23243	249.096	0.0554265
318.9	2.19884	249.099	0.055476
318.8	2.14085	249.101	0.0554859
318.7	2.06319	249.104	0.0555559
318.6	2.00569	249.107	0.0556204
318.5	1.92462	249.118	0.0557269
318.4	1.88441	249.123	0.0558191
318.3	1.86216	249.136	0.0559157
318.2	1.84724	249.139	0.0560028
318.1	1.79733	249.141	0.0560392
318	1.74178	249.143	0.0561298
317.9	1.66485	249.148	0.0562106
317.8	1.65713	249.155	0.0563305
317.7	1.68893	249.161	0.0564354
317.6	1.70233	249.162	0.0564861
317.5	1.69514	249.165	0.0565352
317.4	1.68719	249.169	0.0566175
317.3	1.67882	249.175	0.0567137
317.2	1.69099	249.179	0.0568265
317.1	1.70731	249.186	0.0569128
317	1.70824	249.191	0.0569868
316.9	1.68374	249.194	0.0570382
316.8	1.68282	249.192	0.057077
316.7	1.662	249.198	0.0571407
316.6	1.62888	249.198	0.0572282
316.5	1.6022	249.204	0.0573319
316.4	1.56807	249.21	0.0574297
316.3	1.55213	249.212	0.0574938
316.2	1.53739	249.215	0.0575655
316.1	1.48067	249.215	0.0576066
316	1.43138	249.217	0.0576593
315.9	1.43072	249.219	0.0577242
315.8	1.43087	249.222	0.0577788
315.7	1.41814	249.224	0.0578251
315.6	1.38719	249.226	0.0578671
315.5	1.36085	249.227	0.057888
315.4	1.35952	249.229	0.0579142
315.3	1.38884	249.229	0.0579644
315.2	1.43964	249.23	0.0580329
315.1	1.46381	249.227	0.0580757
315	1.44853	249.225	0.0580927
314.9	1.43914	249.221	0.0580911
314.8	1.41934	249.216	0.0580935
314.7	1.40306	249.207	0.0581046
314.6	1.37816	249.204	0.0581477
314.5	1.36615	249.198	0.0582593
314.4	1.36791	249.199	0.0583848
314.3	1.34976	249.193	0.0584976
314.2	1.31417	249.191	0.0586104
314.1	1.30899	249.183	0.0587133
314	1.3178	249.18	0.0588412
313.9	1.32914	249.173	0.0589825
313.8	1.31736	249.17	0.0591202
313.7	1.27753	249.16	0.0592006
313.6	1.23432	249.156	0.059275
313.5	1.19774	249.152	0.0593953
313.4	1.22297	249.155	0.0595429
313.3	1.28434	249.154	0.0596775
313.2	1.34594	249.16	0.0598141
313.1	1.40746	249.162	0.0599419
313	1.46098	249.171	0.060063
312.9	1.51521	249.178	0.06016
312.8	1.56816	249.191	0.0602431
312.7	1.60912	249.201	0.0602962
312.6	1.65396	249.218	0.0603429
312.5	1.66713	249.232	0.0603745
312.4	1.64811	249.253	0.0603813
312.3	1.5997	249.269	0.06035
312.2	1.57071	249.284	0.0603492
312.1	1.56679	249.304	0.060409
312	1.56205	249.328	0.0604949
311.9	1.56896	249.352	0.0605531
311.8	1.56273	249.374	0.0606041
311.7	1.54825	249.394	0.0606706
311.6	1.52798	249.414	0.0607529
311.5	1.49879	249.435	0.0608076
311.4	1.45834	249.457	0.06088
311.3	1.4273	249.479	0.060958
311.2	1.39851	249.499	0.0610304
311.1	1.38811	249.52	0.0610898
311	1.37265	249.537	0.0611317
310.9	1.37062	249.552	0.06114
310.8	1.38193	249.567	0.0611761
310.7	1.41387	249.585	0.0612647
310.6	1.44317	249.604	0.0613657
310.5	1.43801	249.626	0.0614322
310.4	1.39856	249.643	0.0615188
310.3	1.37928	249.664	0.0616063
310.2	1.34653	249.681	0.0617175
310.1	1.309	249.696	0.0618189
310	1.28192	249.712	0.0619071
309.9	1.24305	249.726	0.0620053
309.8	1.21194	249.739	0.0621181
309.7	1.18672	249.752	0.0622163
309.6	1.14903	249.764	0.0622923
309.5	1.08928	249.775	0.0623433
309.4	1.04737	249.787	0.0624086
309.3	1.03797	249.8	0.0625373
309.2	1.02702	249.817	0.0627102
309.1	1.02336	249.83	0.0628361
309	1.01008	249.843	0.0629667
308.9	0.992001	249.857	0.0630942
308.8	0.9832	249.866	0.0632208
308.7	0.977164	249.879	0.0633233
308.6	0.955331	249.888	0.0634441
308.5	0.937375	249.904	0.0635521
308.4	0.895517	249.918	0.06364
308.3	0.861652	249.932	0.0637148
308.2	0.868716	249.945	0.0637576
308.1	0.867227	249.959	0.063794
308	0.84736	249.972	0.0638668
307.9	0.839368	249.98	0.0639606
307.8	0.859302	249.992	0.0640631
307.7	0.860764	249.998	0.0641522
307.6	0.835507	250.009	0.0641922
307.5	0.805762	250.016	0.0642072
307.4	0.760617	250.029	0.0642523
307.3	0.725555	250.036	0.0643097
307.2	0.695447	250.051	0.0643865
307.1	0.670389	250.067	0.0644922
307	0.648733	250.077	0.0646006
306.9	0.674957	250.089	0.0646849
306.8	0.70162	250.097	0.064778
306.7	0.713525	250.113	0.0648825
306.6	0.692572	250.123	0.0650107
306.5	0.692862	250.137	0.0651552
306.4	0.743515	250.145	0.0652874
306.3	0.793591	250.16	0.0654168
306.2	0.81394	250.175	0.0655375
306.1	0.800171	250.185	0.0656499
306	0.764502	250.202	0.0657734
305.9	0.724832	250.213	0.0658969
305.8	0.71395	250.231	0.0660628
305.7	0.715335	250.245	0.0662452
305.6	0.751413	250.264	0.0663905
305.5	0.779318	250.276	0.0664871
305.4	0.802014	250.29	0.0665666
305.3	0.813428	250.308	0.0666692
305.2	0.827457	250.323	0.0667942
305.1	0.877744	250.343	0.0669743
305	0.944424	250.357	0.0671497
304.9	0.984387	250.37	0.0672894
304.8	0.963831	250.383	0.0673773
304.7	0.935141	250.396	0.0674497
304.6	0.918478	250.412	0.0675625
304.5	0.926852	250.428	0.0676797
304.4	0.932248	250.448	0.0678028
304.3	0.981821	250.462	0.0679211
304.2	1.02654	250.474	0.0679975
304.1	1.04371	250.486	0.0680593
304	1.05624	250.497	0.0681436
303.9	1.03719	250.51	0.0682382
303.8	1.0485	250.524	0.0683799
303.7	1.03436	250.535	0.0684848
303.6	1.01496	250.546	0.0685588
303.5	0.962277	250.556	0.0686328
303.4	0.887683	250.568	0.0686652
303.3	0.832022	250.583	0.0687056
303.2	0.786145	250.598	0.0688058
303.1	0.76759	250.612	0.0688936
303	0.742233	250.626	0.0690254
302.9	0.730749	250.642	0.0691355
302.8	0.695251	250.656	0.0692004
302.7	0.678033	250.665	0.0692605
302.6	0.655521	250.68	0.0693532
302.5	0.630722	250.695	0.0694735
302.4	0.578622	250.712	0.0696001
302.3	0.549298	250.73	0.0697517
302.2	0.525296	250.742	0.0698792
302.1	0.517148	250.757	0.0699849
302	0.51069	250.773	0.0701123
301.9	0.512964	250.789	0.0702327
301.8	0.507697	250.807	0.070353
301.7	0.518466	250.819	0.0704876
301.6	0.518652	250.837	0.0706431
301.5	0.534891	250.855	0.0707876
301.4	0.51423	250.872	0.070915
301.3	0.496622	250.885	0.0709867
301.2	0.461655	250.896	0.0710975
301.1	0.45105	250.911	0.0712368
301	0.447134	250.927	0.0713726
300.9	0.42655	250.936	0.0714902
300.8	0.410312	250.948	0.0715749
300.7	0.4048	250.956	0.0716081
300.6	0.383682	250.97	0.0716619
300.5	0.353259	250.985	0.0717443
300.4	0.341556	250.995	0.0718254
300.3	0.327423	251.01	0.0718816
300.2	0.322806	251.021	0.0719271
300.1	0.319135	251.032	0.0719857
300	0.304172	251.045	0.0720293
299.9	0.301782	251.054	0.0720597
299.8	0.325323	251.069	0.0721215
299.7	0.34971	251.084	0.0721927
299.6	0.370386	251.097	0.0722743
299.5	0.42356	251.114	0.0723237
299.4	0.457111	251.128	0.0723669
299.3	0.4245	251.145	0.072467
299.2	0.416888	251.168	0.0725945
299.1	0.433499	251.188	0.0727833
299	0.465677	251.211	0.0729709
298.9	0.466107	251.226	0.0730881
298.8	0.470587	251.242	0.0732017
298.7	0.478348	251.265	0.0733802
298.6	0.488443	251.282	0.0735654
298.5	0.497525	251.297	0.0737447
298.4	0.524792	251.318	0.0739193
298.3	0.534225	251.333	0.0740538
298.2	0.514557	251.348	0.0741999
298.1	0.474271	251.361	0.0743147
298	0.456628	251.376	0.0744884
297.9	0.424106	251.391	0.0746523
297.8	0.359988	251.406	0.0748273
297.7	0.302664	251.421	0.0749698
297.6	0.29274	251.436	0.0750964
297.5	0.263843	251.45	0.0751989
297.4	0.234366	251.461	0.0752528
297.3	0.195706	251.467	0.075305
297.2	0.21358	251.48	0.0754028
297.1	0.217593	251.492	0.0754867
297	0.213992	251.506	0.0755785
296.9	0.21496	251.522	0.0756498
296.8	0.205255	251.535	0.0757024
296.7	0.160132	251.55	0.0757432
296.6	0.161868	251.567	0.0758398
296.5	0.188828	251.584	0.07597
296.4	0.183832	251.602	0.0760796
296.3	0.209723	251.621	0.0761786
296.2	0.256427	251.639	0.0762704
296.1	0.303644	251.656	0.076369
296	0.343249	251.677	0.0765182
295.9	0.369025	251.693	0.0766591
295.8	0.39852	251.707	0.0768289
295.7	0.436197	251.725	0.0769417
295.6	0.455157	251.744	0.0770759
295.5	0.437714	251.759	0.0772389
295.4	0.406204	251.779	0.0773854
295.3	0.382028	251.793	0.0774899
295.2	0.352359	251.804	0.0775809
295.1	0.347726	251.822	0.0777531
295	0.351404	251.836	0.0779316
294.9	0.32525	251.849	0.0780812
294.8	0.327432	251.864	0.0782269
294.7	0.348425	251.874	0.0783611
294.6	0.353918	251.884	0.0784751
294.5	0.350104	251.899	0.0786187
294.4	0.343579	251.911	0.0787798
294.3	0.351608	251.921	0.0789219
294.2	0.35033	251.937	0.0790351
294.1	0.335367	251.954	0.0791749
294	0.328735	251.966	0.0793522
293.9	0.323169	251.977	0.0794836
293.8	0.309427	251.991	0.0795944
293.7	0.321814	252.001	0.0797211
293.6	0.2965	252.01	0.0798644
293.5	0.289682	252.025	0.0800001
293.4	0.265594	252.036	0.0801312
293.3	0.254358	252.048	0.0802812
293.2	0.223636	252.061	0.0803841
293.1	0.205923	252.068	0.0805483
293	0.150937	252.073	0.0807011
292.9	0.105032	252.075	0.0808828
292.8	0.0983582	252.076	0.08107
292.7	0.10285	252.074	0.0812842
292.6	0.13316	252.067	0.0814935
292.5	0.148676	252.052	0.0816831
292.4	0.172314	252.032	0.0818593
292.3	0.173679	252.009	0.0820263
292.2	0.201312	251.982	0.0822282
292.1	0.220279	251.955	0.0824281
292	0.229617	251.928	0.0825848
291.9	0.248569	251.902	0.08277
291.8	0.25531	251.877	0.0829486
291.7	0.285626	251.856	0.0831164
291.6	0.316202	251.841	0.0832917
291.5	0.32825	251.83	0.0834892
291.4	0.338696	251.835	0.0836717
291.3	0.383139	251.848	0.0838712
291.2	0.448239	251.868	0.0840703
291.1	0.48584	251.89	0.0842132
291	0.483487	251.926	0.0843284
290.9	0.451599	251.971	0.0844455
290.8	0.444461	252.021	0.0846062
290.7	0.430936	252.084	0.0847673
290.6	0.418774	252.154	0.0849102
290.5	0.436179	252.226	0.085065
290.4	0.452844	252.296	0.0852383
290.3	0.483743	252.374	0.0854236
290.2	0.499622	252.449	0.0855902
290.1	0.502817	252.521	0.0857826
290	0.491327	252.588	0.0859314
289.9	0.469357	252.654	0.0860604
289.8	0.457388	252.716	0.0862104
289.7	0.431772	252.768	0.0863874
289.6	0.429269	252.813	0.0865599
289.5	0.428583	252.856	0.0867365
289.4	0.435263	252.894	0.0869209
289.3	0.442578	252.923	0.0870686
289.2	0.452017	252.951	0.0872542
289.1	0.449271	252.98	0.0874216
289	0.45433	253.002	0.0875705
288.9	0.460846	253.024	0.0877454
288.8	0.44115	253.044	0.0879113
288.7	0.422424	253.069	0.088064
288.6	0.415247	253.09	0.0881875
288.5	0.410461	253.112	0.088311
288.4	0.405753	253.134	0.0884749
288.3	0.405136	253.154	0.0886732
288.2	0.405978	253.174	0.0888648
288.1	0.431366	253.191	0.0889993
288	0.428204	253.21	0.0890987
287.9	0.378058	253.228	0.0891676
287.8	0.322977	253.248	0.0892428
287.7	0.273727	253.271	0.0893971
287.6	0.277228	253.294	0.0895772
287.5	0.239914	253.315	0.089709
287.4	0.216907	253.331	0.0898428
287.3	0.201907	253.355	0.0900087
287.2	0.168866	253.381	0.0901717
287.1	0.132855	253.405	0.0903317
287	0.0970886	253.424	0.0905074
286.9	0.0351929	253.449	0.0906736
286.8	0.00404968	253.478	0.0908422
286.7	0.0183197	253.509	0.0910354
286.6	0.0448334	253.538	0.0912005
286.5	0.0712097	253.562	0.0913608
286.4	0.100092	253.592	0.0915476
286.3	0.0987915	253.624	0.0917439
286.2	0.110959	253.654	0.0919505
286.1	0.125696	253.679	0.0921274
286	0.123166	253.704	0.0922723
285.9	0.0954041	253.736	0.0924599
285.8	0.091861	253.769	0.0926392
285.7	0.0808929	253.803	0.0928585
285.6	0.059549	253.834	0.0930675
285.5	0.0800842	253.864	0.0932607
285.4	0.116992	253.901	0.0934752
285.3	0.152707	253.937	0.093723
285.2	0.188315	253.968	0.0939894
285.1	0.20542	253.994	0.094179
285	0.191364	254.021	0.0943341
284.9	0.171533	254.055	0.0945079
284.8	0.153748	254.089	0.0947129
284.7	0.10784	254.119	0.0949128
284.6	0.0970032	254.151	0.0951206
284.5	0.0875366	254.18	0.0952753
284.4	0.088446	254.21	0.0954333
284.3	0.108194	254.243	0.0956074
284.2	0.12598	254.271	0.0957491
284.1	0.126889	254.298	0.0958964
284	0.170145	254.326	0.0960694
283.9	0.196133	254.354	0.0962518
283.8	0.201465	254.382	0.0964462
283.7	0.207571	254.408	0.0965942
283.6	0.246451	254.434	0.0967502
283.5	0.280383	254.46	0.09688
283.4	0.304367	254.488	0.0970494
283.3	0.320557	254.513	0.0972354
283.2	0.336945	254.535	0.0974321
283.1	0.340811	254.561	0.0976265
283	0.332559	254.589	0.0978248
282.9	0.321643	254.617	0.0980029
282.8	0.315677	254.646	0.0982447
282.7	0.307928	254.677	0.0984965
282.6	0.326285	254.704	0.0987581
282.5	0.333832	254.735	0.0990039
282.4	0.323773	254.768	0.0992521
282.3	0.314206	254.796	0.0994615
282.2	0.327808	254.823	0.0996206
282.1	0.337598	254.851	0.0998407
282	0.336502	254.878	0.100109
281.9	0.31123	254.905	0.100354
281.8	0.304355	254.936	0.10058
281.7	0.296124	254.967	0.100794
281.6	0.305399	254.999	0.101002
281.5	0.300418	255.03	0.1012
281.4	0.349551	255.056	0.101395
281.3	0.367609	255.08	0.101576
281.2	0.380109	255.103	0.101712
281.1	0.396204	255.127	0.101864
281	0.376416	255.154	0.10198
280.9	0.34133	255.183	0.102113
280.8	0.31022	255.21	0.102244
280.7	0.336526	255.24	0.1024
280.6	0.351401	255.271	0.102569
280.5	0.371069	255.303	0.102755
280.4	0.37811	255.334	0.102939
280.3	0.389169	255.369	0.10316
280.2	0.396091	255.405	0.103398
280.1	0.407864	255.442	0.103631
280	0.432248	255.479	0.103851
279.9	0.413409	255.518	0.104066
279.8	0.391263	255.555	0.104278
279.7	0.367279	255.595	0.104532
279.6	0.393204	255.637	0.104823
279.5	0.396381	255.678	0.105084
279.4	0.418509	255.718	0.105352
279.3	0.480673	255.754	0.105646
279.2	0.536734	255.794	0.105917
279.1	0.583804	255.834	0.106185
279	0.58718	255.874	0.106435
278.9	0.564572	255.914	0.106676
278.8	0.525665	255.953	0.106878
278.7	0.502585	255.993	0.107079
278.6	0.492267	256.031	0.107272
278.5	0.473984	256.067	0.107459
278.4	0.457968	256.098	0.10767
278.3	0.449722	256.127	0.107884
278.2	0.480719	256.158	0.108142
278.1	0.505911	256.191	0.108396
278	0.51124	256.228	0.108619
277.9	0.518478	256.267	0.108855
277.8	0.493735	256.305	0.109082
277.7	0.447894	256.342	0.109311
277.6	0.400473	256.38	0.109525
277.5	0.373715	256.415	0.109772
277.4	0.352423	256.452	0.110023
277.3	0.346298	256.491	0.110278
277.2	0.354724	256.528	0.110548
277.1	0.357138	256.563	0.110791
277	0.348441	256.597	0.111023
276.9	0.35589	256.632	0.111238
276.8	0.341415	256.668	0.111447
276.7	0.329504	256.707	0.111699
276.6	0.336713	256.746	0.111946
276.5	0.333417	256.784	0.112165
276.4	0.336713	256.826	0.112389
276.3	0.328302	256.865	0.112591
276.2	0.332043	256.905	0.112801
276.1	0.373331	256.947	0.113037
276	0.427094	256.989	0.113269
275.9	0.476251	257.029	0.113487
275.8	0.486615	257.067	0.113705
275.7	0.478177	257.104	0.113865
275.6	0.468307	257.143	0.114031
275.5	0.485544	257.185	0.114233
275.4	0.511151	257.226	0.114455
275.3	0.537	257.268	0.114696
275.2	0.522791	257.309	0.114946
275.1	0.542422	257.35	0.115228
275	0.5677	257.39	0.115444
274.9	0.568225	257.431	0.11564
274.8	0.552942	257.471	0.115864
274.7	0.537225	257.506	0.116089
274.6	0.532013	257.541	0.116335
274.5	0.542758	257.578	0.116589
274.4	0.508716	257.611	0.116773
274.3	0.476559	257.646	0.116934
274.2	0.454529	257.684	0.117161
274.1	0.435526	257.719	0.117379
274	0.454544	257.758	0.117702
273.9	0.439175	257.796	0.118008
273.8	0.434433	257.835	0.11832
273.7	0.427255	257.874	0.118578
273.6	0.424493	257.914	0.118841
273.5	0.430447	257.954	0.119078
273.4	0.417096	257.997	0.119361
273.3	0.387601	258.04	0.119676
273.2	0.378354	258.084	0.119979
273.1	0.396115	258.127	0.120251
273	0.405643	258.171	0.120521
272.9	0.392648	258.216	0.120784
272.8	0.390347	258.259	0.12105
272.7	0.420743	258.307	0.121372
272.6	0.453064	258.356	0.121731
272.5	0.508969	258.405	0.122084
272.4	0.538861	258.456	0.122414
272.3	0.559006	258.508	0.122733
272.2	0.568353	258.56	0.123046
272.1	0.56156	258.613	0.123353
272	0.562857	258.666	0.123675
271.9	0.593832	258.72	0.124024
271.8	0.61218	258.775	0.124373
271.7	0.622345	258.831	0.124684
271.6	0.634732	258.889	0.125
271.5	0.625378	258.948	0.125299
271.4	0.616998	259.008	0.125628
271.3	0.605435	259.064	0.125976
271.2	0.604459	259.12	0.126335
271.1	0.583768	259.18	0.126715
271	0.535077	259.241	0.127082
270.9	0.492938	259.301	0.127436
270.8	0.430719	259.359	0.127745
270.7	0.3892	259.415	0.12803
270.6	0.353006	259.47	0.128304
270.5	0.344724	259.527	0.128613
270.4	0.308228	259.583	0.12889
270.3	0.248392	259.644	0.129177
270.2	0.223944	259.707	0.129494
270.1	0.221301	259.771	0.12982
270	0.223285	259.834	0.130155
269.9	0.197345	259.897	0.130504
269.8	0.178659	259.955	0.130847
269.7	0.149585	260.016	0.131217
269.6	0.140015	260.085	0.131588
269.5	0.140082	260.153	0.131928
269.4	0.15141	260.218	0.132228
269.3	0.179611	260.283	0.13256
269.2	0.205252	260.354	0.132939
269.1	0.228122	260.426	0.133306
269	0.245322	260.5	0.133683
268.9	0.270364	260.575	0.134072
268.8	0.299771	260.65	0.134474
268.7	0.345691	260.724	0.134916
268.6	0.370383	260.795	0.135347
268.5	0.384207	260.866	0.13571
268.4	0.385733	260.936	0.136072
268.3	0.40827	261.009	0.136495
268.2	0.491635	261.086	0.136951
268.1	0.552576	261.169	0.137383
268	0.606665	261.251	0.137788
267.9	0.618814	261.332	0.138179
267.8	0.599268	261.407	0.138571
267.7	0.567508	261.483	0.138979
267.6	0.544666	261.561	0.139394
267.5	0.532382	261.638	0.139802
267.4	0.513345	261.715	0.140209
267.3	0.531177	261.794	0.140626
267.2	0.529648	261.873	0.141038
267.1	0.528	261.95	0.141456
267	0.548895	262.03	0.14187
266.9	0.533728	262.111	0.142306
266.8	0.494559	262.196	0.142769
266.7	0.448337	262.282	0.14321
266.6	0.388647	262.367	0.143619
266.5	0.30452	262.449	0.14398
266.4	0.2448	262.53	0.144408
266.3	0.213828	262.613	0.144906
266.2	0.176987	262.699	0.145421
266.1	0.182883	262.791	0.14596
266	0.183051	262.886	0.146488
265.9	0.159631	262.982	0.147004
265.8	0.133676	263.075	0.147533
265.7	0.114713	263.171	0.148105
265.6	0.0691986	263.266	0.148688
265.5	0.0457336	263.361	0.149278
265.4	-0.0117554	263.463	0.149849
265.3	-0.0547638	263.565	0.150419
265.2	-0.0728821	263.667	0.151028
265.1	-0.100464	263.767	0.151653
265	-0.132822	263.868	0.152279
264.9	-0.167847	263.973	0.15295
264.8	-0.13923	264.081	0.153685
264.7	-0.142584	264.191	0.154391
264.6	-0.187723	264.303	0.155102
264.5	-0.185529	264.418	0.155856
264.4	-0.204883	264.534	0.156614
264.3	-0.218677	264.651	0.157394
264.2	-0.232507	264.766	0.158209
264.1	-0.247931	264.887	0.159044
264	-0.301666	265.009	0.15988
263.9	-0.315662	265.135	0.160748
263.8	-0.329233	265.263	0.161612
263.7	-0.314584	265.388	0.162509
263.6	-0.363196	265.516	0.163397
263.5	-0.420282	265.649	0.164303
263.4	-0.453531	265.786	0.165253
263.3	-0.451819	265.923	0.166285
263.2	-0.445947	266.062	0.167353
263.1	-0.452206	266.205	0.168454
263	-0.433185	266.354	0.169612
262.9	-0.433643	266.504	0.170776
262.8	-0.466971	266.652	0.171973
262.7	-0.515903	266.801	0.173149
262.6	-0.555237	266.952	0.17435
262.5	-0.587466	267.107	0.175545
262.4	-0.588223	267.263	0.176775
262.3	-0.590198	267.421	0.178037
262.2	-0.654367	267.581	0.179311
262.1	-0.691266	267.74	0.180634
262	-0.762515	267.903	0.181976
261.9	-0.796439	268.067	0.183365
261.8	-0.846402	268.234	0.184791
261.7	-0.901929	268.4	0.186218
261.6	-0.963715	268.57	0.187677
261.5	-1.08281	268.74	0.189094
261.4	-1.18954	268.915	0.190563
261.3	-1.27813	269.089	0.192091
261.2	-1.34932	269.266	0.193684
261.1	-1.42192	269.451	0.195301
261	-1.52778	269.635	0.196924
260.9	-1.61373	269.822	0.198569
260.8	-1.70136	270.013	0.200312
260.7	-1.8126	270.214	0.20212
260.6	-1.91712	270.417	0.203973
260.5	-1.96657	270.624	0.205861
260.4	-2.0054	270.841	0.207801
260.3	-2.02966	271.059	0.209808
260.2	-2.04414	271.281	0.21189
260.1	-2.07446	271.507	0.214005
260	-2.11328	271.739	0.216171
259.9	-2.14467	271.974	0.21835
259.8	-2.15955	272.213	0.220607
259.7	-2.18871	272.454	0.222919
259.6	-2.19983	272.702	0.225269
259.5	-2.23073	272.954	0.227647
259.4	-2.27511	273.207	0.230085
259.3	-2.30488	273.466	0.232592
259.2	-2.35993	273.73	0.235166
259.1	-2.44541	273.995	0.237742
259	-2.50423	274.263	0.24037
258.9	-2.58658	274.537	0.243047
258.8	-2.69546	274.811	0.245783
258.7	-2.81275	275.09	0.248615
258.6	-2.92077	275.378	0.251515
258.5	-3.02391	275.667	0.254474
258.4	-3.11442	275.962	0.257492
258.3	-3.2339	276.265	0.260582
258.2	-3.35185	276.57	0.263773
258.1	-3.50218	276.878	0.266988
258	-3.6864	277.196	0.270259
257.9	-3.86662	277.516	0.2736
257.8	-4.00286	277.842	0.277014
257.7	-4.13446	278.174	0.280277
257.6	-4.27948	278.512	0.283212
257.5	-4.43755	278.856	0.286242
257.4	-4.56366	279.205	0.289328
257.3	-4.68625	279.556	0.292459
257.2	-4.80605	279.91	0.295661
257.1	-4.96725	280.273	0.298941
257	-5.12499	280.644	0.302264
256.9	-5.23952	281.019	0.30564
256.8	-5.31223	281.4	0.30906
256.7	-5.39941	281.783	0.312524
256.6	-5.53162	282.17	0.316037
256.5	-5.68701	282.569	0.319625
256.4	-5.8484	282.97	0.323275
256.3	-5.99319	283.376	0.326949
256.2	-6.15403	283.785	0.330658
256.1	-6.31768	284.201	0.334427
256	-6.43894	284.623	0.338239
255.9	-6.58414	285.048	0.342132
255.8	-6.70332	285.48	0.346108
255.7	-6.86101	285.914	0.350095
255.6	-7.02498	286.356	0.35417
255.5	-7.18087	286.804	0.35825
255.4	-7.29855	287.256	0.36238
255.3	-7.47944	287.708	0.366577
255.2	-7.70631	288.165	0.370798
255.1	-7.96248	288.629	0.375043
255	-8.1787	289.1	0.379346
254.9	-8.32792	289.578	0.383729
254.8	-8.48679	290.057	0.388128
254.7	-8.60592	290.539	0.392562
254.6	-8.7793	291.021	0.397061
254.5	-8.90318	291.509	0.401589
254.4	-9.04148	292.002	0.406207
254.3	-9.18174	292.501	0.410853
254.2	-9.35088	293.008	0.415547
254.1	-9.51917	293.516	0.420228
254	-9.64817	294.03	0.425007
253.9	-9.78611	294.549	0.429853
253.8	-9.96166	295.073	0.434784
253.7	-10.1129	295.6	0.439737
253.6	-10.2701	296.133	0.4447
253.5	-10.4802	296.67	0.449709
253.4	-10.7112	297.205	0.454763
253.3	-10.9502	297.747	0.459905
253.2	-11.1885	298.291	0.465088
253.1	-11.3681	298.838	0.470258
253	-11.5669	299.39	0.475451
252.9	-11.7407	299.948	0.480669
252.8	-11.9771	300.51	0.485927
252.7	-12.1985	301.074	0.491192
252.6	-12.3708	301.641	0.496522
252.5	-12.4826	302.211	0.501896
252.4	-12.6486	302.786	0.507309
252.3	-12.8544	303.357	0.512688
252.2	-13.0604	303.929	0.518021
252.1	-13.2119	304.503	0.52335
252	-13.3629	305.084	0.528715
251.9	-13.4951	305.67	0.534141
251.8	-13.6102	306.257	0.539565
251.7	-13.6782	306.846	0.544949
251.6	-13.7383	307.428	0.550271
251.5	-13.8132	308.011	0.555554
251.4	-13.8999	308.599	0.560894
251.3	-13.98	309.192	0.566254
251.2	-14.0296	309.783	0.571612
251.1	-14.015	310.377	0.577026
251	-14.0013	310.971	0.582467
250.9	-14.0908	311.561	0.587866
250.8	-14.2039	312.15	0.593235
250.7	-14.3213	312.741	0.59859
250.6	-14.4613	313.338	0.603956
250.5	-14.5836	313.936	0.609372
250.4	-14.7647	314.536	0.614826
250.3	-14.9562	315.132	0.620245
250.2	-15.1343	315.723	0.625615
250.1	-15.3193	316.314	0.630975
250	-15.5203	316.91	0.636377
249.9	-15.724	317.508	0.641782
249.8	-15.9214	318.107	0.647196
249.7	-16.1299	318.7	0.652554
249.6	-16.3445	319.285	0.657876
249.5	-16.596	319.875	0.663218
249.4	-16.8739	320.462	0.6685
249.3	-17.1304	321.047	0.673716
249.2	-17.381	321.637	0.678954
249.1	-17.6552	322.22	0.684153
249	-17.8435	322.799	0.689355
248.9	-17.952	323.381	0.69458
248.8	-18.1373	323.957	0.69976
248.7	-18.2911	324.53	0.704865
248.6	-18.3973	325.103	0.709962
248.5	-18.488	325.67	0.715003
248.4	-18.5815	326.235	0.720046
248.3	-18.6511	326.801	0.725037
248.2	-18.7614	327.367	0.730024
248.1	-18.841	327.931	0.735013
248	-18.937	328.498	0.739968
247.9	-18.9836	329.068	0.744919
247.8	-19.0409	329.629	0.749807
247.7	-19.0992	330.193	0.754688
247.6	-19.1281	330.758	0.759539
247.5	-19.0916	331.318	0.764364
247.4	-19.0015	331.883	0.769174
247.3	-18.9788	332.448	0.773922
247.2	-18.9328	333.008	0.778634
247.1	-18.8892	333.57	0.783355
247	-18.8972	334.127	0.78801
246.9	-18.8991	334.687	0.792667
246.8	-18.8793	335.245	0.797268
246.7	-18.8788	335.8	0.801858
246.6	-18.8964	336.348	0.806431
246.5	-18.9603	336.896	0.810951
246.4	-18.9821	337.445	0.815469
246.3	-19.0088	337.984	0.819944
246.2	-19.0836	338.518	0.824367
246.1	-19.1827	339.051	0.828744
246	-19.2549	339.578	0.833052
245.9	-19.378	340.097	0.837322
245.8	-19.4574	340.611	0.841561
245.7	-19.54	341.122	0.845799
245.6	-19.6048	341.629	0.850012
245.5	-19.6902	342.133	0.854137
245.4	-19.7668	342.628	0.85815
245.3	-19.8062	343.119	0.862137
245.2	-19.828	343.605	0.866103
245.1	-19.9075	344.09	0.870032
245	-19.958	344.574	0.873913
244.9	-20.0344	345.052	0.877699
244.8	-20.1139	345.519	0.881392
244.7	-20.2285	345.983	0.88504
244.6	-20.3087	346.45	0.88871
244.5	-20.265	346.919	0.892393
244.4	-20.24	347.383	0.89603
244.3	-20.2404	347.844	0.899616
244.2	-20.2065	348.305	0.903186
244.1	-20.2133	348.763	0.90671
244	-20.2616	349.218	0.910225
243.9	-20.3486	349.665	0.913666
243.8	-20.3598	350.112	0.917087
243.7	-20.3423	350.558	0.920449
243.6	-20.3011	351	0.923763
243.5	-20.2937	351.437	0.927034
243.4	-20.3129	351.864	0.930245
243.3	-20.3088	352.29	0.933405
243.2	-20.2086	352.715	0.936547
243.1	-20.1293	353.136	0.939639
243	-20.0742	353.55	0.942653
242.9	-20.0546	353.957	0.945592
242.8	-20.0831	354.36	0.948498
242.7	-20.1014	354.761	0.951406
242.6	-20.1683	355.155	0.95422
242.5	-20.2905	355.543	0.956945
242.4	-20.3926	355.924	0.959554
242.3	-20.3855	356.302	0.962102
242.2	-20.3577	356.675	0.964657
242.1	-20.3302	357.041	0.967176
242	-20.3465	357.402	0.969632
241.9	-20.4695	357.755	0.971991
241.8	-20.4713	358.107	0.974298
241.7	-20.4312	358.454	0.976539
241.6	-20.4295	358.793	0.978706
241.5	-20.4121	359.127	0.980902
241.4	-20.4612	359.46	0.983066
241.3	-20.503	359.788	0.985185
241.2	-20.5685	360.11	0.987192
241.1	-20.5791	360.421	0.989061
241	-20.5638	360.727	0.990882
240.9	-20.4771	361.028	0.992694
240.8	-20.3959	361.326	0.994455
240.7	-20.3529	361.618	0.996169
240.6	-20.3716	361.905	0.997802
240.5	-20.3531	362.19	0.999359
240.4	-20.2868	362.472	1.00086
240.3	-20.1959	362.749	1.00231
240.2	-20.0957	363.018	1.00372
240.1	-20.1113	363.285	1.00507
240	-20.0595	363.55	1.00645
239.9	-20.0298	363.81	1.00777
239.8	-20.0155	364.067	1.00903
239.7	-19.8838	364.318	1.01023
239.6	-19.6171	364.563	1.01136
239.5	-19.4924	364.806	1.01247
239.4	-19.4434	365.043	1.01352
239.3	-19.3914	365.275	1.0145
239.2	-19.3977	365.5	1.0154
239.1	-19.3519	365.722	1.01627
239	-19.1866	365.937	1.01712
238.9	-19.0213	366.145	1.01792
238.8	-18.9502	366.346	1.01865
238.7	-18.9079	366.539	1.01931
238.6	-18.9012	366.728	1.01993
238.5	-18.9499	366.914	1.02052
238.4	-18.9285	367.099	1.02107
238.3	-18.8951	367.279	1.02154
238.2	-18.9159	367.45	1.0219
238.1	-18.9925	367.611	1.02216
238	-19.1456	367.767	1.02238
237.9	-19.2924	367.923	1.02262
237.8	-19.3783	368.075	1.02284
237.7	-19.3673	368.224	1.02303
237.6	-19.3674	368.369	1.02319
237.5	-19.3015	368.505	1.02327
237.4	-19.2678	368.642	1.02336
237.3	-19.2925	368.776	1.02335
237.2	-19.3649	368.906	1.0233
237.1	-19.4281	369.033	1.02321
237	-19.4532	369.154	1.0231
236.9	-19.3267	369.271	1.02295
236.8	-19.1769	369.385	1.02279
236.7	-19.1105	369.494	1.02257
236.6	-19.1695	369.599	1.02232
236.5	-19.1847	369.704	1.02209
236.4	-19.089	369.806	1.02183
236.3	-19.0035	369.905	1.02149
236.2	-18.8702	369.998	1.02108
236.1	-18.7456	370.082	1.0206
236	-18.6432	370.164	1.02012
235.9	-18.6001	370.243	1.0196
235.8	-18.5906	370.317	1.01901
235.7	-18.5873	370.383	1.01836
235.6	-18.6253	370.443	1.0177
235.5	-18.5922	370.5	1.01699
235.4	-18.5102	370.557	1.01626
235.3	-18.4807	370.609	1.01549
235.2	-18.4178	370.654	1.01462
235.1	-18.3566	370.694	1.01374
235	-18.3454	370.727	1.01285
234.9	-18.2446	370.759	1.01196
234.8	-18.1154	370.79	1.01096
234.7	-18.0164	370.815	1.00992
234.6	-17.999	370.833	1.00882
234.5	-18.0058	370.847	1.00771
234.4	-18.0588	370.857	1.00657
234.3	-18.0915	370.864	1.00536
234.2	-18.0356	370.871	1.00415
234.1	-17.9417	370.874	1.00291
234	-17.9461	370.873	1.0016
233.9	-17.9421	370.868	1.00026
233.8	-17.9373	370.857	0.998893
233.7	-17.9702	370.842	0.997523
233.6	-17.9426	370.828	0.996167
233.5	-17.9724	370.812	0.994798
233.4	-17.9512	370.791	0.993374
233.3	-17.7452	370.766	0.991901
233.2	-17.5838	370.732	0.990377
233.1	-17.5745	370.692	0.988813
233	-17.5092	370.648	0.987244
232.9	-17.4004	370.602	0.985664
232.8	-17.2786	370.547	0.984007
232.7	-17.1992	370.49	0.982312
232.6	-17.1193	370.427	0.980574
232.5	-17.03	370.358	0.978773
232.4	-16.9982	370.285	0.976961
232.3	-16.9074	370.209	0.975149
232.2	-16.7193	370.13	0.973338
232.1	-16.6395	370.051	0.971468
232	-16.6503	369.969	0.96951
231.9	-16.6609	369.88	0.967481
231.8	-16.5802	369.789	0.96543
231.7	-16.558	369.693	0.963381
231.6	-16.6029	369.593	0.961283
231.5	-16.5079	369.488	0.959165
231.4	-16.381	369.377	0.956998
231.3	-16.3331	369.266	0.954801
231.2	-16.2629	369.149	0.952616
231.1	-16.1331	369.033	0.950459
231	-15.9384	368.908	0.948296
230.9	-15.7516	368.78	0.946121
230.8	-15.6599	368.646	0.943908
230.7	-15.5068	368.511	0.941679
230.6	-15.3871	368.37	0.939421
230.5	-15.2783	368.226	0.937078
230.4	-15.1434	368.076	0.934745
230.3	-15.1144	367.921	0.932395
230.2	-15.0405	367.772	0.930051
230.1	-15.0418	367.621	0.927666
230	-15.0008	367.474	0.925239
229.9	-14.9327	367.328	0.922803
229.8	-14.9392	367.185	0.920365
229.7	-14.952	367.044	0.9179
229.6	-14.9921	366.905	0.915463
229.5	-14.9998	366.765	0.912979
229.4	-14.9718	366.629	0.910438
229.3	-14.9107	366.491	0.907818
229.2	-14.801	366.355	0.905189
229.1	-14.6965	366.219	0.902519
229	-14.6806	366.084	0.899833
228.9	-14.6363	365.951	0.897149
228.8	-14.56	365.816	0.89446
228.7	-14.2523	365.682	0.891764
228.6	-13.9109	365.54	0.889031
228.5	-13.6591	365.397	0.886274
228.4	-13.41	365.248	0.8835
228.3	-13.237	365.096	0.880923
228.2	-13.1882	364.938	0.878307
228.1	-13.1018	364.78	0.875697
228	-12.9151	364.617	0.87308
227.9	-12.7034	364.453	0.87043
227.8	-12.5156	364.287	0.86777
227.7	-12.3693	364.121	0.865122
227.6	-12.1797	363.956	0.862529
227.5	-11.9563	363.792	0.859946
227.4	-11.7408	363.624	0.857329
227.3	-11.5427	363.454	0.854707
227.2	-11.3869	363.282	0.852074
227.1	-11.3204	363.109	0.849463
227	-11.3041	362.936	0.846848
226.9	-11.2652	362.764	0.844235
226.8	-11.1493	362.59	0.841626
226.7	-11.0612	362.414	0.83901
226.6	-10.9074	362.242	0.836422
226.5	-10.6797	362.069	0.833819
226.4	-10.4688	361.895	0.831185
226.3	-10.2968	361.722	0.828562
226.2	-10.1763	361.55	0.825952
226.1	-10.0121	361.376	0.82336
226	-9.84515	361.197	0.820734
225.9	-9.84299	361.014	0.818058
225.8	-9.81568	360.835	0.815404
225.7	-9.67362	360.661	0.812797
225.6	-9.44835	360.489	0.810208
225.5	-9.14696	360.316	0.807617
225.4	-8.82538	360.144	0.805027
225.3	-8.55286	359.974	0.802444
225.2	-8.29819	359.808	0.799901
225.1	-8.03653	359.643	0.797378
225	-7.77426	359.477	0.794836
224.9	-7.50545	359.311	0.792321
224.8	-7.27567	359.146	0.789799
224.7	-7.02748	358.985	0.787326
224.6	-6.77953	358.827	0.784889
224.5	-6.47788	358.671	0.782477
224.4	-6.21722	358.516	0.780047
224.3	-5.95794	358.363	0.777635
224.2	-5.6116	358.214	0.775264
224.1	-5.37665	358.065	0.772906
224	-5.12268	357.913	0.770515
223.9	-4.95333	357.764	0.768124
223.8	-4.82721	357.616	0.765759
223.7	-4.68529	357.468	0.76341
223.6	-4.379	357.32	0.761051
223.5	-4.17251	357.172	0.75868
223.4	-3.94259	357.025	0.75631
223.3	-3.69028	356.88	0.753952
223.2	-3.50047	356.739	0.75164
223.1	-3.22763	356.603	0.749392
223	-2.91152	356.465	0.747155
222.9	-2.53818	356.327	0.744891
222.8	-2.12227	356.189	0.742619
222.7	-1.74531	356.055	0.740389
222.6	-1.46049	355.923	0.738165
222.5	-1.16771	355.793	0.736001
222.4	-0.810352	355.665	0.733876
222.3	-0.438535	355.54	0.731771
222.2	-0.0020874	355.414	0.729677
222.1	0.402402	355.289	0.727533
222	0.694562	355.168	0.725413
221.9	0.942975	355.05	0.723334
221.8	1.295	354.936	0.721314
221.7	1.61368	354.824	0.719322
221.6	1.98311	354.716	0.717337
221.5	2.34626	354.607	0.715318
221.4	2.58788	354.495	0.713306
221.3	2.81494	354.388	0.711338
221.2	2.97673	354.285	0.709423
221.1	3.1826	354.188	0.707576
221	3.41643	354.091	0.705719
220.9	3.69769	353.996	0.703852
220.8	4.04721	353.9	0.701984
220.7	4.28812	353.806	0.700119
220.6	4.51242	353.717	0.698288
220.5	4.76184	353.633	0.696525
220.4	5.07669	353.552	0.694802
220.3	5.47692	353.476	0.693089
220.2	5.88605	353.399	0.691378
220.1	6.24609	353.325	0.689675
220	6.54033	353.249	0.687998
219.9	6.77776	353.177	0.686378
219.8	7.10761	353.113	0.684824
219.7	7.55731	353.051	0.683277
219.6	7.94624	352.987	0.681723
219.5	8.23245	352.92	0.680142
219.4	8.44276	352.855	0.678554
219.3	8.72007	352.797	0.677038
219.2	9.03047	352.744	0.675578
219.1	9.34064	352.69	0.674121
219	9.68738	352.638	0.672718
218.9	9.9615	352.583	0.671275
218.8	10.3217	352.535	0.66986
218.7	10.5901	352.487	0.668454
218.6	10.8123	352.438	0.667075
218.5	11.0881	352.393	0.665745
218.4	11.3736	352.352	0.664436
218.3	11.7475	352.317	0.663172
218.2	12.0876	352.279	0.661905
218.1	12.4492	352.24	0.660635
218	12.8044	352.205	0.65939
217.9	13.2236	352.172	0.658153
217.8	13.6364	352.144	0.656955
217.7	14.0709	352.113	0.655786
217.6	14.469	352.083	0.654604
217.5	14.8458	352.054	0.653462
217.4	15.2452	352.029	0.652331
217.3	15.6424	352.007	0.651239
217.2	16.011	351.985	0.650168
217.1	16.302	351.965	0.649147
217	16.6831	351.951	0.648208
216.9	17.0247	351.938	0.647271
216.8	17.3801	351.925	0.646327
216.7	17.7571	351.911	0.64537
216.6	18.1875	351.897	0.6444
216.5	18.5561	351.887	0.643432
216.4	18.8431	351.876	0.642439
216.3	19.1411	351.866	0.641459
216.2	19.388	351.856	0.640498
216.1	19.6855	351.85	0.639581
216	20.0005	351.849	0.638725
215.9	20.35	351.847	0.637853
215.8	20.6575	351.844	0.636969
215.7	20.9489	351.842	0.636072
215.6	21.2409	351.84	0.635219
215.5	21.5434	351.843	0.634386
215.4	21.8051	351.844	0.633543
215.3	22.0968	351.844	0.632689
215.2	22.4608	351.845	0.631854
215.1	22.7647	351.845	0.631021
215	22.9693	351.845	0.630167
214.9	23.2338	351.847	0.629358
214.8	23.5826	351.849	0.628581
214.7	23.8894	351.854	0.627849
214.6	24.2202	351.861	0.627159
214.5	24.618	351.87	0.626474
214.4	24.9399	351.876	0.625754
214.3	25.0847	351.879	0.625028
214.2	25.1884	351.886	0.624326
214.1	25.295	351.897	0.623669
214	25.5168	351.91	0.623029
213.9	25.8052	351.927	0.622403
213.8	26.2042	351.944	0.621829
213.7	26.5275	351.963	0.62123
213.6	26.719	351.982	0.620632
213.5	26.885	352.006	0.62009
213.4	27.1471	352.035	0.619608
213.3	27.4163	352.067	0.619153
213.2	27.7033	352.097	0.618691
213.1	27.9687	352.126	0.618225
213	28.1845	352.157	0.61775
212.9	28.379	352.193	0.617301
212.8	28.6658	352.234	0.616881
212.7	29.0632	352.276	0.616491
212.6	29.5373	352.32	0.616128
212.5	29.9868	352.367	0.615756
212.4	30.4008	352.418	0.615426
212.3	30.6855	352.472	0.615141
212.2	30.9328	352.523	0.614843
212.1	31.2743	352.576	0.614561
212	31.7082	352.63	0.614326
211.9	32.1118	352.684	0.61411
211.8	32.4422	352.74	0.613922
211.7	32.6708	352.796	0.613711
211.6	32.886	352.851	0.613499
211.5	33.1029	352.91	0.613339
211.4	33.3684	352.972	0.61318
211.3	33.7343	353.035	0.613042
211.2	34.0973	353.099	0.61293
211.1	34.3461	353.163	0.612792
211	34.5757	353.229	0.612663
210.9	34.7824	353.296	0.612571
210.8	35.0167	353.36	0.612494
210.7	35.2129	353.423	0.612392
210.6	35.4016	353.485	0.612304
210.5	35.5042	353.553	0.612244
210.4	35.5177	353.625	0.612234
210.3	35.5366	353.699	0.612256
210.2	35.6724	353.776	0.61227
210.1	35.782	353.851	0.612254
210	35.9668	353.927	0.612302
209.9	36.1218	354.006	0.612383
209.8	36.2172	354.09	0.612519
209.7	36.2627	354.174	0.612698
209.6	36.2512	354.258	0.612851
209.5	36.2414	354.34	0.61302
209.4	36.3363	354.421	0.613199
209.3	36.4491	354.508	0.613421
209.2	36.5169	354.597	0.613694
209.1	36.5542	354.688	0.61397
209	36.6888	354.78	0.614268
208.9	36.782	354.873	0.614524
208.8	36.9252	354.965	0.614813
208.7	37.0165	355.059	0.615076
208.6	37.0692	355.154	0.615409
208.5	37.117	355.252	0.615772
208.4	37.291	355.351	0.616183
208.3	37.4403	355.447	0.616545
208.2	37.5608	355.544	0.616896
208.1	37.7102	355.642	0.617249
208	37.8851	355.741	0.617642
207.9	38.0473	355.843	0.618114
207.8	38.195	355.948	0.618612
207.7	38.3029	356.053	0.619108
207.6	38.4505	356.154	0.619572
207.5	38.5993	356.258	0.620028
207.4	38.7412	356.364	0.620531
207.3	38.9124	356.472	0.621094
207.2	39.0879	356.58	0.621702
207.1	39.1886	356.688	0.622287
207	39.2931	356.795	0.62287
206.9	39.4427	356.904	0.623459
206.8	39.5861	357.015	0.624071
206.7	39.5971	357.127	0.624689
206.6	39.6432	357.24	0.625379
206.5	39.6791	357.352	0.626086
206.4	39.7354	357.466	0.62683
206.3	39.7556	357.582	0.627576
206.2	39.7698	357.695	0.628307
206.1	39.7463	357.807	0.629046
206	39.6995	357.92	0.629806
205.9	39.656	358.035	0.630608
205.8	39.5934	358.146	0.631376
205.7	39.46	358.253	0.632097
205.6	39.3204	358.361	0.632818
205.5	39.3002	358.474	0.633624
205.4	39.3474	358.586	0.634474
205.3	39.3752	358.693	0.635315
205.2	39.2575	358.797	0.636156
205.1	39.269	358.904	0.637048
205	39.2676	359.015	0.63797
204.9	39.2385	359.126	0.638904
204.8	39.1815	359.234	0.639805
204.7	39.1677	359.34	0.64071
204.6	39.2216	359.448	0.641621
204.5	39.3509	359.557	0.642546
204.4	39.4529	359.67	0.643498
204.3	39.4581	359.783	0.644465
204.2	39.3972	359.894	0.645463
204.1	39.3916	360.01	0.64654
204	39.3764	360.126	0.647602
203.9	39.3115	360.24	0.648631
203.8	39.2113	360.35	0.649618
203.7	39.1534	360.464	0.650603
203.6	39.1209	360.585	0.651649
203.5	39.046	360.707	0.652709
203.4	38.8939	360.829	0.653745
203.3	38.8296	360.948	0.654754
203.2	38.8405	361.068	0.6558
203.1	38.7658	361.187	0.656808
203	38.6141	361.303	0.657776
202.9	38.3702	361.42	0.658751
202.8	38.0926	361.54	0.659762
202.7	37.9199	361.661	0.660789
202.6	37.8918	361.786	0.661842
202.5	37.9107	361.911	0.66289
202.4	37.9019	362.037	0.663921
202.3	37.8785	362.164	0.664967
202.2	37.749	362.296	0.666067
[truncated: 59 more rows]

## Sheet: compound 7
TITLE	OEE10-3-12-2
DATA TYPE
ORIGIN	JASCO
OWNER
DATE	2019-11-27
TIME	1899-12-31 21:12:08
SPECTROMETER/DATA SYSTEM
LOCALE	2052
RESOLUTION
DELTAX	-0.1
XUNITS	NANOMETERS
YUNITS	CD [mdeg]
Y2UNITS	HT [V]
Y3UNITS	ABSORBANCE
FIRSTX	400
LASTX	200
NPOINTS	2001
FIRSTY	-0.24159
MAXY	0.81179
MINY	-12.0431
XYDATA
400	-0.241592	250.529	0.00975006
399.9	-0.209393	250.464	0.00977421
399.8	-0.192264	250.398	0.0097845
399.7	-0.201111	250.33	0.00979004
399.6	-0.196921	250.266	0.00979281
399.5	-0.187857	250.216	0.00979281
399.4	-0.207626	250.167	0.00982408
399.3	-0.210345	250.101	0.00985772
399.2	-0.204147	250.032	0.00988622
399.1	-0.203043	249.96	0.00986999
399	-0.206223	249.897	0.00988503
398.9	-0.183923	249.85	0.00991789
398.8	-0.155533	249.808	0.0100069
398.7	-0.125308	249.751	0.0101035
398.6	-0.10177	249.693	0.0102041
398.5	-0.0985474	249.637	0.0102357
398.4	-0.101132	249.588	0.0102864
398.3	-0.0941162	249.554	0.0103319
398.2	-0.0680084	249.525	0.0104269
398.1	-0.0269135	249.48	0.0105001
398	-0.0295258	249.436	0.0105757
397.9	-0.0544495	249.395	0.0106339
397.8	-0.0503113	249.356	0.0106513
397.7	-0.0516998	249.326	0.0107016
397.6	-0.0619995	249.315	0.0107471
397.5	-0.0460663	249.288	0.010778
397.4	-0.0301178	249.263	0.0108081
397.3	-0.0119019	249.241	0.0108318
397.2	-0.00105286	249.225	0.0109138
397.1	0.0215912	249.218	0.0109969
397	0.0447083	249.227	0.0110764
396.9	0.0929291	249.225	0.0111667
396.8	0.161859	249.223	0.0112526
396.7	0.232138	249.224	0.0113191
396.6	0.220969	249.228	0.0113444
396.5	0.197253	249.241	0.0113776
396.4	0.178223	249.271	0.0114085
396.3	0.173813	249.286	0.0113986
396.2	0.188266	249.302	0.011418
396.1	0.20383	249.321	0.0114493
396	0.21991	249.342	0.0114564
395.9	0.226413	249.371	0.0114659
395.8	0.24285	249.418	0.0114742
395.7	0.251465	249.452	0.0115189
395.6	0.250513	249.485	0.0115617
395.5	0.217114	249.514	0.0115237
395.4	0.182745	249.543	0.0114497
395.3	0.139203	249.577	0.0113982
395.2	0.0560486	249.626	0.0113927
395.1	-0.0154144	249.659	0.0113828
395	-0.0623627	249.688	0.0113527
394.9	-0.0594269	249.715	0.0113187
394.8	-0.0642181	249.741	0.0112763
394.7	-0.0624817	249.771	0.0112739
394.6	-0.0467865	249.816	0.011302
394.5	-0.0469208	249.843	0.0113404
394.4	-0.0654419	249.863	0.0113626
394.3	-0.0925324	249.882	0.0114093
394.2	-0.127118	249.899	0.0114544
394.1	-0.153564	249.919	0.0114889
394	-0.148038	249.933	0.0115146
393.9	-0.127301	249.944	0.0115118
393.8	-0.0835724	249.954	0.0115657
393.7	-0.0484772	249.962	0.0116009
393.6	-0.0115356	249.97	0.0116179
393.5	0.0385193	249.983	0.0116171
393.4	0.0635651	249.991	0.0116262
393.3	0.0952881	249.997	0.0116432
393.2	0.0890747	250.004	0.0116682
393.1	0.0960083	250.009	0.0116725
393	0.0789215	250.014	0.0116701
392.9	0.0340607	250.023	0.0116785
392.8	0.0134369	250.031	0.0117204
392.7	0.0384796	250.034	0.0117616
392.6	0.0545471	250.038	0.0117659
392.5	0.0733093	250.042	0.0117932
392.4	0.0669586	250.051	0.0118154
392.3	0.0579773	250.072	0.0118455
392.2	0.0757355	250.08	0.0118847
392.1	0.0797089	250.086	0.0119294
392	0.0313477	250.091	0.0119318
391.9	0.0148193	250.094	0.0118847
391.8	-0.0356781	250.101	0.0118534
391.7	-0.0700165	250.103	0.0118154
391.6	-0.114655	250.104	0.0118336
391.5	-0.129959	250.107	0.0118736
391.4	-0.128952	250.109	0.0119369
391.3	-0.0984711	250.111	0.0119753
391.2	-0.0766846	250.116	0.0119789
391.1	-0.0762115	250.121	0.0119516
391	-0.104187	250.126	0.0119413
390.9	-0.112308	250.131	0.0119603
390.8	-0.134354	250.138	0.011967
390.7	-0.146658	250.143	0.0119919
390.6	-0.183978	250.139	0.0120086
390.5	-0.228616	250.145	0.0119809
390.4	-0.224539	250.154	0.0119789
390.3	-0.198737	250.164	0.0120082
390.2	-0.192584	250.175	0.0120675
390.1	-0.162656	250.189	0.0121055
390	-0.148624	250.202	0.0121238
389.9	-0.124011	250.213	0.0121333
389.8	-0.127469	250.224	0.012083
389.7	-0.118036	250.237	0.0120664
389.6	-0.112656	250.249	0.0120311
389.5	-0.0997986	250.247	0.0120375
389.4	-0.0646362	250.255	0.0120501
389.3	-0.0319885	250.262	0.0120584
389.2	0.01008	250.27	0.0120485
389.1	0.0375732	250.278	0.0120379
389	0.0756531	250.29	0.0120398
388.9	0.113568	250.299	0.0120893
388.8	0.114841	250.304	0.0121107
388.7	0.113266	250.305	0.0121055
388.6	0.100815	250.308	0.0121071
388.5	0.112274	250.311	0.0120865
388.4	0.129538	250.303	0.0121206
388.3	0.168826	250.304	0.0121681
388.2	0.188657	250.304	0.0122017
388.1	0.187164	250.303	0.0122813
388	0.164322	250.298	0.0122556
387.9	0.146194	250.299	0.0122872
387.8	0.125256	250.301	0.0123537
387.7	0.132462	250.299	0.0123411
387.6	0.136096	250.293	0.0123165
387.5	0.150653	250.288	0.0123288
387.4	0.165854	250.283	0.012381
387.3	0.136908	250.265	0.0123969
387.2	0.13559	250.257	0.0124111
387.1	0.139822	250.25	0.0124622
387	0.119315	250.242	0.0125148
386.9	0.144086	250.232	0.0125591
386.8	0.134207	250.213	0.0126173
386.7	0.0973328	250.202	0.0126454
386.6	0.0671539	250.193	0.012702
386.5	0.0435547	250.183	0.0127578
386.4	0.0416992	250.17	0.0127586
386.3	0.0640961	250.159	0.0128081
386.2	0.0754272	250.137	0.0128287
386.1	0.0898102	250.125	0.0128445
386	0.0839142	250.115	0.012909
385.9	0.0818665	250.105	0.0129498
385.8	0.0989288	250.095	0.0129712
385.7	0.0740997	250.074	0.013004
385.6	0.0652039	250.062	0.0130551
385.5	0.0293762	250.051	0.0131093
385.4	0.0313873	250.04	0.0131988
385.3	0.0460907	250.03	0.0132653
385.2	0.0466217	250.007	0.0133338
385.1	0.0351532	249.992	0.013382
385	0.0302399	249.978	0.0134315
384.9	0.025354	249.963	0.0134553
384.8	0.0314087	249.95	0.013538
384.7	0.0103668	249.92	0.0135883
384.6	-0.00160828	249.89	0.0136215
384.5	-0.0211731	249.871	0.0136354
384.4	-0.00654297	249.853	0.0136983
384.3	0.0125671	249.835	0.013728
384.2	-0.0296051	249.815	0.0137707
384.1	-0.0642822	249.782	0.0138095
384	-0.0605316	249.761	0.0138329
383.9	-0.034906	249.739	0.0138261
383.8	-0.0106628	249.717	0.013804
383.7	-0.00752258	249.692	0.0137628
383.6	-0.0265961	249.658	0.0137498
383.5	-0.0401001	249.636	0.0137446
383.4	-0.0386627	249.617	0.0137743
383.3	-0.0257477	249.597	0.0137779
383.2	-0.00905762	249.578	0.0137782
383.1	-0.0222748	249.551	0.0137656
383	-0.0553802	249.533	0.0138289
382.9	-0.100851	249.517	0.0139077
382.8	-0.145834	249.504	0.0140173
382.7	-0.20708	249.49	0.0140822
382.6	-0.256387	249.46	0.0141721
382.5	-0.25076	249.431	0.014279
382.4	-0.267551	249.413	0.014313
382.3	-0.239169	249.397	0.0143668
382.2	-0.222067	249.383	0.0144559
382.1	-0.189105	249.357	0.0145453
382	-0.168347	249.335	0.0146617
381.9	-0.161713	249.323	0.0147448
381.8	-0.144128	249.311	0.0148038
381.7	-0.157388	249.297	0.0148469
381.6	-0.153937	249.268	0.0148557
381.5	-0.122806	249.243	0.0149012
381.4	-0.0795837	249.232	0.0149408
381.3	-0.0217712	249.223	0.0149764
381.2	0.0323364	249.213	0.0149795
381.1	0.0950226	249.185	0.0149534
381	0.155023	249.16	0.014932
380.9	0.201447	249.15	0.0149229
380.8	0.221933	249.142	0.0148648
380.7	0.237155	249.136	0.0149087
380.6	0.212103	249.114	0.0149016
380.5	0.191837	249.091	0.0148976
380.4	0.175742	249.083	0.014864
380.3	0.167969	249.075	0.0148715
380.2	0.15401	249.066	0.01486
380.1	0.159824	249.043	0.0148731
380	0.168747	249.023	0.0149059
379.9	0.17869	249.016	0.0149685
379.8	0.168567	249.009	0.0149744
379.7	0.169916	249.001	0.0149704
379.6	0.206058	248.978	0.0149514
379.5	0.215744	248.956	0.0148873
379.4	0.16069	248.947	0.0148703
379.3	0.101059	248.941	0.0149032
379.2	0.0677155	248.935	0.0149356
379.1	0.0518982	248.915	0.0149546
379	0.0328583	248.896	0.0149431
378.9	0.0391724	248.891	0.0149499
378.8	0.0564392	248.888	0.014978
378.7	0.0651978	248.871	0.0150334
378.6	0.0979919	248.851	0.0151026
378.5	0.119974	248.835	0.0152004
378.4	0.152899	248.835	0.015297
378.3	0.172989	248.836	0.0153686
378.2	0.176578	248.822	0.0154015
378.1	0.185968	248.804	0.0154355
378	0.180283	248.789	0.0154454
377.9	0.157513	248.787	0.0155024
377.8	0.153265	248.788	0.0156172
377.7	0.178046	248.775	0.0157035
377.6	0.19711	248.76	0.0157803
377.5	0.165805	248.749	0.0158515
377.4	0.133777	248.75	0.01592
377.3	0.11243	248.751	0.0159861
377.2	0.079718	248.736	0.0160613
377.1	0.0533173	248.721	0.0160985
377	0.0193146	248.72	0.0161472
376.9	-0.0242065	248.719	0.0161393
376.8	-0.0401611	248.718	0.0161215
376.7	-0.0763977	248.696	0.0160629
376.6	-0.104242	248.678	0.0160098
376.5	-0.138629	248.675	0.0160189
376.4	-0.147745	248.673	0.0160411
376.3	-0.167627	248.657	0.0160664
376.2	-0.187381	248.637	0.0160969
376.1	-0.181009	248.62	0.0161143
376	-0.178723	248.615	0.0161258
375.9	-0.136157	248.61	0.0161488
375.8	-0.0686371	248.592	0.0161575
375.7	0.0022522	248.574	0.0161504
375.6	0.0340515	248.561	0.0162034
375.5	0.0532196	248.56	0.0162382
375.4	0.0520843	248.558	0.0162374
375.3	0.0499908	248.541	0.016203
375.2	0.0462738	248.522	0.0161603
375.1	0.0358917	248.507	0.0161064
375	0.0452332	248.506	0.0161037
374.9	0.0556458	248.488	0.0160819
374.8	0.0760406	248.467	0.0160506
374.7	0.0891785	248.452	0.0160581
374.6	0.101321	248.451	0.0160843
374.5	0.120895	248.451	0.0160597
374.4	0.140469	248.438	0.0160451
374.3	0.130099	248.422	0.0160178
374.2	0.115585	248.409	0.0160178
374.1	0.0706635	248.409	0.0160728
374	0.0468689	248.392	0.016104
373.9	0.0480194	248.373	0.0160902
373.8	0.00656128	248.351	0.0160403
373.7	0.00337219	248.335	0.0160356
373.6	0.0242645	248.332	0.0160882
373.5	0.068457	248.317	0.0161555
373.4	0.106287	248.3	0.0162489
373.3	0.123935	248.286	0.0163059
373.2	0.115009	248.283	0.016374
373.1	0.10993	248.266	0.0164646
373	0.0890259	248.249	0.0165276
372.9	0.0789368	248.23	0.0165976
372.8	0.0505981	248.216	0.0166578
372.7	0.0217804	248.213	0.016735
372.6	0.0114044	248.194	0.0168129
372.5	0.0300873	248.17	0.0168517
372.4	0.0596039	248.148	0.0168434
372.3	0.0687805	248.142	0.0168478
372.2	0.0873505	248.125	0.0168838
372.1	0.133002	248.109	0.0169756
372	0.125345	248.089	0.0170085
371.9	0.103729	248.071	0.0169713
371.8	0.0540466	248.065	0.016957
371.7	0.0206787	248.049	0.0169614
371.6	-0.0138855	248.03	0.0169736
371.5	0.00213623	248.017	0.0169843
371.4	0.0131042	248.018	0.0170421
371.3	0.000546265	248.004	0.0170417
371.2	-0.0242004	247.986	0.017039
371.1	-0.039386	247.969	0.0170659
371	-0.0327393	247.959	0.0171316
370.9	-0.0431396	247.963	0.0171708
370.8	-0.0448456	247.957	0.0172198
370.7	-0.052002	247.948	0.0172634
370.6	-0.0654327	247.941	0.0173065
370.5	-0.0544098	247.945	0.0173564
370.4	-0.0416565	247.938	0.0174304
370.3	-0.0174194	247.929	0.0175187
370.2	0.00594482	247.922	0.0176236
370.1	0.0112793	247.916	0.0177118
370	0.00339661	247.908	0.017795
369.9	0.0153107	247.899	0.0178848
369.8	-0.0328461	247.892	0.0179786
369.7	-0.0759552	247.887	0.0180883
369.6	-0.0679687	247.896	0.0182086
369.5	-0.0495758	247.891	0.0182917
369.4	-0.0365875	247.883	0.018363
369.3	-0.0126556	247.872	0.0184037
369.2	0.00621643	247.865	0.0184492
369.1	-0.0325378	247.854	0.0184789
369	-0.0694031	247.844	0.0185585
368.9	-0.101212	247.832	0.018608
368.8	-0.146405	247.823	0.0186424
368.7	-0.159433	247.815	0.018678
368.6	-0.148663	247.807	0.0187318
368.5	-0.112674	247.799	0.0188071
368.4	-0.0664856	247.795	0.0188759
368.3	-0.0346161	247.801	0.0189013
368.2	-0.0269135	247.795	0.0188787
368.1	0.00550842	247.785	0.0188672
368	0.0450623	247.78	0.018887
367.9	0.0747345	247.777	0.0189266
367.8	0.0928467	247.773	0.0189432
367.7	0.0917114	247.766	0.0189199
367.6	0.0828033	247.759	0.0188914
367.5	0.0809052	247.757	0.018891
367.4	0.0953613	247.759	0.0189258
367.3	0.117902	247.76	0.0189135
367.2	0.118073	247.761	0.0189214
367.1	0.0789063	247.763	0.0189155
367	0.0571106	247.764	0.0189369
366.9	0.0779724	247.762	0.0189515
366.8	0.081366	247.761	0.0189658
366.7	0.0723022	247.76	0.0190097
366.6	0.0566345	247.749	0.019022
366.5	0.0482452	247.744	0.0190513
366.4	0.0322388	247.738	0.0190548
366.3	0.0259735	247.732	0.0190853
366.2	-0.000549316	247.719	0.0191201
366.1	0.00661621	247.715	0.0191708
366	0.0242859	247.713	0.0192393
365.9	0.0588745	247.709	0.0193062
365.8	0.103894	247.711	0.0193885
365.7	0.142233	247.708	0.019474
365.6	0.153308	247.701	0.0195452
365.5	0.171417	247.695	0.0196212
365.4	0.214194	247.693	0.0197202
365.3	0.232617	247.691	0.0197808
365.2	0.210498	247.688	0.0198227
365.1	0.164508	247.685	0.0198635
365	0.139569	247.687	0.0199027
364.9	0.119174	247.689	0.0199862
364.8	0.12012	247.689	0.0200467
364.7	0.117871	247.69	0.020093
364.6	0.117755	247.69	0.0200626
364.5	0.122171	247.688	0.0200404
364.4	0.123932	247.685	0.0200194
364.3	0.0971069	247.686	0.0200511
364.2	0.0621246	247.686	0.0200768
364.1	0.0031311	247.677	0.0200717
364	-0.0472473	247.677	0.0200448
363.9	-0.0461334	247.68	0.0200273
363.8	-0.0193451	247.683	0.0200123
363.7	-0.0333435	247.675	0.0200036
363.6	-0.074646	247.675	0.020006
363.5	-0.0853668	247.675	0.0200254
363.4	-0.0742188	247.676	0.020095
363.3	-0.0566223	247.667	0.0201283
363.2	-0.018573	247.666	0.0201235
363.1	0.014386	247.666	0.0201595
363	0.0244446	247.667	0.0201999
362.9	0.0150177	247.662	0.0202858
362.8	0.010498	247.664	0.0203713
362.7	0.0164978	247.666	0.0204311
362.6	0.0354401	247.668	0.020475
362.5	0.0703735	247.659	0.0205407
362.4	0.113763	247.66	0.0206088
362.3	0.154712	247.663	0.0207461
362.2	0.17659	247.666	0.0208396
362.1	0.156522	247.661	0.0209298
362	0.186145	247.665	0.0210018
361.9	0.203024	247.67	0.021085
361.8	0.197504	247.676	0.0211475
361.7	0.173553	247.674	0.0212286
361.6	0.162671	247.681	0.0213434
361.5	0.147733	247.688	0.0214602
361.4	0.131168	247.694	0.0215473
361.3	0.141034	247.692	0.0216609
361.2	0.150708	247.699	0.0217808
361.1	0.140027	247.707	0.0219082
361	0.0976318	247.705	0.0220527
360.9	0.0671204	247.701	0.0221576
360.8	0.0656158	247.709	0.02227
360.7	0.0735168	247.718	0.0223773
360.6	0.0515106	247.714	0.0224758
360.5	0.00809631	247.711	0.0225831
360.4	-0.0188751	247.718	0.0226844
360.3	-0.074411	247.723	0.0227375
360.2	-0.0950317	247.716	0.0228036
360.1	-0.110233	247.71	0.0228756
360	-0.110266	247.715	0.0229239
359.9	-0.112723	247.722	0.0229635
359.8	-0.103604	247.717	0.0230545
359.7	-0.0993256	247.714	0.0231309
359.6	-0.119028	247.72	0.0232097
359.5	-0.11142	247.726	0.0232477
359.4	-0.0684662	247.723	0.0232884
359.3	-0.0449432	247.727	0.0233221
359.2	-0.0354309	247.734	0.0234024
359.1	-0.0692596	247.737	0.0234515
359	-0.0925568	247.731	0.0234674
358.9	-0.107611	247.734	0.0234638
358.8	-0.107001	247.739	0.0235058
358.7	-0.0885559	247.734	0.0235687
358.6	-0.0703125	247.731	0.023611
358.5	-0.0795807	247.737	0.02363
358.4	-0.0472717	247.743	0.0236526
358.3	-0.0282227	247.737	0.02371
358.2	-0.023642	247.732	0.0237789
358.1	-0.0362152	247.738	0.0237979
358	-0.0486298	247.745	0.0238133
357.9	-0.0337128	247.743	0.0238438
357.8	-0.040567	247.742	0.0239111
357.7	-0.0463013	247.75	0.0239542
357.6	-0.0576324	247.75	0.0240171
357.5	-0.0390045	247.748	0.0240429
357.4	0.00444336	247.749	0.0240805
357.3	0.0475433	247.759	0.0241204
357.2	0.102496	247.759	0.0241929
357.1	0.165253	247.759	0.0242313
357	0.223111	247.769	0.0243041
356.9	0.266068	247.78	0.0243892
356.8	0.315573	247.78	0.0244925
356.7	0.309454	247.781	0.024559
356.6	0.28284	247.793	0.0246469
356.5	0.269241	247.793	0.0247031
356.4	0.284033	247.792	0.0248107
356.3	0.289194	247.793	0.0249228
356.2	0.289023	247.804	0.0250273
356.1	0.278363	247.805	0.0251191
356	0.282785	247.81	0.0252161
355.9	0.286096	247.823	0.0253075
355.8	0.235413	247.839	0.0254266
355.7	0.206201	247.843	0.025581
355.6	0.18858	247.849	0.0256918
355.5	0.160867	247.864	0.0258213
355.4	0.125119	247.867	0.025957
355.3	0.101544	247.869	0.0260734
355.2	0.0750061	247.873	0.0261541
355.1	0.0787903	247.888	0.0262456
355	0.123874	247.897	0.0263762
354.9	0.146378	247.909	0.0265389
354.8	0.142245	247.93	0.0266956
354.7	0.14368	247.952	0.0268333
354.6	0.136902	247.96	0.0269406
354.5	0.127719	247.969	0.0270301
354.4	0.109772	247.986	0.02715
354.3	0.0995514	247.992	0.0272311
354.2	0.0839233	247.995	0.0273111
354.1	0.0986603	247.999	0.0273859
354	0.0833313	248.014	0.0274385
353.9	0.0628052	248.017	0.0275102
353.8	0.0495972	248.022	0.0275969
353.7	0.0248322	248.035	0.0276756
353.6	0.0168396	248.037	0.0277596
353.5	0.00339661	248.038	0.0279024
353.4	-0.0189667	248.041	0.0280216
353.3	-0.0203918	248.048	0.0280964
353.2	0.0185852	248.045	0.028168
353.1	0.0560272	248.041	0.0282512
353	0.0729157	248.042	0.0283224
352.9	0.0771149	248.043	0.0284233
352.8	0.0741577	248.043	0.0285191
352.7	0.0953918	248.048	0.0286454
352.6	0.144171	248.062	0.0287764
352.5	0.181314	248.067	0.0289335
352.4	0.191205	248.07	0.0290729
352.3	0.206689	248.076	0.0292007
352.2	0.226419	248.084	0.0293788
352.1	0.244113	248.091	0.0295371
352	0.267728	248.103	0.0296796
351.9	0.270529	248.114	0.0298372
351.8	0.279935	248.123	0.0299781
351.7	0.272067	248.131	0.0301206
351.6	0.25166	248.144	0.0302417
351.5	0.253641	248.154	0.0303707
351.4	0.267404	248.161	0.0304495
351.3	0.306226	248.167	0.0305037
351.2	0.359793	248.171	0.0305496
351.1	0.380484	248.173	0.0305675
351	0.382993	248.176	0.0305853
350.9	0.348914	248.183	0.030645
350.8	0.336536	248.187	0.0307044
350.7	0.347067	248.19	0.0307796
350.6	0.340311	248.195	0.0308398
350.5	0.371204	248.198	0.0308845
350.4	0.412909	248.199	0.0309336
350.3	0.425955	248.2	0.0309771
350.2	0.431482	248.204	0.0310484
350.1	0.435257	248.208	0.0311283
350	0.448712	248.212	0.031232
349.9	0.451566	248.219	0.0313314
349.8	0.44256	248.227	0.0314814
349.7	0.436942	248.236	0.0316844
349.6	0.431088	248.249	0.0319053
349.5	0.448752	248.263	0.0321463
349.4	0.4879	248.274	0.0323763
349.3	0.551318	248.284	0.0325647
349.2	0.644028	248.285	0.0327484
349.1	0.709763	248.295	0.0329332
349	0.727734	248.306	0.0331442
348.9	0.744611	248.319	0.0333168
348.8	0.749887	248.328	0.033479
348.7	0.749365	248.336	0.0336572
348.6	0.779654	248.347	0.0337953
348.5	0.797595	248.353	0.0338943
348.4	0.811786	248.36	0.0340197
348.3	0.80661	248.367	0.0341488
348.2	0.795804	248.365	0.0342802
348.1	0.767096	248.369	0.0344009
348	0.7466	248.371	0.0344761
347.9	0.731769	248.375	0.0345466
347.8	0.721722	248.378	0.0345885
347.7	0.690674	248.381	0.034638
347.6	0.628824	248.388	0.0347156
347.5	0.561682	248.392	0.0347872
347.4	0.519122	248.393	0.0348323
347.3	0.483047	248.396	0.0348818
347.2	0.441144	248.393	0.0349732
347.1	0.398633	248.398	0.0350706
347	0.359366	248.404	0.0351894
346.9	0.315588	248.402	0.0353212
346.8	0.291922	248.409	0.0354542
346.7	0.277725	248.415	0.0355674
346.6	0.256302	248.412	0.0356529
346.5	0.24136	248.417	0.0357443
346.4	0.236404	248.423	0.0358326
346.3	0.23317	248.431	0.0359739
346.2	0.214865	248.431	0.036127
346.1	0.179788	248.438	0.0362941
346	0.148492	248.444	0.0364619
345.9	0.166693	248.443	0.0366333
345.8	0.162244	248.45	0.0367607
345.7	0.166876	248.458	0.03691
345.6	0.150632	248.456	0.0370465
345.5	0.142474	248.461	0.0371815
345.4	0.136826	248.467	0.0373264
345.3	0.131024	248.468	0.0374807
345.2	0.139334	248.475	0.0376375
345.1	0.148724	248.481	0.0377823
345	0.152383	248.48	0.0379256
344.9	0.143008	248.485	0.0380444
344.8	0.147137	248.49	0.0381801
344.7	0.11907	248.483	0.0383163
344.6	0.105151	248.477	0.0384516
344.5	0.123203	248.481	0.0385945
344.4	0.153055	248.477	0.0387339
344.3	0.168295	248.473	0.0388415
344.2	0.15145	248.476	0.0389207
344.1	0.157602	248.481	0.039062
344	0.204022	248.481	0.0392354
343.9	0.282465	248.487	0.0393798
343.8	0.318582	248.497	0.0395219
343.7	0.323856	248.496	0.0396142
343.6	0.339902	248.498	0.0397016
343.5	0.342709	248.502	0.0397998
343.4	0.335242	248.499	0.0399166
343.3	0.352844	248.506	0.0400432
343.2	0.360663	248.514	0.0402087
343.1	0.360251	248.513	0.0403318
343	0.367303	248.519	0.0404359
342.9	0.343301	248.525	0.0405514
342.8	0.294626	248.524	0.0406516
342.7	0.26384	248.529	0.0407561
342.6	0.24234	248.535	0.0408946
342.5	0.243369	248.532	0.04103
342.4	0.221759	248.531	0.041212
342.3	0.16019	248.537	0.0413751
342.2	0.122125	248.534	0.0415469
342.1	0.140552	248.533	0.0417381
342	0.153671	248.542	0.0419542
341.9	0.149579	248.546	0.042198
341.8	0.159897	248.55	0.0424082
341.7	0.164139	248.562	0.0426247
341.6	0.173706	248.563	0.0427917
341.5	0.186081	248.566	0.0429509
341.4	0.205463	248.578	0.0431116
341.3	0.223087	248.582	0.0432853
341.2	0.230807	248.586	0.0434385
341.1	0.237866	248.597	0.0436194
341	0.258279	248.599	0.0438082
340.9	0.268668	248.6	0.0439439
340.8	0.279913	248.609	0.0440338
340.7	0.318042	248.606	0.0441054
340.6	0.362485	248.607	0.0442301
340.5	0.33381	248.615	0.0443552
340.4	0.30593	248.614	0.0444775
340.3	0.287665	248.616	0.0445891
340.2	0.261002	248.625	0.044698
340.1	0.246378	248.627	0.044831
340	0.224808	248.628	0.044939
339.9	0.227048	248.638	0.045076
339.8	0.230002	248.639	0.0451824
339.7	0.22084	248.642	0.0452949
339.6	0.198523	248.645	0.0454405
339.5	0.22655	248.645	0.0455624
339.4	0.219733	248.647	0.0456388
339.3	0.229874	248.649	0.0457568
339.2	0.2048	248.653	0.0459262
339.1	0.197321	248.66	0.0461007
339	0.185736	248.666	0.0462638
338.9	0.196143	248.668	0.0464059
338.8	0.212759	248.672	0.0465306
338.7	0.235428	248.674	0.0466798
338.6	0.247849	248.676	0.0468108
338.5	0.250912	248.681	0.046945
338.4	0.239282	248.684	0.0471057
338.3	0.211606	248.682	0.0472617
338.2	0.161353	248.684	0.0474037
338.1	0.13103	248.687	0.0475625
338	0.136896	248.692	0.0476891
337.9	0.13501	248.705	0.0478273
337.8	0.1448	248.711	0.0480307
337.7	0.148611	248.718	0.0482227
337.6	0.149985	248.723	0.0484024
337.5	0.161295	248.726	0.0485674
337.4	0.169916	248.732	0.0487408
337.3	0.161737	248.739	0.0488813
337.2	0.129898	248.745	0.0490107
337.1	0.123691	248.756	0.0491675
337	0.102646	248.764	0.0493163
336.9	0.0628601	248.771	0.0494798
336.8	0.038913	248.781	0.0496211
336.7	0.0513367	248.79	0.0497299
336.6	0.0766541	248.799	0.0498503
336.5	0.111197	248.812	0.0500371
336.4	0.104269	248.821	0.050252
336.3	0.111453	248.829	0.0504571
336.2	0.136829	248.83	0.050628
336.1	0.150406	248.837	0.0507705
336	0.14501	248.847	0.0509051
335.9	0.126114	248.857	0.0510686
335.8	0.121991	248.865	0.0512384
335.7	0.114319	248.877	0.051407
335.6	0.137372	248.885	0.0515721
335.5	0.153113	248.893	0.0517343
335.4	0.165991	248.903	0.0519216
335.3	0.192715	248.911	0.0520581
335.2	0.23761	248.919	0.0522378
335.1	0.265573	248.92	0.0524183
335	0.272614	248.932	0.0526142
334.9	0.25719	248.944	0.0527749
334.8	0.247607	248.947	0.0528664
334.7	0.237778	248.953	0.0529008
334.6	0.202301	248.961	0.0529523
334.5	0.164429	248.973	0.0530591
334.4	0.119958	248.986	0.0531977
334.3	0.0947327	249.002	0.0533263
334.2	0.10004	249.014	0.053407
334.1	0.096167	249.028	0.0535226
334	0.110629	249.036	0.0536821
333.9	0.111209	249.05	0.0538737
333.8	0.0826996	249.066	0.0540277
333.7	0.0788361	249.076	0.0542086
333.6	0.0808655	249.093	0.0543617
333.5	0.0907837	249.111	0.0545042
333.4	0.0851837	249.127	0.0546705
333.3	0.121964	249.141	0.0548157
333.2	0.174802	249.149	0.0549947
333.1	0.20741	249.167	0.0551858
333	0.229846	249.185	0.0553984
332.9	0.233862	249.195	0.0555714
332.8	0.245291	249.209	0.0557075
332.7	0.283109	249.224	0.0558239
332.6	0.306424	249.234	0.0559794
332.5	0.29382	249.251	0.0561607
332.4	0.257989	249.26	0.0563139
332.3	0.215292	249.276	0.0564584
332.2	0.21796	249.292	0.0565609
332.1	0.222156	249.299	0.0566622
332	0.218069	249.311	0.0567517
331.9	0.173953	249.314	0.0568649
331.8	0.147681	249.318	0.0569789
331.7	0.10885	249.332	0.0570873
331.6	0.0315186	249.34	0.0571807
331.5	-0.0235901	249.355	0.0572785
331.4	-0.0441406	249.369	0.0573933
331.3	-0.0414154	249.379	0.0575706
331.2	-0.0181335	249.396	0.0577705
331.1	-0.00588989	249.406	0.057972
331	0.0189087	249.416	0.0581631
330.9	0.0145569	249.43	0.0583029
330.8	-0.0032196	249.438	0.0584311
330.7	-0.0293152	249.453	0.0585815
330.6	-0.0427032	249.461	0.058745
330.5	-0.0704193	249.473	0.0589464
330.4	-0.0884491	249.489	0.0590945
330.3	-0.093634	249.499	0.059254
330.2	-0.095343	249.515	0.0594096
330.1	-0.0882904	249.521	0.0595516
330	-0.052533	249.528	0.0596902
329.9	-0.00543823	249.541	0.0598236
329.8	-0.00258179	249.545	0.0599851
329.7	0.0167969	249.549	0.0601327
329.6	0.0255676	249.554	0.0602602
329.5	0.0166595	249.56	0.0603805
329.4	0.00753479	249.574	0.0605222
329.3	-0.00426025	249.581	0.0606714
329.2	0.0186615	249.59	0.0608404
329.1	0.0463837	249.598	0.0610158
329	0.0700928	249.608	0.0611761
328.9	0.0585297	249.622	0.0612944
328.8	0.0225006	249.628	0.0613973
328.7	0.0129974	249.636	0.0615157
328.6	0.0472656	249.647	0.0616673
328.5	0.0876129	249.658	0.0618054
328.4	0.0982819	249.676	0.061934
328.3	0.103333	249.685	0.0620761
328.2	0.0933624	249.693	0.0621798
328.1	0.108792	249.704	0.0622863
328	0.084552	249.715	0.0623888
327.9	0.0577911	249.733	0.0625032
327.8	0.0278107	249.741	0.0625895
327.7	-0.00416565	249.749	0.0626786
327.6	-0.0445099	249.758	0.0627938
327.5	-0.0819336	249.771	0.0629129
327.4	-0.110986	249.789	0.0630229
327.3	-0.131116	249.798	0.0631421
327.2	-0.110806	249.809	0.0632691
327.1	-0.0691498	249.819	0.0634302
327	-0.0286377	249.83	0.0635838
326.9	-0.0510101	249.847	0.0637267
326.8	-0.066626	249.859	0.0638886
326.7	-0.0619537	249.871	0.0640548
326.6	-0.0602203	249.882	0.0642488
326.5	-0.0572174	249.897	0.0644649
326.4	-0.0991638	249.908	0.0646608
326.3	-0.109988	249.915	0.0648599
326.2	-0.075061	249.926	0.0650843
326.1	-0.0375122	249.937	0.0653016
326	-0.0158203	249.948	0.0655031
325.9	0.00576782	249.954	0.0656721
325.8	0.0458313	249.957	0.065813
325.7	0.0982483	249.963	0.0659911
325.6	0.135532	249.97	0.0661704
325.5	0.139603	249.979	0.066379
325.4	0.107556	249.987	0.0665757
325.3	0.0477905	249.992	0.0667689
325.2	0.0208862	249.991	0.066953
325.1	0.0187256	249.994	0.0671465
325	0.00561523	249.999	0.0673147
324.9	0.0141632	250.001	0.0674802
324.8	0.0461761	250.004	0.0676409
324.7	0.0860565	250.006	0.0677695
324.6	0.120737	250.005	0.0678768
324.5	0.103519	249.995	0.067952
324.4	0.100531	249.989	0.0680545
324.3	0.0897675	249.982	0.0681388
324.2	0.0907715	249.976	0.0682821
324.1	0.0548767	249.967	0.0683973
324	0.00853882	249.953	0.0685208
323.9	-0.0169159	249.94	0.0686245
323.8	-0.00272827	249.921	0.0687036
323.7	-0.0217804	249.906	0.06878
323.6	-0.0144135	249.897	0.0688493
323.5	-0.0191956	249.888	0.0688984
323.4	-0.0612244	249.879	0.068957
323.3	-0.0820496	249.867	0.0690187
323.2	-0.104477	249.864	0.0691093
323.1	-0.130603	249.861	0.0692024
323	-0.157251	249.87	0.0693524
322.9	-0.156192	249.878	0.0695174
322.8	-0.1327	249.895	0.0696797
322.7	-0.129388	249.919	0.0698594
322.6	-0.094809	249.941	0.0700352
322.5	-0.0641663	249.973	0.0702113
322.4	-0.0403961	250.002	0.0704175
322.3	0.00071106	250.039	0.0706004
322.2	0.0463013	250.071	0.0707638
322.1	0.0827301	250.109	0.0709305
322	0.110919	250.146	0.0710936
321.9	0.128238	250.179	0.0712764
321.8	0.155835	250.216	0.0714466
321.7	0.176453	250.249	0.0716247
321.6	0.190503	250.283	0.0717585
321.5	0.20144	250.308	0.0718876
321.4	0.218552	250.334	0.0719956
321.3	0.232971	250.35	0.072106
321.2	0.214014	250.37	0.072201
321.1	0.171176	250.382	0.0723087
321	0.148337	250.394	0.0724302
320.9	0.120557	250.412	0.0725608
320.8	0.0919586	250.419	0.0726507
320.7	0.0924499	250.43	0.0727397
320.6	0.0977386	250.435	0.0728047
320.5	0.103424	250.448	0.0729198
320.4	0.116611	250.454	0.07306
320.3	0.153381	250.461	0.0731807
320.2	0.194809	250.466	0.0732891
320.1	0.229254	250.471	0.0733742
320	0.254724	250.477	0.0734744
319.9	0.259695	250.485	0.0736074
319.8	0.263327	250.5	0.0737534
319.7	0.253931	250.511	0.0738749
319.6	0.270847	250.526	0.0739921
319.5	0.274811	250.537	0.0741073
319.4	0.285986	250.552	0.0741991
319.3	0.265662	250.56	0.0743254
319.2	0.268677	250.568	0.0744635
319.1	0.298822	250.574	0.0745822
319	0.286102	250.58	0.0746721
318.9	0.244339	250.586	0.0747623
318.8	0.186926	250.592	0.0748281
318.7	0.129776	250.598	0.0749341
318.6	0.0877411	250.603	0.0750319
318.5	0.0454224	250.613	0.0751221
318.4	-0.00157471	250.619	0.0752227
318.3	-0.0135498	250.633	0.0753299
318.2	-0.00813599	250.639	0.0754566
318.1	0.00823975	250.646	0.0755658
318	0.0322083	250.651	0.0756814
317.9	0.0474609	250.656	0.0757645
317.8	0.0783417	250.66	0.075852
317.7	0.121451	250.664	0.0759347
317.6	0.151071	250.666	0.0759874
317.5	0.138449	250.666	0.0760004
317.4	0.108719	250.668	0.0760559
317.3	0.0911255	250.671	0.0761196
317.2	0.101831	250.675	0.0762241
317.1	0.10304	250.681	0.0762957
317	0.122812	250.686	0.0763773
316.9	0.0965668	250.692	0.0764663
316.8	0.109714	250.694	0.0765534
316.7	0.129669	250.7	0.076625
316.6	0.12265	250.701	0.0767169
316.5	0.114841	250.708	0.0768392
316.4	0.0796661	250.717	0.0769706
316.3	0.0378387	250.726	0.077123
316.2	0.0434937	250.737	0.0773149
316.1	0.0144531	250.745	0.0774563
316	-0.00990295	250.757	0.0776387
315.9	-0.0184875	250.768	0.0778058
315.8	-0.0120026	250.781	0.0779973
315.7	-0.0104248	250.792	0.0781632
315.6	-0.0177338	250.802	0.0783096
315.5	-0.00518494	250.811	0.0784216
315.4	0.0204712	250.817	0.0785162
315.3	0.0547455	250.824	0.0786472
315.2	0.131577	250.831	0.0788044
315.1	0.167728	250.836	0.0789512
315	0.213263	250.841	0.0790585
314.9	0.233408	250.844	0.07914
314.8	0.248962	250.845	0.079222
314.7	0.252695	250.84	0.0792798
314.6	0.241052	250.839	0.0793546
314.5	0.234918	250.828	0.0793957
314.4	0.231805	250.822	0.0794377
314.3	0.235098	250.81	0.0794789
314.2	0.239328	250.805	0.0795335
314.1	0.239182	250.794	0.0796111
314	0.263107	250.787	0.0796934
313.9	0.272647	250.777	0.0797931
313.8	0.227634	250.771	0.0798905
313.7	0.158475	250.761	0.0799661
313.6	0.0724396	250.758	0.0800457
313.5	-0.00202942	250.751	0.0801371
313.4	-0.0507904	250.753	0.0802685
313.3	-0.10343	250.749	0.0803754
313.2	-0.150217	250.75	0.0804446
313.1	-0.157834	250.751	0.080563
313	-0.153979	250.763	0.0807071
312.9	-0.149377	250.773	0.0808492
312.8	-0.123126	250.791	0.0809964
312.7	-0.106082	250.806	0.0811175
312.6	-0.1061	250.828	0.0812264
312.5	-0.109521	250.848	0.0813328
312.4	-0.103259	250.877	0.0814377
312.3	-0.119257	250.901	0.081524
312.2	-0.109995	250.924	0.0816198
312.1	-0.0602051	250.95	0.0817595
312	-0.032489	250.978	0.0818925
311.9	-0.0070282	251.006	0.082003
311.8	0.00071106	251.032	0.0821074
311.7	0.0181305	251.058	0.0822527
311.6	0.0286896	251.084	0.0824079
311.5	0.0251251	251.11	0.0825242
311.4	0.0119843	251.132	0.082599
311.3	0.00874023	251.153	0.082664
311.2	-0.0110016	251.172	0.0827289
311.1	-0.043219	251.193	0.0827914
311	-0.0552795	251.214	0.0828939
310.9	-0.0509186	251.233	0.0829343
310.8	-0.0741303	251.25	0.0830044
310.7	-0.0924988	251.266	0.083061
310.6	-0.117984	251.282	0.0831334
310.5	-0.145773	251.303	0.0831943
310.4	-0.173361	251.32	0.0832755
310.3	-0.174814	251.339	0.0833345
310.2	-0.162607	251.352	0.0834002
310.1	-0.152298	251.364	0.0834493
310	-0.173251	251.377	0.0835047
309.9	-0.160669	251.393	0.0836258
309.8	-0.134695	251.408	0.0837631
309.7	-0.160123	251.422	0.0838779
309.6	-0.17594	251.436	0.0839729
309.5	-0.179044	251.446	0.0840145
309.4	-0.171091	251.456	0.0840584
309.3	-0.159225	251.466	0.0841447
309.2	-0.136545	251.48	0.0842836
309.1	-0.100934	251.494	0.084421
309	-0.0775574	251.509	0.0845654
308.9	-0.0626068	251.523	0.0846965
308.8	-0.0770325	251.529	0.0847812
308.7	-0.0706909	251.539	0.0848548
308.6	-0.0648132	251.548	0.0849743
308.5	-0.0873535	251.565	0.0850943
308.4	-0.12225	251.582	0.0852268
308.3	-0.135977	251.599	0.0853389
308.2	-0.135471	251.614	0.0854046
308.1	-0.12764	251.629	0.0854584
308	-0.124182	251.646	0.0855704
307.9	-0.105304	251.656	0.0856963
307.8	-0.105502	251.672	0.0858613
307.7	-0.126508	251.681	0.0859809
307.6	-0.163052	251.695	0.0860478
307.5	-0.200729	251.703	0.0860751
307.4	-0.222	251.718	0.086161
307.3	-0.232306	251.729	0.0862706
307.2	-0.225513	251.747	0.0863878
307.1	-0.195648	251.766	0.0865314
307	-0.173932	251.777	0.0866597
306.9	-0.12897	251.794	0.0868014
306.8	-0.094751	251.807	0.0869506
306.7	-0.0601379	251.825	0.0870864
306.6	-0.0491516	251.836	0.0872376
306.5	-0.0409058	251.853	0.0874145
306.4	0.00233459	251.866	0.0876168
306.3	0.0555267	251.886	0.0877965
306.2	0.0815765	251.905	0.0879683
306.1	0.105844	251.919	0.0881392
306	0.119662	251.941	0.088332
305.9	0.141354	251.958	0.0885315
305.8	0.174072	251.979	0.0887353
305.7	0.179797	251.994	0.0889257
305.6	0.193549	252.016	0.0891197
305.5	0.2121	252.033	0.0892764
305.4	0.202786	252.051	0.0894086
305.3	0.172223	252.07	0.0895254
305.2	0.146332	252.084	0.0896303
305.1	0.150488	252.103	0.089802
305	0.17229	252.119	0.0900015
304.9	0.182526	252.134	0.0901785
304.8	0.163449	252.15	0.0903004
304.7	0.144	252.165	0.0903851
304.6	0.129907	252.179	0.0904852
304.5	0.122278	252.194	0.0905869
304.4	0.120633	252.216	0.0907318
304.3	0.151913	252.232	0.0908715
304.2	0.16517	252.246	0.0909836
304.1	0.16304	252.261	0.0910845
304	0.167529	252.274	0.0911815
303.9	0.174365	252.288	0.0912978
303.8	0.208868	252.304	0.0914668
303.7	0.237442	252.319	0.0916208
303.6	0.282993	252.336	0.0917724
303.5	0.315573	252.351	0.0919066
303.4	0.318622	252.364	0.0919569
303.3	0.286234	252.381	0.0920253
303.2	0.293939	252.397	0.0921433
303.1	0.270029	252.416	0.0922842
303	0.257098	252.436	0.0925055
302.9	0.270303	252.457	0.0926796
302.8	0.265717	252.478	0.0928197
302.7	0.258359	252.492	0.0929551
302.6	0.252966	252.513	0.0931257
302.5	0.251807	252.534	0.0933268
302.4	0.255966	252.556	0.0935156
302.3	0.262424	252.577	0.0936992
302.2	0.245251	252.589	0.0938437
302.1	0.212692	252.61	0.0940115
302	0.181314	252.632	0.0942316
301.9	0.149225	252.656	0.0944509
301.8	0.101187	252.681	0.0946535
301.7	0.10296	252.7	0.0948894
301.6	0.101688	252.725	0.0951289
301.5	0.101758	252.748	0.0953442
301.4	0.0966827	252.771	0.0955425
301.3	0.07612	252.791	0.0956977
301.2	0.0617584	252.807	0.0958833
301.1	0.0988617	252.829	0.0961097
301	0.131696	252.85	0.0963183
300.9	0.109644	252.865	0.0965154
300.8	0.0698517	252.883	0.0966682
300.7	0.085495	252.898	0.0967945
300.6	0.0808472	252.919	0.0969437
300.5	0.0998322	252.942	0.0971242
300.4	0.119528	252.96	0.0973031
300.3	0.125006	252.981	0.0974551
300.2	0.128351	252.998	0.0975659
300.1	0.106888	253.015	0.0977017
300	0.0616455	253.034	0.0978268
299.9	0.0491547	253.05	0.0979491
299.8	0.0523499	253.069	0.0980623
299.7	0.0809387	253.087	0.0981684
299.6	0.0667603	253.102	0.0982705
299.5	0.0309753	253.121	0.0983512
299.4	-0.0266449	253.139	0.0984419
299.3	-0.0653198	253.159	0.0985891
299.2	-0.0412415	253.182	0.0987146
299.1	0.0106995	253.201	0.0988927
299	0.0603363	253.225	0.0990969
298.9	0.0965637	253.245	0.0992782
298.8	0.115784	253.265	0.0994349
298.7	0.137753	253.289	0.0996313
298.6	0.159497	253.307	0.099828
298.5	0.203928	253.326	0.100048
298.4	0.265552	253.35	0.10028
298.3	0.33613	253.37	0.100478
298.2	0.349426	253.388	0.100657
298.1	0.325595	253.407	0.100859
298	0.320325	253.427	0.101093
297.9	0.326913	253.449	0.101348
297.8	0.328821	253.473	0.101636
297.7	0.324088	253.496	0.101876
297.6	0.3271	253.516	0.102084
297.5	0.296738	253.537	0.102271
297.4	0.232819	253.556	0.102436
297.3	0.170581	253.572	0.102605
297.2	0.159723	253.592	0.102797
297.1	0.155823	253.612	0.102985
297	0.179425	253.631	0.103135
296.9	0.17543	253.651	0.103261
296.8	0.140582	253.669	0.103381
296.7	0.126953	253.69	0.103496
296.6	0.130231	253.711	0.103652
296.5	0.16478	253.734	0.103863
296.4	0.167642	253.759	0.104049
296.3	0.189075	253.784	0.104237
296.2	0.219641	253.804	0.104351
296.1	0.24216	253.823	0.104466
296	0.2508	253.845	0.104642
295.9	0.246991	253.868	0.10486
295.8	0.262445	253.889	0.105129
295.7	0.289304	253.915	0.105339
295.6	0.287817	253.938	0.105538
295.5	0.285434	253.959	0.105763
295.4	0.272989	253.983	0.105973
295.3	0.27009	254.007	0.10621
295.2	0.280591	254.032	0.106474
295.1	0.30755	254.061	0.106792
295	0.299329	254.086	0.107115
294.9	0.279306	254.11	0.107408
294.8	0.283942	254.137	0.107704
294.7	0.323343	254.161	0.108026
294.6	0.33107	254.189	0.108381
294.5	0.324283	254.224	0.10877
294.4	0.327014	254.252	0.109152
294.3	0.35592	254.277	0.109471
294.2	0.359964	254.307	0.10977
294.1	0.347907	254.338	0.110092
294	0.369321	254.366	0.110482
293.9	0.361774	254.394	0.11083
293.8	0.3526	254.423	0.111137
293.7	0.370236	254.448	0.111456
293.6	0.339337	254.47	0.111774
293.5	0.310114	254.496	0.112057
293.4	0.289215	254.519	0.11234
293.3	0.290036	254.539	0.112594
293.2	0.292139	254.564	0.112851
293.1	0.281366	254.581	0.113148
293	0.261658	254.596	0.113424
292.9	0.249078	254.604	0.11368
292.8	0.262235	254.61	0.113945
292.7	0.259103	254.616	0.114251
292.6	0.276993	254.619	0.114592
292.5	0.294885	254.618	0.114966
292.4	0.283124	254.61	0.115296
292.3	0.25672	254.601	0.115647
292.2	0.287076	254.589	0.116035
292.1	0.294873	254.578	0.116444
292	0.303546	254.569	0.116837
291.9	0.313632	254.56	0.117248
291.8	0.338263	254.556	0.117688
291.7	0.349496	254.555	0.118131
291.6	0.324469	254.559	0.118552
291.5	0.297662	254.564	0.118946
291.4	0.28523	254.583	0.119322
291.3	0.2776	254.614	0.119747
291.2	0.291315	254.653	0.120191
291.1	0.280576	254.696	0.120613
291	0.252011	254.753	0.120994
290.9	0.204373	254.818	0.12137
290.8	0.192798	254.886	0.121774
290.7	0.19249	254.971	0.122204
290.6	0.18497	255.06	0.122606
290.5	0.157993	255.153	0.123031
290.4	0.149619	255.246	0.123503
290.3	0.133859	255.348	0.123999
290.2	0.144159	255.448	0.12449
290.1	0.152548	255.539	0.124926
290	0.170013	255.627	0.125356
289.9	0.192264	255.716	0.125779
289.8	0.241412	255.801	0.12623
289.7	0.251324	255.875	0.126686
289.6	0.260226	255.944	0.127175
289.5	0.274185	256.011	0.127661
289.4	0.276031	256.072	0.128144
289.3	0.299847	256.124	0.128588
289.2	0.317386	256.171	0.129024
289.1	0.318802	256.22	0.129439
289	0.355139	256.263	0.12986
288.9	0.373105	256.306	0.13032
288.8	0.381244	256.347	0.130755
288.7	0.369547	256.389	0.131124
288.6	0.354745	256.424	0.131429
288.5	0.338589	256.459	0.131727
288.4	0.303903	256.495	0.13206
288.3	0.259729	256.53	0.132453
288.2	0.221198	256.568	0.132882
288.1	0.174771	256.604	0.133264
288	0.140201	256.642	0.133616
287.9	0.10347	256.678	0.13392
287.8	0.0897064	256.718	0.134247
287.7	0.0891907	256.759	0.134639
287.6	0.079837	256.801	0.135069
287.5	0.0283386	256.841	0.135445
287.4	-0.00846252	256.876	0.135813
287.3	-0.0478699	256.915	0.136178
287.2	-0.0839661	256.953	0.136491
287.1	-0.105341	256.988	0.136813
287	-0.123181	257.02	0.137145
286.9	-0.152304	257.058	0.137473
286.8	-0.174844	257.098	0.137794
286.7	-0.187247	257.14	0.138132
286.6	-0.156644	257.181	0.138451
286.5	-0.120999	257.214	0.138727
286.4	-0.112943	257.252	0.139013
286.3	-0.135684	257.289	0.13928
286.2	-0.1521	257.322	0.139531
286.1	-0.176062	257.351	0.139757
286	-0.193155	257.382	0.139981
285.9	-0.16861	257.42	0.14024
285.8	-0.103311	257.459	0.140495
285.7	-0.0751862	257.494	0.140729
285.6	-0.0682037	257.523	0.140917
285.5	-0.074646	257.552	0.141095
285.4	-0.0963348	257.592	0.141337
285.3	-0.108664	257.627	0.141584
285.2	-0.103662	257.656	0.141823
285.1	-0.0919922	257.681	0.141993
285	-0.0758881	257.707	0.142142
284.9	-0.0931702	257.742	0.14232
284.8	-0.111029	257.776	0.142532
284.7	-0.104437	257.806	0.142729
284.6	-0.065387	257.838	0.142943
284.5	-0.0505768	257.871	0.143141
284.4	-0.0271423	257.903	0.143327
284.3	-0.0151367	257.938	0.143534
284.2	-0.0136017	257.969	0.143712
284.1	-0.0357544	257.999	0.143895
284	-0.0166077	258.029	0.144097
283.9	0.025946	258.062	0.144337
283.8	0.0400269	258.091	0.144555
283.7	0.059024	258.119	0.144722
283.6	0.0986664	258.15	0.144938
283.5	0.133957	258.18	0.14513
283.4	0.140521	258.212	0.145352
283.3	0.132077	258.24	0.145565
283.2	0.119312	258.26	0.145749
283.1	0.121347	258.285	0.14592
283	0.0995087	258.313	0.146118
282.9	0.0825409	258.341	0.146299
282.8	0.10452	258.37	0.146545
282.7	0.121802	258.397	0.146751
282.6	0.157092	258.421	0.146959
282.5	0.179065	258.451	0.1472
282.4	0.17431	258.484	0.147443
282.3	0.167325	258.513	0.147666
282.2	0.171948	258.54	0.147835
282.1	0.221167	258.568	0.148055
282	0.237448	258.594	0.148306
281.9	0.237003	258.62	0.148535
281.8	0.232455	258.648	0.148722
281.7	0.27341	258.676	0.148896
281.6	0.297256	258.705	0.149068
281.5	0.335208	258.736	0.149278
281.4	0.410172	258.761	0.149449
281.3	0.479398	258.783	0.149609
281.2	0.497284	258.805	0.149724
281.1	0.527063	258.828	0.149861
281	0.540613	258.855	0.149974
280.9	0.50448	258.881	0.150074
280.8	0.450308	258.9	0.150105
280.7	0.433313	258.92	0.150127
280.6	0.402753	258.941	0.150171
280.5	0.371417	258.964	0.150233
280.4	0.353281	258.985	0.150295
280.3	0.359711	259.007	0.150341
280.2	0.357269	259.027	0.150382
280.1	0.346515	259.052	0.150456
280	0.323987	259.076	0.150501
279.9	0.318744	259.102	0.15055
279.8	0.303635	259.126	0.150594
279.7	0.242456	259.151	0.150644
279.6	0.204379	259.176	0.150715
279.5	0.158868	259.199	0.150756
279.4	0.13782	259.223	0.150814
279.3	0.147253	259.241	0.150877
279.2	0.191534	259.265	0.150931
279.1	0.252026	259.29	0.151003
279	0.272922	259.317	0.151089
278.9	0.281244	259.344	0.151167
278.8	0.254797	259.37	0.151189
278.7	0.215109	259.395	0.151195
278.6	0.17236	259.417	0.151184
278.5	0.137427	259.438	0.151187
278.4	0.139853	259.457	0.151245
278.3	0.13902	259.476	0.151317
278.2	0.130478	259.495	0.151413
278.1	0.11235	259.512	0.151464
278	0.111835	259.537	0.151528
277.9	0.126041	259.563	0.151604
277.8	0.13602	259.59	0.151697
277.7	0.113333	259.615	0.15176
277.6	0.0718353	259.639	0.151794
277.5	0.0142365	259.656	0.151809
277.4	-0.0396393	259.676	0.151828
277.3	-0.050589	259.698	0.151871
277.2	-0.0428619	259.72	0.151951
277.1	-0.024765	259.742	0.152016
277	-0.00309143	259.764	0.152092
276.9	0.00964966	259.787	0.152166
276.8	-0.00666504	259.81	0.152207
276.7	-0.0327515	259.834	0.152249
276.6	-0.022168	259.855	0.152276
276.5	-0.0148712	259.878	0.152286
276.4	0.0106415	259.903	0.152303
276.3	0.0272705	259.924	0.152274
276.2	0.0473145	259.947	0.152249
276.1	0.0440826	259.966	0.152188
276	0.088736	259.985	0.152125
275.9	0.151843	260.006	0.152094
275.8	0.230249	260.027	0.152096
275.7	0.278549	260.048	0.152042
275.6	0.275711	260.066	0.151932
275.5	0.295206	260.084	0.151835
275.4	0.319568	260.103	0.151759
275.3	0.356232	260.121	0.151697
275.2	0.371262	260.14	0.151664
275.1	0.389294	260.159	0.151655
275	0.410983	260.177	0.151592
274.9	0.426123	260.198	0.151529
274.8	0.443329	260.215	0.151455
274.7	0.444553	260.23	0.151415
274.6	0.446445	260.244	0.151391
274.5	0.465298	260.259	0.151372
274.4	0.4483	260.275	0.151327
274.3	0.381528	260.294	0.151282
274.2	0.329572	260.312	0.151242
274.1	0.309601	260.331	0.151244
274	0.319876	260.348	0.151297
273.9	0.30687	260.364	0.151312
273.8	0.294022	260.381	0.151341
273.7	0.24928	260.398	0.151315
273.6	0.244818	260.42	0.15134
273.5	0.272418	260.443	0.151359
273.4	0.276028	260.465	0.151379
273.3	0.266318	260.486	0.151394
273.2	0.224493	260.505	0.151377
273.1	0.190967	260.525	0.151349
273	0.156683	260.545	0.151309
272.9	0.11405	260.567	0.151287
272.8	0.0827576	260.59	0.151278
272.7	0.106332	260.612	0.151276
272.6	0.132416	260.635	0.1513
272.5	0.125528	260.656	0.15128
272.4	0.0775146	260.679	0.151246
272.3	0.0629822	260.704	0.151218
272.2	0.0763184	260.732	0.151222
272.1	0.0892456	260.761	0.151213
272	0.0792419	260.79	0.151219
271.9	0.0588409	260.818	0.151235
271.8	0.0532837	260.846	0.151232
271.7	0.0740021	260.878	0.151232
271.6	0.063855	260.912	0.151229
271.5	0.0399017	260.95	0.151258
271.4	0.0148621	260.987	0.151298
271.3	-0.00348511	261.021	0.151364
271.2	-0.02883	261.054	0.15141
271.1	-0.0509003	261.086	0.151437
271	-0.0894897	261.12	0.151453
270.9	-0.100732	261.156	0.1515
270.8	-0.0990875	261.195	0.151556
270.7	-0.106067	261.234	0.151613
270.6	-0.121851	261.271	0.151657
270.5	-0.146292	261.307	0.1517
270.4	-0.180768	261.343	0.151711
270.3	-0.209146	261.379	0.151686
270.2	-0.238385	261.418	0.151687
270.1	-0.281259	261.457	0.151693
270	-0.331921	261.496	0.151706
269.9	-0.347205	261.535	0.151744
269.8	-0.336438	261.571	0.151803
269.7	-0.309961	261.606	0.151832
269.6	-0.28685	261.646	0.151839
269.5	-0.267361	261.69	0.151866
269.4	-0.262485	261.735	0.151898
269.3	-0.271915	261.781	0.151987
269.2	-0.288785	261.827	0.152047
269.1	-0.286807	261.869	0.152017
269	-0.271292	261.913	0.152012
268.9	-0.26181	261.963	0.152066
268.8	-0.216177	262.016	0.1522
268.7	-0.174362	262.065	0.152317
268.6	-0.159576	262.112	0.152426
268.5	-0.14563	262.157	0.152447
268.4	-0.132431	262.202	0.152486
268.3	-0.0871124	262.248	0.152572
268.2	-0.034964	262.298	0.152663
268.1	-0.00143127	262.352	0.152734
268	0.0291992	262.408	0.152793
267.9	0.0460663	262.464	0.152867
267.8	0.0865845	262.518	0.152969
267.7	0.118781	262.569	0.153064
267.6	0.117627	262.62	0.153129
267.5	0.104547	262.671	0.153211
267.4	0.113718	262.725	0.153314
267.3	0.138535	262.779	0.153408
267.2	0.136826	262.832	0.15348
267.1	0.138272	262.881	0.153523
267	0.158249	262.934	0.153595
266.9	0.170844	262.99	0.153699
266.8	0.160016	263.048	0.153814
266.7	0.158917	263.109	0.153938
266.6	0.145529	263.171	0.154044
266.5	0.107629	263.231	0.154129
266.4	0.0696716	263.29	0.154269
266.3	0.0680328	263.348	0.154438
266.2	0.0508148	263.405	0.154579
266.1	0.0389709	263.465	0.154695
266	0.0468109	263.528	0.154821
265.9	0.0779388	263.596	0.154968
265.8	0.0943939	263.661	0.155126
265.7	0.10325	263.726	0.155302
265.6	0.0905121	263.785	0.155419
265.5	0.115628	263.845	0.155555
265.4	0.117163	263.913	0.155694
265.3	0.116498	263.982	0.155826
265.2	0.109659	264.047	0.155958
265.1	0.127066	264.109	0.156091
265	0.0954529	264.172	0.156223
264.9	0.053183	264.236	0.156361
264.8	0.0552246	264.302	0.156539
264.7	0.0246552	264.368	0.156688
264.6	-0.0408966	264.435	0.156818
264.5	-0.0907257	264.502	0.156953
264.4	-0.130374	264.568	0.157063
264.3	-0.167212	264.635	0.157188
264.2	-0.186517	264.699	0.15734
264.1	-0.241779	264.768	0.157507
264	-0.313037	264.838	0.157667
263.9	-0.363223	264.912	0.157863
263.8	-0.410321	264.987	0.158037
263.7	-0.404532	265.059	0.158237
263.6	-0.386832	265.135	0.158446
263.5	-0.365851	265.215	0.158676
263.4	-0.336014	265.296	0.1589
263.3	-0.320749	265.371	0.159124
263.2	-0.317285	265.447	0.159376
263.1	-0.297714	265.525	0.15964
263	-0.257712	265.607	0.159928
262.9	-0.225226	265.69	0.16022
262.8	-0.254749	265.769	0.160524
262.7	-0.290463	265.85	0.160816
262.6	-0.316122	265.932	0.161122
262.5	-0.359982	266.018	0.161415
262.4	-0.382169	266.1	0.161686
262.3	-0.425314	266.182	0.161975
262.2	-0.496774	266.265	0.162243
262.1	-0.550281	266.345	0.162539
262	-0.623492	266.426	0.16281
261.9	-0.671289	266.506	0.163127
261.8	-0.713824	266.589	0.163455
261.7	-0.726529	266.67	0.163783
261.6	-0.698209	266.757	0.16416
261.5	-0.694458	266.841	0.164463
261.4	-0.725809	266.923	0.164733
261.3	-0.759024	267.003	0.165043
261.2	-0.753583	267.087	0.165413
261.1	-0.707816	267.178	0.16583
261	-0.695627	267.265	0.166182
260.9	-0.678217	267.349	0.166495
260.8	-0.662015	267.434	0.166861
260.7	-0.617895	267.525	0.167242
260.6	-0.545096	267.618	0.16767
260.5	-0.462408	267.711	0.168077
260.4	-0.440164	267.81	0.168492
260.3	-0.438501	267.908	0.168937
260.2	-0.421701	268.007	0.169423
260.1	-0.412051	268.108	0.169911
260	-0.41463	268.21	0.170401
259.9	-0.420193	268.311	0.170842
259.8	-0.391425	268.415	0.171337
259.7	-0.338617	268.517	0.171863
259.6	-0.285507	268.622	0.172349
259.5	-0.25379	268.725	0.172797
259.4	-0.231335	268.827	0.173273
259.3	-0.209152	268.932	0.173779
259.2	-0.203693	269.038	0.174301
259.1	-0.199176	269.141	0.174787
259	-0.199054	269.243	0.17527
258.9	-0.21369	269.349	0.175756
258.8	-0.22374	269.451	0.17626
258.7	-0.235379	269.555	0.176814
258.6	-0.243503	269.66	0.177352
258.5	-0.260043	269.763	0.177895
258.4	-0.293485	269.866	0.178418
258.3	-0.308423	269.972	0.178964
258.2	-0.320255	270.077	0.179557
258.1	-0.365662	270.181	0.180123
258	-0.433401	270.289	0.18068
257.9	-0.505676	270.395	0.181245
257.8	-0.55321	270.5	0.181792
257.7	-0.618369	270.606	0.182339
257.6	-0.635049	270.715	0.18292
257.5	-0.640714	270.825	0.183543
257.4	-0.662222	270.935	0.184165
257.3	-0.677945	271.045	0.184817
257.2	-0.687711	271.152	0.185469
257.1	-0.692065	271.262	0.186138
257	-0.687671	271.373	0.186783
256.9	-0.715894	271.481	0.187403
256.8	-0.706406	271.592	0.188034
256.7	-0.705414	271.702	0.188677
256.6	-0.757254	271.808	0.189285
256.5	-0.787726	271.92	0.189907
256.4	-0.812146	272.028	0.190532
256.3	-0.853418	272.139	0.191159
256.2	-0.896634	272.251	0.191814
256.1	-0.927194	272.362	0.192439
256	-0.909418	272.476	0.193078
255.9	-0.925552	272.587	0.193735
255.8	-0.946787	272.7	0.194425
255.7	-0.971585	272.811	0.195084
255.6	-1.01461	272.924	0.195777
255.5	-1.04864	273.039	0.196437
255.4	-1.07887	273.154	0.197108
255.3	-1.07297	273.266	0.197819
255.2	-1.04196	273.38	0.19852
255.1	-1.07952	273.494	0.199179
255	-1.10912	273.61	0.199847
254.9	-1.08968	273.728	0.200552
254.8	-1.09849	273.846	0.201268
254.7	-1.07801	273.966	0.20201
254.6	-1.05461	274.082	0.202778
254.5	-1.02935	274.2	0.203546
254.4	-1.01224	274.317	0.204346
254.3	-1.00507	274.438	0.205141
254.2	-1.01966	274.559	0.205932
254.1	-1.04866	274.681	0.20671
254	-1.0529	274.804	0.207526
253.9	-1.01952	274.928	0.208383
253.8	-0.990985	275.051	0.209284
253.7	-0.965906	275.175	0.210174
253.6	-0.997821	275.302	0.211054
253.5	-1.06657	275.43	0.211958
253.4	-1.11965	275.555	0.212905
253.3	-1.13336	275.683	0.213905
253.2	-1.15633	275.807	0.214881
253.1	-1.17031	275.933	0.21584
253	-1.18544	276.059	0.216786
252.9	-1.17367	276.189	0.217743
252.8	-1.23222	276.318	0.21869
252.7	-1.3059	276.448	0.219653
252.6	-1.33866	276.574	0.220606
252.5	-1.32035	276.704	0.22162
252.4	-1.27782	276.832	0.222614
252.3	-1.26779	276.961	0.223618
252.2	-1.32593	277.09	0.224583
252.1	-1.37515	277.218	0.225522
252	-1.40039	277.348	0.226459
251.9	-1.36864	277.478	0.227402
251.8	-1.3338	277.607	0.228332
251.7	-1.31033	277.738	0.229237
251.6	-1.29372	277.867	0.230136
251.5	-1.30037	277.999	0.231037
251.4	-1.32163	278.13	0.231785
251.3	-1.36036	278.263	0.232443
251.2	-1.37413	278.393	0.233101
251.1	-1.33517	278.528	0.233837
251	-1.33522	278.663	0.234608
250.9	-1.3691	278.796	0.235368
250.8	-1.40602	278.928	0.236106
250.7	-1.46543	279.063	0.236844
250.6	-1.50397	279.201	0.237577
250.5	-1.52397	279.338	0.238335
250.4	-1.55422	279.474	0.23913
250.3	-1.58096	279.613	0.239956
250.2	-1.63142	279.752	0.240803
250.1	-1.66876	279.89	0.241629
250	-1.71699	280.03	0.242469
249.9	-1.77721	280.168	0.243284
249.8	-1.83098	280.306	0.244109
249.7	-1.85458	280.444	0.244955
249.6	-1.87017	280.581	0.245835
249.5	-1.85324	280.721	0.246722
249.4	-1.8339	280.861	0.247588
249.3	-1.82297	280.999	0.248393
249.2	-1.88012	281.143	0.249236
249.1	-1.89377	281.282	0.250078
249	-1.91365	281.419	0.250938
248.9	-1.93474	281.554	0.251795
248.8	-1.91403	281.691	0.25268
248.7	-1.9351	281.826	0.253508
248.6	-1.98354	281.958	0.25431
248.5	-1.99151	282.093	0.255142
248.4	-1.9925	282.228	0.256011
248.3	-2.04651	282.366	0.256856
248.2	-2.05471	282.507	0.257741
248.1	-1.99934	282.65	0.25868
248	-1.97297	282.798	0.259607
247.9	-1.96287	282.95	0.260558
247.8	-1.99586	283.099	0.261507
247.7	-2.04838	283.249	0.26245
247.6	-2.07555	283.403	0.263391
247.5	-2.07693	283.556	0.264352
247.4	-2.11042	283.714	0.265318
247.3	-2.1179	283.88	0.266301
247.2	-2.11983	284.041	0.267262
247.1	-2.11307	284.204	0.268236
247	-2.07041	284.366	0.269199
246.9	-2.0496	284.534	0.270202
246.8	-2.02592	284.703	0.271178
246.7	-1.97913	284.869	0.272156
246.6	-1.89746	285.032	0.273149
246.5	-1.88957	285.197	0.274127
246.4	-1.95287	285.362	0.275103
246.3	-2.00994	285.524	0.276104
246.2	-2.0281	285.686	0.277098
246.1	-2.06324	285.851	0.278099
246	-2.09144	286.015	0.27909
245.9	-2.10163	286.176	0.280093
245.8	-2.09323	286.336	0.281105
245.7	-2.10828	286.495	0.28214
245.6	-2.13208	286.654	0.283202
245.5	-2.19679	286.816	0.284225
245.4	-2.28153	286.98	0.28526
245.3	-2.30608	287.141	0.286282
245.2	-2.30692	287.3	0.28732
245.1	-2.33952	287.462	0.288359
245	-2.35608	287.627	0.289399
244.9	-2.42281	287.793	0.290417
244.8	-2.45707	287.956	0.29142
244.7	-2.44127	288.12	0.292421
244.6	-2.39218	288.283	0.293415
244.5	-2.36891	288.447	0.294412
244.4	-2.32038	288.608	0.295385
244.3	-2.26953	288.769	0.296343
244.2	-2.23242	288.933	0.297313
244.1	-2.18748	289.098	0.298286
244	-2.15154	289.263	0.299285
243.9	-2.12695	289.427	0.300278
243.8	-2.11413	289.594	0.301277
243.7	-2.15743	289.761	0.302249
243.6	-2.16982	289.932	0.303245
243.5	-2.17048	290.104	0.304267
243.4	-2.17566	290.274	0.305304
243.3	-2.19598	290.447	0.306336
243.2	-2.15759	290.622	0.30738
243.1	-2.18683	290.796	0.308407
243	-2.23374	290.969	0.309416
242.9	-2.30682	291.143	0.310421
242.8	-2.33771	291.318	0.311464
242.7	-2.33983	291.494	0.312523
242.6	-2.35199	291.671	0.313575
242.5	-2.35508	291.85	0.314619
242.4	-2.41342	292.03	0.315619
242.3	-2.43356	292.21	0.316595
242.2	-2.38885	292.389	0.317617
242.1	-2.35732	292.568	0.318668
242	-2.35653	292.749	0.319736
241.9	-2.4281	292.931	0.320775
241.8	-2.45716	293.115	0.321807
241.7	-2.49869	293.3	0.322834
241.6	-2.53164	293.485	0.323867
241.5	-2.56093	293.668	0.324936
241.4	-2.53727	293.851	0.326012
241.3	-2.52438	294.039	0.327116
241.2	-2.55896	294.225	0.328165
241.1	-2.60085	294.411	0.329162
241	-2.61016	294.598	0.330184
240.9	-2.6179	294.785	0.331231
240.8	-2.6213	294.972	0.332274
240.7	-2.62188	295.159	0.333321
240.6	-2.6665	295.35	0.334363
240.5	-2.68827	295.543	0.335382
240.4	-2.67267	295.736	0.336371
240.3	-2.67482	295.927	0.337342
240.2	-2.66127	296.119	0.338336
240.1	-2.64228	296.311	0.33932
240	-2.58964	296.505	0.340346
239.9	-2.56882	296.695	0.341334
239.8	-2.60343	296.888	0.342311
239.7	-2.6581	297.081	0.343291
239.6	-2.64572	297.275	0.344253
239.5	-2.65471	297.47	0.345243
239.4	-2.74648	297.666	0.346238
239.3	-2.84476	297.864	0.34722
239.2	-2.94048	298.061	0.348178
239.1	-2.94301	298.259	0.34914
239	-2.95828	298.454	0.350131
238.9	-2.97981	298.649	0.351107
238.8	-3.05086	298.84	0.352063
238.7	-3.06682	299.034	0.35304
238.6	-3.05349	299.229	0.354027
238.5	-3.08589	299.423	0.354986
238.4	-3.1632	299.614	0.355897
238.3	-3.22045	299.804	0.356763
238.2	-3.27867	299.995	0.3576
238.1	-3.33432	300.185	0.358427
238	-3.33106	300.378	0.359301
237.9	-3.29509	300.569	0.360163
237.8	-3.22198	300.758	0.361018
237.7	-3.16567	300.949	0.361895
237.6	-3.16713	301.142	0.362784
237.5	-3.16659	301.334	0.363675
237.4	-3.1822	301.529	0.364594
237.3	-3.18478	301.723	0.365435
237.2	-3.20488	301.918	0.36628
237.1	-3.19281	302.112	0.367111
237	-3.17497	302.306	0.367964
236.9	-3.17049	302.498	0.368781
236.8	-3.09322	302.691	0.369645
236.7	-3.02764	302.884	0.370484
236.6	-2.97403	303.077	0.37133
236.5	-2.88907	303.271	0.372211
236.4	-2.81434	303.464	0.373063
236.3	-2.83651	303.656	0.373866
236.2	-2.8795	303.846	0.374627
236.1	-2.88579	304.035	0.375382
236	-2.80644	304.224	0.376157
235.9	-2.72018	304.414	0.376932
235.8	-2.65523	304.604	0.377678
235.7	-2.57554	304.793	0.378437
235.6	-2.48342	304.981	0.379198
235.5	-2.40875	305.167	0.379941
235.4	-2.32262	305.354	0.380668
235.3	-2.2976	305.54	0.381381
235.2	-2.25844	305.726	0.382073
235.1	-2.29908	305.914	0.382802
235	-2.30975	306.098	0.383554
234.9	-2.30157	306.281	0.384294
234.8	-2.28474	306.464	0.384936
234.7	-2.29959	306.644	0.385561
234.6	-2.2741	306.828	0.386232
234.5	-2.23876	307.014	0.386946
234.4	-2.26885	307.199	0.38765
234.3	-2.29914	307.381	0.388282
234.2	-2.31663	307.559	0.388875
234.1	-2.31499	307.736	0.389463
234	-2.32746	307.916	0.39004
233.9	-2.346	308.098	0.390654
233.8	-2.40513	308.277	0.391257
233.7	-2.43144	308.455	0.39188
233.6	-2.38504	308.632	0.392492
233.5	-2.31578	308.807	0.39309
233.4	-2.2858	308.98	0.393662
233.3	-2.26638	309.153	0.39423
233.2	-2.23461	309.327	0.394822
233.1	-2.17218	309.505	0.395466
233	-2.06413	309.68	0.396112
232.9	-1.98008	309.851	0.396731
232.8	-1.94	310.017	0.397298
232.7	-1.88745	310.184	0.397852
232.6	-1.85245	310.354	0.398445
232.5	-1.81732	310.526	0.399052
232.4	-1.7766	310.695	0.399655
232.3	-1.68556	310.86	0.400244
232.2	-1.58929	311.022	0.400814
232.1	-1.563	311.184	0.401343
232	-1.55208	311.347	0.401813
231.9	-1.5875	311.508	0.402263
231.8	-1.65163	311.669	0.402697
231.7	-1.69376	311.828	0.403153
231.6	-1.74704	311.988	0.40362
231.5	-1.81007	312.145	0.404069
231.4	-1.84607	312.297	0.404478
231.3	-1.89117	312.451	0.404867
231.2	-1.95737	312.598	0.405261
231.1	-1.97607	312.746	0.405688
231	-1.96099	312.891	0.406146
230.9	-1.99771	313.036	0.406617
230.8	-2.08694	313.173	0.407037
230.7	-2.18786	313.311	0.407443
230.6	-2.27337	313.446	0.407851
230.5	-2.33678	313.582	0.408221
230.4	-2.37245	313.717	0.408635
230.3	-2.47204	313.85	0.409061
230.2	-2.55991	313.987	0.409473
230.1	-2.57497	314.124	0.409872
230	-2.56282	314.268	0.410258
229.9	-2.51646	314.408	0.41059
229.8	-2.49379	314.554	0.410948
229.7	-2.55135	314.705	0.411314
229.6	-2.62627	314.856	0.4117
229.5	-2.63926	315.011	0.412074
229.4	-2.66533	315.168	0.412378
229.3	-2.7431	315.323	0.412608
229.2	-2.77061	315.479	0.412821
229.1	-2.78169	315.645	0.413088
229	-2.81661	315.808	0.413297
228.9	-2.82373	315.973	0.413526
228.8	-2.74822	316.142	0.413791
228.7	-2.62079	316.313	0.414068
228.6	-2.46459	316.479	0.414329
228.5	-2.3451	316.647	0.414602
228.4	-2.25573	316.811	0.414853
228.3	-2.21843	316.975	0.415349
228.2	-2.22173	317.14	0.415856
228.1	-2.22356	317.303	0.416359
228	-2.14471	317.459	0.41682
227.9	-2.0167	317.618	0.417302
227.8	-1.97942	317.774	0.417751
227.7	-1.92627	317.931	0.418219
227.6	-1.82938	318.091	0.418768
227.5	-1.75179	318.249	0.41929
227.4	-1.68994	318.401	0.419761
227.3	-1.64584	318.553	0.420253
227.2	-1.62588	318.708	0.420776
227.1	-1.66026	318.863	0.421327
227	-1.68158	319.019	0.421885
226.9	-1.71381	319.178	0.422467
226.8	-1.74429	319.337	0.423078
226.7	-1.73098	319.497	0.4237
226.6	-1.6714	319.658	0.424329
226.5	-1.60206	319.819	0.424954
226.4	-1.49559	319.978	0.425536
226.3	-1.45771	320.141	0.426167
226.2	-1.50728	320.305	0.426796
226.1	-1.51111	320.471	0.427487
226	-1.494	320.631	0.428137
225.9	-1.52304	320.792	0.428783
225.8	-1.47429	320.952	0.429394
225.7	-1.38166	321.118	0.430079
225.6	-1.29985	321.288	0.430801
225.5	-1.23082	321.457	0.431513
225.4	-1.16598	321.621	0.432175
225.3	-1.10522	321.785	0.432817
225.2	-1.0537	321.946	0.433444
225.1	-0.99679	322.113	0.43413
225	-0.932086	322.279	0.4348
224.9	-0.881024	322.444	0.435491
224.8	-0.826721	322.609	0.436162
224.7	-0.785358	322.773	0.43684
224.6	-0.703101	322.938	0.437532
224.5	-0.62395	323.105	0.43825
224.4	-0.545145	323.275	0.43898
224.3	-0.446725	323.449	0.439726
224.2	-0.426254	323.622	0.440483
224.1	-0.447479	323.797	0.44128
224	-0.467538	323.966	0.441993
223.9	-0.526102	324.136	0.442702
223.8	-0.637924	324.309	0.443453
223.7	-0.754861	324.483	0.444232
223.6	-0.788141	324.661	0.445035
223.5	-0.783295	324.838	0.445826
223.4	-0.807404	325.012	0.446564
223.3	-0.838467	325.188	0.447325
223.2	-0.839938	325.365	0.448108
223.1	-0.844257	325.548	0.448965
223	-0.806595	325.733	0.44987
222.9	-0.721442	325.92	0.450767
222.8	-0.624853	326.108	0.451667
222.7	-0.57648	326.292	0.452523
222.6	-0.543506	326.48	0.453415
222.5	-0.503055	326.673	0.454399
222.4	-0.494934	326.873	0.455462
222.3	-0.439133	327.073	0.456534
222.2	-0.354251	327.271	0.457587
222.1	-0.224716	327.468	0.458587
222	-0.146683	327.674	0.459658
221.9	-0.158817	327.878	0.460723
221.8	-0.234302	328.083	0.461812
221.7	-0.298163	328.293	0.462961
221.6	-0.285068	328.511	0.464157
221.5	-0.278186	328.732	0.465362
221.4	-0.275308	328.955	0.466615
221.3	-0.306271	329.18	0.467895
221.2	-0.34549	329.408	0.469213
221.1	-0.371826	329.639	0.470579
221	-0.414447	329.875	0.471967
220.9	-0.380209	330.114	0.473371
220.8	-0.320364	330.354	0.474786
220.7	-0.286835	330.598	0.476221
220.6	-0.298489	330.843	0.477653
220.5	-0.261853	331.089	0.479114
220.4	-0.253915	331.339	0.480624
220.3	-0.257132	331.591	0.48212
220.2	-0.209796	331.844	0.483633
220.1	-0.0770294	332.1	0.485166
220	-0.0198181	332.351	0.48668
219.9	-0.0825195	332.604	0.488237
219.8	-0.152032	332.864	0.489849
219.7	-0.188043	333.13	0.491509
219.6	-0.250958	333.398	0.493195
219.5	-0.308563	333.668	0.494902
219.4	-0.351065	333.947	0.496674
219.3	-0.392047	334.23	0.49849
219.2	-0.427426	334.519	0.500364
219.1	-0.436694	334.809	0.502266
219	-0.428351	335.103	0.504237
218.9	-0.401471	335.406	0.506279
218.8	-0.329535	335.718	0.508383
218.7	-0.349686	336.032	0.510503
218.6	-0.357809	336.35	0.5127
218.5	-0.41716	336.673	0.514943
218.4	-0.472784	337.008	0.517302
218.3	-0.438239	337.355	0.519758
218.2	-0.417099	337.701	0.522226
218.1	-0.3871	338.051	0.524736
218	-0.387942	338.404	0.527252
217.9	-0.346463	338.771	0.529895
217.8	-0.285382	339.142	0.532577
217.7	-0.231033	339.517	0.535342
217.6	-0.157959	339.899	0.53815
217.5	-0.047348	340.283	0.541002
217.4	0.0513275	340.673	0.543887
217.3	0.127197	341.069	0.546835
217.2	0.161194	341.472	0.549859
217.1	0.157663	341.879	0.55297
217	0.171729	342.297	0.556189
216.9	0.14473	342.725	0.559504
216.8	0.131927	343.159	0.562864
216.7	0.0944031	343.597	0.566246
216.6	0.0228943	344.04	0.569672
216.5	-0.0329315	344.497	0.573185
216.4	-0.174777	344.963	0.57676
216.3	-0.28493	345.436	0.580403
216.2	-0.463617	345.911	0.584079
216.1	-0.593603	346.399	0.587876
216	-0.618515	346.897	0.591796
215.9	-0.667401	347.405	0.595778
215.8	-0.72923	347.923	0.599851
215.7	-0.835364	348.451	0.603997
215.6	-0.897723	348.981	0.608189
215.5	-0.998828	349.525	0.612494
215.4	-1.05173	350.083	0.616913
215.3	-1.06668	350.645	0.621378
215.2	-1.02079	351.219	0.625961
215.1	-1.03835	351.799	0.630588
215	-1.05063	352.391	0.635306
214.9	-1.03994	352.993	0.640137
214.8	-1.04805	353.605	0.645078
214.7	-0.945496	354.23	0.650168
214.6	-0.845871	354.867	0.655371
214.5	-0.767001	355.514	0.660648
214.4	-0.801312	356.168	0.665964
214.3	-0.909854	356.831	0.671378
214.2	-1.10548	357.506	0.676884
214.1	-1.23488	358.196	0.682535
214	-1.27547	358.905	0.688334
213.9	-1.3316	359.63	0.694251
213.8	-1.34817	360.365	0.700292
213.7	-1.35732	361.113	0.70641
213.6	-1.35787	361.877	0.712657
213.5	-1.32133	362.66	0.719066
213.4	-1.24977	363.462	0.725656
213.3	-1.27953	364.279	0.73236
213.2	-1.3067	365.11	0.739195
213.1	-1.34955	365.954	0.746129
213	-1.42224	366.815	0.753171
212.9	-1.37856	367.692	0.760324
212.8	-1.32202	368.585	0.767604
212.7	-1.22323	369.498	0.775046
212.6	-1.12165	370.428	0.782626
212.5	-1.05183	371.374	0.790294
212.4	-1.06166	372.333	0.798071
212.3	-1.18031	373.31	0.805993
212.2	-1.25581	374.305	0.814068
212.1	-1.22065	375.321	0.822312
212	-1.1134	376.353	0.830706
211.9	-1.07616	377.401	0.839227
211.8	-1.12944	378.463	0.847859
211.7	-1.23877	379.537	0.85656
211.6	-1.33492	380.63	0.865397
211.5	-1.35438	381.744	0.874396
211.4	-1.47242	382.874	0.883489
211.3	-1.63623	384.016	0.892673
211.2	-1.87086	385.18	0.90202
211.1	-2.11418	386.363	0.911483
211	-2.25379	387.564	0.921044
210.9	-2.41624	388.777	0.930714
210.8	-2.61027	390.004	0.940491
210.7	-2.84247	391.244	0.950345
210.6	-3.02471	392.491	0.960244
210.5	-3.32141	393.751	0.970182
210.4	-3.73808	395.017	0.980158
210.3	-4.09827	396.292	0.990172
210.2	-4.18724	397.579	1.00022
210.1	-4.18218	398.875	1.01029
210	-4.21896	400.172	1.02039
209.9	-4.22444	401.475	1.03049
209.8	-4.32538	402.783	1.04061
209.7	-4.35215	404.099	1.05079
209.6	-4.4875	405.419	1.06094
209.5	-4.58507	406.736	1.07106
209.4	-4.63909	408.051	1.08114
209.3	-4.75452	409.365	1.09116
209.2	-4.94817	410.678	1.10116
209.1	-5.20077	411.991	1.11112
209	-5.23086	413.306	1.12105
208.9	-5.19318	414.622	1.13091
208.8	-5.13231	415.933	1.14072
208.7	-5.04599	417.242	1.15043
208.6	-5.25567	418.542	1.16009
208.5	-5.67262	419.83	1.16962
208.4	-6.05274	421.113	1.17911
208.3	-6.33408	422.388	1.18848
208.2	-6.5836	423.656	1.19774
208.1	-6.87123	424.91	1.20685
208	-7.16738	426.149	1.21583
207.9	-7.43731	427.373	1.22472
207.8	-7.67407	428.581	1.23344
207.7	-8.07077	429.774	1.24202
207.6	-8.35718	430.955	1.25047
207.5	-8.41049	432.122	1.25876
207.4	-8.32827	433.275	1.26693
207.3	-8.34987	434.404	1.27494
207.2	-8.38453	435.516	1.28283
207.1	-8.60928	436.609	1.29053
207	-8.78844	437.683	1.29807
206.9	-8.87194	438.743	1.30515
206.8	-8.87578	439.788	1.312
206.7	-8.87601	440.82	1.31875
206.6	-8.94634	441.832	1.32541
206.5	-9.08902	442.823	1.33195
206.4	-9.10197	443.796	1.33837
206.3	-8.97058	444.754	1.34466
206.2	-8.83853	445.69	1.35081
206.1	-8.83264	446.609	1.35685
206	-8.8166	447.51	1.36278
205.9	-8.88924	448.388	1.36857
205.8	-9.19572	449.241	1.37418
205.7	-9.5021	450.072	1.37961
205.6	-9.86637	450.884	1.38491
205.5	-10.1969	451.678	1.39012
205.4	-10.2206	452.455	1.39526
205.3	-10.2854	453.21	1.40029
205.2	-10.3573	453.945	1.40519
205.1	-10.4291	454.662	1.41
205	-10.5204	455.359	1.41466
204.9	-10.6676	456.037	1.41919
204.8	-10.788	456.694	1.42359
204.7	-10.9088	457.335	1.42788
204.6	-11.1469	457.958	1.43203
204.5	-11.3597	458.566	1.4361
204.4	-11.6186	459.162	1.44006
204.3	-11.6739	459.743	1.44394
204.2	-11.6478	460.311	1.44776
204.1	-11.5969	460.868	1.45155
204	-11.4514	461.41	1.45523
203.9	-11.2776	461.939	1.4588
203.8	-11.0682	462.457	1.46227
203.7	-11.0628	462.962	1.46563
203.6	-11.233	463.456	1.46891
203.5	-11.3539	463.94	1.47212
203.4	-11.6272	464.407	1.47519
203.3	-11.8312	464.863	1.47819
203.2	-11.98	465.307	1.48112
203.1	-12.0431	465.745	1.48399
203	-11.9883	466.167	1.48675
202.9	-12.0095	466.582	1.48944
202.8	-11.9323	466.987	1.49209
202.7	-11.7735	467.38	1.49464
202.6	-11.7134	467.763	1.49713
202.5	-11.6045	468.137	1.49955
202.4	-11.434	468.503	1.50189
202.3	-11.4152	468.859	1.50417
202.2	-11.5298	469.205	1.50639
[truncated: 59 more rows]
