# Supplementary material for: Sesquiterpenes From Oplopanax elatus Stems and Their Anti-Photoaging Effects by Down-Regulating Matrix Metalloproteinase-1 Expression via Anti-Inflammation
Source: Front Chem. 2021 Nov 4;9:766041. doi: 10.3389/fchem.2021.766041 (PMC8600134; doi:10.3389/fchem.2021.766041)
Supplement: Supplementary file 4 [file Table6.XLSX]

## Sheet: Sheet1
	Nor	Con	Vc	compoud 7	compoud 11	compoud 14
MMP-1	0.861658	1.51329	1.19997	1.05995	1.21267	1.28032
	1.06248	1.45831	1.14779	1.07476	1.19739	1.24877
	1.07586	1.55459	1.0901	1.00143	1.1604	1.29346
	Nor	Con	Vc	compoud 7	compoud 11	compoud 14
COL1A1	1.0482	0.895532	1.07458	0.988661	1.03911	0.963826
	0.994257	0.774873	1.0846	0.939956	1.13764	1.0735
	0.957539	0.732737	1.1243	1.04092	1.08256	1.06766
	Nor	Con	Vc	compoud 7	compoud 11	compoud 14
P-p38	1.28804	1.68217	1.5258	1.82341	1.30994	1.17043
	0.808766	1.68829	1.6394	1.86501	1.57563	1.24416
	0.903192	1.54109	1.58844	1.84512	1.53245	1.2334
	Nor	Con	Vc	compoud 7	compoud 11	compoud 14
p-erk	0.912734	46.9644	49.3165	51.9764	21.8061	43.6331
	1.01544	43.5311	48.082	49.9775	27.4224	42.4212
	1.07182	42.0579	44.424	51.4653	33.7461	43.7937
	Nor	Con	Vc	compoud 7	compoud 11	compoud 14
p-JNK	1.26752	4.02294	4.24874	4.13068	3.89395	4.09178
	0.857786	4.04152	4.0275	4.22649	4.37558	4.18461
	0.874694	4.01478	4.168	4.25671	3.99313	4.00145
	Nor	Con	Vc	compoud 7	compoud 11	compoud 14
TNF	1.02114	2.01397	1.89493	1.62241	2.07343	1.55946
	0.935595	2.25243	1.95535	1.84136	2.00591	1.35058
	1.04327	2.2835	2.11002	1.92556	1.98698	1.35666
	Nor	Con	Vc	compoud 7	compoud 11	compoud 14
COX 2	0.992524	15.6906	12.9658	10.8918	10.3411	12.3707
	0.989978	16.2058	12.0601	10.1336	10.5747	11.9598
	1.0175	17.2443	12.1618	8.58013	9.76685	14.2503
