# Supplementary material for: Sesquiterpenes From Oplopanax elatus Stems and Their Anti-Photoaging Effects by Down-Regulating Matrix Metalloproteinase-1 Expression via Anti-Inflammation
Source: Front Chem. 2021 Nov 4;9:766041. doi: 10.3389/fchem.2021.766041 (PMC8600134; doi:10.3389/fchem.2021.766041)
Supplement: Supplementary file 7 [file Table7.XLS]

## Sheet: Sheet1
	1	2	3	4	5	6	7	8
A		Nor	Con	VC	compound 2	compound 3	compound 6	compound 7
B			0.599	0.717	0.6	0.689	0.6	0.631
C		0.85	0.632	0.711	0.654	0.574	0.569	0.653
D		0.877	0.561	0.65	0.604	0.567	0.573	0.686
E		0.825	0.568	0.643	0.546	0.487	0.581	0.514
F			0.589	0.699	0.67	0.564	0.618	0.696
G		0.83	0.551	0.658	0.594	0.456	0.603	0.666
H		Nor	Con	VC	compound 2	compound 3	compound 6	compound 7
	0.8455		70.8457	84.8019	70.9639		70.9639	74.6304
		100.532	74.7487	84.0923		67.8888	67.2975	77.2324
		103.726		76.8776	71.437	67.0609	67.7705	81.1354
		97.5754	67.1792	76.0497			68.7167
			69.6629	82.673		66.7061	73.0928	82.3182
		98.1668		77.8238	70.2543		71.3187	78.77
	AVE	100	70.6091	80.3864	70.8851	67.2186	69.86	78.8173
	STDEV	2.79302	3.15445	3.90242	0.595295	0.606931	2.28199	3.06896
	RSD	0.0279302	0.0446748	0.0485458	0.00839804	0.00902921	0.0326651	0.0389376
	1	2	3	4	5	6	7	8
A		Nor	Con	VC	compound 10	compound 11	compound 13	compound 14
B	OD	0.641	0.463	0.528	0.567	0.385	0.449	0.51
C		0.627	0.443	0.516	0.449	0.49	0.569	0.502
D		0.644	0.43	0.498	0.286	0.524	0.442	0.486
E		0.638	0.465	0.512	0.428	0.525	0.453	0.47
F		0.641	0.487	0.496	0.45	0.514	0.45	0.543
G		0.621	0.452	0.524	0.438	0.456	0.398	0.586
H
0.635333		Nor	Con	VC	compound 10	compound 11	compound 13	compound 14
	cell viability	100.892	72.8751	83.106			70.6716	80.2728
		98.6884	69.7272	81.2172	70.6716	77.1249		79.0136
		101.364	67.681	78.3841		82.4764	69.5698	76.4953
		100.42	73.1899	80.5876	67.3662	82.6338	71.3012
		100.892	76.6527	78.0693	70.829	80.9024	70.829
		97.744	71.1438	82.4764	68.9402
	AVE	100	71.8783	80.6401	69.4517	80.7844	70.5929	78.5939
	STD	1.44486	3.10782	2.07303	1.63257	2.56185	0.732646	1.92343
	RSD	0.0144486	0.0432373	0.0257072	0.0235065	0.0317121	0.0103785	0.024473
					compound 10	compound 11	compound 13	compound 14
			standerd data				69.4147	78.8453
					69.4147	75.7533		77.6085
						81.0096	68.3326	75.1349
					66.1682	81.1642	70.0331
					69.5693	79.4636	69.5693
					67.7142
				AVE	68.2166	79.3477	69.3374	77.1962
				STD	1.60353	2.51629	0.719617	1.88923
				RSD	0.0235065	0.0317121	0.0103785	0.024473
	1	2	3	4	5	6	7	8
A		C	M	VC	compound 15	compound 16	compound 17	compound 18
B	OD	0.643	0.453	0.476	0.426	0.456	0.452	0.464
C		0.625	0.433	0.487	0.397	0.477
D		0.646	0.42	0.511	0.423			0.45
E		0.636	0.455		0.422		0.442	0.432
F		0.651	0.477	0.47	0.447	0.46	0.443	0.448
G		0.611	0.442	0.522	0.424		0.435	0.464
H
	0.635333	C	M	VC	compound 15	compound 16	compound 17	compound 18
	cell viability	101.207	71.3012	74.9213	67.0514	71.7733	71.1438	73.0325
		98.3736	68.1532	76.6527	62.4869	75.0787
		101.679	66.107	80.4302	66.5792			70.829
		100.105	71.6159		66.4218		69.5698	67.9958
		102.466	75.0787	73.9769	70.3568	72.4029	69.7272	70.5142
		96.17	69.5698	82.1616	66.7366		68.468	73.0325
	AVE	100	70.3043	77.6285	66.6055	73.085	69.7272	71.0808
	STD	2.35291	3.10782	3.53602	2.50142	1.75506	1.09803	2.09286
	RSD	0.0235291	0.0442053	0.0455505	0.0375558	0.024014	0.0157475	0.0294433
					compound 15	compound 16	compound 17	compound 18
			standerd data		67.343	72.0854	71.4531	73.3501
					62.7586	75.4052
					66.8687			71.1369
					66.7106		69.8723	68.2915
					70.6627	72.7178	70.0304	70.8208
					67.0268		68.7657	73.3501
				AVE	66.8951	73.4028	70.0304	71.3899
				STD	2.5123	1.76269	1.1028	2.10196
				RSD	0.0375558	0.024014	0.0157475	0.0294433
