# Supplementary material for: Sesquiterpenes From Oplopanax elatus Stems and Their Anti-Photoaging Effects by Down-Regulating Matrix Metalloproteinase-1 Expression via Anti-Inflammation
Source: Front Chem. 2021 Nov 4;9:766041. doi: 10.3389/fchem.2021.766041 (PMC8600134; doi:10.3389/fchem.2021.766041)
Supplement: Supplementary file 8 [file Table11.XLS]

## Sheet: 7-CONF_1_ecd
Entering Gaussian System, Link 0=g16
Input=CONF_1_ecd.com
Output=CONF_1_ecd.log
Initial command:
/public/apps/g16/l1.exe "scr.118.master/Gau-55870.inp" -scrdir="scr.118.master/"
Default is to use a total of 12 processors:
12 via shared-memory
1 via Linda
Entering Link 1 = /public/apps/g16/l1.exe PID= 55871.
Copyright (c) 1988-2019, Gaussian, Inc. All Rights Reserved.
This is part of the Gaussian(R) 16 program. It is based on
the Gaussian(R) 09 system (copyright 2009, Gaussian, Inc.),
the Gaussian(R) 03 system (copyright 2003, Gaussian, Inc.),
the Gaussian(R) 98 system (copyright 1998, Gaussian, Inc.),
the Gaussian(R) 94 system (copyright 1995, Gaussian, Inc.),
the Gaussian 92(TM) system (copyright 1992, Gaussian, Inc.),
the Gaussian 90(TM) system (copyright 1990, Gaussian, Inc.),
the Gaussian 88(TM) system (copyright 1988, Gaussian, Inc.),
the Gaussian 86(TM) system (copyright 1986, Carnegie Mellon
University), and the Gaussian 82(TM) system (copyright 1983,
Carnegie Mellon University). Gaussian is a federally registered
trademark of Gaussian, Inc.
This software contains proprietary and confidential information,
including trade secrets, belonging to Gaussian, Inc.
This software is provided under written license and may be
used, copied, transmitted, or stored only in accord with that
written license.
The following legend is applicable only to US Government
contracts under FAR:
RESTRICTED RIGHTS LEGEND
Use, reproduction and disclosure by the US Government is
subject to restrictions as set forth in subparagraphs (a)
and (c) of the Commercial Computer Software - Restricted
Rights clause in FAR 52.227-19.
Gaussian, Inc.
340 Quinnipiac St., Bldg. 40, Wallingford CT 06492
---------------------------------------------------------------
Warning -- This program may not be used in any manner that
competes with the business of Gaussian, Inc. or will provide
assistance to any competitor of Gaussian, Inc. The licensee
of this program is prohibited from giving any competitor of
Gaussian, Inc. access to this program. By using this program,
the user acknowledges that Gaussian, Inc. is engaged in the
business of creating and licensing software in the field of
computational chemistry and represents and warrants to the
licensee that it is not a competitor of Gaussian, Inc. and that
it will not use this program in any manner prohibited above.
---------------------------------------------------------------
Cite this work as:
Gaussian 16, Revision C.01,
M. J. Frisch, G. W. Trucks, H. B. Schlegel, G. E. Scuseria,
M. A. Robb, J. R. Cheeseman, G. Scalmani, V. Barone,
G. A. Petersson, H. Nakatsuji, X. Li, M. Caricato, A. V. Marenich,
J. Bloino, B. G. Janesko, R. Gomperts, B. Mennucci, H. P. Hratchian,
J. V. Ortiz, A. F. Izmaylov, J. L. Sonnenberg, D. Williams-Young,
F. Ding, F. Lipparini, F. Egidi, J. Goings, B. Peng, A. Petrone,
T. Henderson, D. Ranasinghe, V. G. Zakrzewski, J. Gao, N. Rega,
G. Zheng, W. Liang, M. Hada, M. Ehara, K. Toyota, R. Fukuda,
J. Hasegawa, M. Ishida, T. Nakajima, Y. Honda, O. Kitao, H. Nakai,
T. Vreven, K. Throssell, J. A. Montgomery, Jr., J. E. Peralta,
F. Ogliaro, M. J. Bearpark, J. J. Heyd, E. N. Brothers, K. N. Kudin,
V. N. Staroverov, T. A. Keith, R. Kobayashi, J. Normand,
K. Raghavachari, A. P. Rendell, J. C. Burant, S. S. Iyengar,
J. Tomasi, M. Cossi, J. M. Millam, M. Klene, C. Adamo, R. Cammi,
J. W. Ochterski, R. L. Martin, K. Morokuma, O. Farkas,
J. B. Foresman, and D. J. Fox, Gaussian, Inc., Wallingford CT, 2019.
******************************************
Gaussian 16: ES64L-G16RevC.01 3-Jul-2019
14-Jan-2020
******************************************
%oldchk=CONF_1_min.chk
%chk=CONF_1_ecd.chk
Copying data from "CONF_1_min.chk" to current chk file "CONF_1_ecd.chk"
IOpt= 2 FromEx=T IUOpen= 4 IOptOp= 5 NList= 0 IFRang= 0 IUIn= 4 IUOut= 2.
----------------------------------------------------------------------
#P td=(nstates=100) APFD/6-311+g(2d,p) guess=read geom=allcheck integr
al(ultrafinegrid) scrf=check
----------------------------------------------------------------------
1/29=7,38=1,40=1,172=1/1;
2/12=2,40=1/2;
3/5=4,6=6,7=112,11=9,14=-4,25=1,30=1,70=2,74=-44,75=-5,116=-2/1,2,3,8;
4/5=1/1;
5/5=2,38=6/2;
8/6=1,10=2,108=100/1;
9/41=100,42=1,70=2/14;
6/7=2,8=2,9=2,10=2/1;
99/5=1,9=1/99;
Leave Link 1 at Tue Jan 14 13:40:53 2020, MaxMem= 3221225472 cpu: 1.1 elap: 0.1
(Enter /public/apps/g16/l101.exe)
Structure from the checkpoint file: "CONF_1_ecd.chk"
-----
*****
-----
Charge = 0 Multiplicity = 1
Redundant internal coordinates found in file. (old form).
C,0,1.4677153703,2.0819766992,-0.7042910823
C,0,2.2979491859,0.8751635293,-0.2946550868
C,0,1.5311034122,-0.4356599877,-0.480296484
C,0,0.2178606214,-0.3504012233,0.3243948527
C,0,-0.6216975469,0.8543469154,-0.1196515402
C,0,0.1351236475,2.1782417969,0.0427129765
C,0,-0.6004639649,-1.6087877343,0.2722029404
C,0,-1.9316628736,-1.6685145507,0.1990216485
C,0,-2.7673974094,-0.4145652655,0.1832852899
C,0,-1.9671299987,0.8133706989,0.5941251659
C,0,-2.6833785468,-2.9621428399,0.1345224793
C,0,-0.6614064635,3.3601423896,-0.5024788761
H,0,0.4972778779,-0.1812898199,1.3754227296
O,0,0.3631006722,2.3545969181,1.4534028068
O,0,-3.4086020798,-0.2406342096,-1.0953269652
C,0,3.6345118953,-1.747130113,-1.0459788573
C,0,2.38565175,-1.6805579332,-0.1673783908
C,0,2.7676628601,-1.8116210793,1.3059292358
H,0,-0.7969491113,0.7517976951,-1.2006910938
H,0,2.030516161,3.009715687,-0.5430940595
H,0,1.2485463741,2.0322808998,-1.7777235935
H,0,3.2207902658,0.8627110072,-0.8808497673
H,0,2.5943869668,0.9781259335,0.754933398
H,0,1.2524733349,-0.5093683297,-1.5435624843
H,0,-0.0568181699,-2.5493479973,0.3192184643
H,0,-3.6060775652,-0.5441887901,0.8758157902
H,0,-2.5681783851,1.7007870313,0.3834068471
H,0,-1.8033776901,0.7807682232,1.6767812559
H,0,-3.3532080213,-3.0657856948,0.9960059772
H,0,-2.0093771047,-3.8212812571,0.1167797389
H,0,-3.3151538681,-3.0024660735,-0.7587828909
H,0,-0.0554121372,4.2704837566,-0.4556417494
H,0,-1.5715071919,3.5297139352,0.0753862867
H,0,-0.9383327115,3.1911266326,-1.5464043656
H,0,0.8569799224,3.1745231685,1.5670768116
H,0,-2.7226804768,-0.2774539494,-1.7717157841
H,0,3.3904770182,-1.5879339182,-2.1012552558
H,0,4.1135312261,-2.72664065,-0.9556371554
H,0,4.375199096,-0.9963468323,-0.7561154215
H,0,1.7798182228,-2.5560945112,-0.4291753757
H,0,1.8914150014,-1.8673108874,1.9570221994
H,0,3.3558904835,-2.7202621574,1.4658038136
H,0,3.377429951,-0.9655871125,1.636655571
Recover connectivity data from disk.
ITRead= 0 0 0 0 0 0 0 0 0 0 0 0 0 0 0 0 0 0 0 0
ITRead= 0 0 0 0 0 0 0 0 0 0 0 0 0 0 0 0 0 0 0 0
ITRead= 0 0 0
MicOpt= -1 -1 -1 -1 -1 -1 -1 -1 -1 -1 -1 -1 -1 -1 -1 -1 -1 -1 -1 -1
MicOpt= -1 -1 -1 -1 -1 -1 -1 -1 -1 -1 -1 -1 -1 -1 -1 -1 -1 -1 -1 -1
MicOpt= -1 -1 -1
----------------------------
! Current Parameters !
! (Angstroms and Degrees) !
-------------------------- --------------------------
! Name Definition Value !
--------------------------------------------------------------------------------
! R1 R(1,2) 1.521 !
! R2 R(1,6) 1.5307 !
! R3 R(1,20) 1.097 !
! R4 R(1,21) 1.0967 !
! R5 R(2,3) 1.53 !
! R6 R(2,22) 1.0934 !
! R7 R(2,23) 1.0955 !
! R8 R(3,4) 1.5425 !
! R9 R(3,17) 1.5421 !
! R10 R(3,24) 1.1016 !
! R11 R(4,5) 1.5341 !
! R12 R(4,7) 1.502 !
! R13 R(4,13) 1.1006 !
! R14 R(5,6) 1.5336 !
! R15 R(5,10) 1.5236 !
! R16 R(5,19) 1.0999 !
! R17 R(6,12) 1.526 !
! R18 R(6,14) 1.4398 !
! R19 R(7,8) 1.3345 !
! R20 R(7,25) 1.0874 !
! R21 R(8,9) 1.507 !
! R22 R(8,11) 1.4976 !
! R23 R(9,10) 1.5222 !
! R24 R(9,15) 1.4409 !
! R25 R(9,26) 1.0953 !
! R26 R(10,27) 1.0923 !
! R27 R(10,28) 1.0955 !
! R28 R(11,29) 1.0962 !
! R29 R(11,30) 1.0921 !
! R30 R(11,31) 1.0949 !
! R31 R(12,32) 1.0946 !
! R32 R(12,33) 1.0913 !
! R33 R(12,34) 1.0932 !
! R34 R(14,35) 0.9639 !
! R35 R(15,36) 0.964 !
! R36 R(16,17) 1.5284 !
! R37 R(16,37) 1.0948 !
! R38 R(16,38) 1.0941 !
! R39 R(16,39) 1.0938 !
! R40 R(17,18) 1.5277 !
! R41 R(17,40) 1.0964 !
! R42 R(18,41) 1.0931 !
! R43 R(18,42) 1.0942 !
! R44 R(18,43) 1.0941 !
! A1 A(2,1,6) 113.1825 !
! A2 A(2,1,20) 110.5724 !
! A3 A(2,1,21) 109.6779 !
! A4 A(6,1,20) 108.7679 !
! A5 A(6,1,21) 107.8501 !
! A6 A(20,1,21) 106.5392 !
! A7 A(1,2,3) 111.9328 !
! A8 A(1,2,22) 108.9874 !
! A9 A(1,2,23) 109.3394 !
! A10 A(3,2,22) 110.3798 !
! A11 A(3,2,23) 109.4149 !
! A12 A(22,2,23) 106.6396 !
! A13 A(2,3,4) 108.425 !
! A14 A(2,3,17) 112.9103 !
! A15 A(2,3,24) 107.5301 !
! A16 A(4,3,17) 114.2394 !
! A17 A(4,3,24) 106.9699 !
! A18 A(17,3,24) 106.3796 !
! A19 A(3,4,5) 110.9974 !
! A20 A(3,4,7) 113.5414 !
! A21 A(3,4,13) 106.8893 !
! A22 A(5,4,7) 110.4707 !
! A23 A(5,4,13) 107.1386 !
! A24 A(7,4,13) 107.4719 !
! A25 A(4,5,6) 112.1616 !
! A26 A(4,5,10) 109.0593 !
! A27 A(4,5,19) 107.3649 !
! A28 A(6,5,10) 114.1679 !
! A29 A(6,5,19) 105.2581 !
! A30 A(10,5,19) 108.4953 !
! A31 A(1,6,5) 108.885 !
! A32 A(1,6,12) 109.1946 !
! A33 A(1,6,14) 110.3646 !
! A34 A(5,6,12) 111.9133 !
! A35 A(5,6,14) 106.7147 !
! A36 A(12,6,14) 109.7445 !
! A37 A(4,7,8) 125.6526 !
! A38 A(4,7,25) 116.7949 !
! A39 A(8,7,25) 117.5396 !
! A40 A(7,8,9) 121.0982 !
! A41 A(7,8,11) 122.8008 !
! A42 A(9,8,11) 116.1004 !
! A43 A(8,9,10) 112.1392 !
! A44 A(8,9,15) 110.8844 !
! A45 A(8,9,26) 108.6354 !
! A46 A(10,9,15) 112.0908 !
! A47 A(10,9,26) 109.1088 !
! A48 A(15,9,26) 103.5676 !
! A49 A(5,10,9) 111.0701 !
! A50 A(5,10,27) 111.9428 !
! A51 A(5,10,28) 109.3784 !
! A52 A(9,10,27) 108.3014 !
! A53 A(9,10,28) 108.7433 !
! A54 A(27,10,28) 107.2827 !
! A55 A(8,11,29) 110.7663 !
! A56 A(8,11,30) 111.744 !
! A57 A(8,11,31) 110.8913 !
! A58 A(29,11,30) 108.3916 !
! A59 A(29,11,31) 106.5668 !
! A60 A(30,11,31) 108.2936 !
! A61 A(6,12,32) 109.8694 !
! A62 A(6,12,33) 111.4983 !
! A63 A(6,12,34) 110.7114 !
! A64 A(32,12,33) 108.0477 !
! A65 A(32,12,34) 108.0406 !
! A66 A(33,12,34) 108.5676 !
! A67 A(6,14,35) 107.5091 !
! A68 A(9,15,36) 107.5395 !
! A69 A(17,16,37) 111.4469 !
! A70 A(17,16,38) 110.4427 !
! A71 A(17,16,39) 111.783 !
! A72 A(37,16,38) 107.901 !
! A73 A(37,16,39) 107.8541 !
! A74 A(38,16,39) 107.227 !
! A75 A(3,17,16) 111.797 !
! A76 A(3,17,18) 113.7996 !
! A77 A(3,17,40) 106.8581 !
! A78 A(16,17,18) 110.2631 !
! A79 A(16,17,40) 106.2276 !
! A80 A(18,17,40) 107.4542 !
! A81 A(17,18,41) 112.2326 !
! A82 A(17,18,42) 110.2794 !
! A83 A(17,18,43) 111.3808 !
! A84 A(41,18,42) 107.5547 !
! A85 A(41,18,43) 107.8255 !
! A86 A(42,18,43) 107.3603 !
! D1 D(6,1,2,3) 56.5288 !
! D2 D(6,1,2,22) 178.911 !
! D3 D(6,1,2,23) -64.8767 !
! D4 D(20,1,2,3) 178.8432 !
! D5 D(20,1,2,22) -58.7747 !
! D6 D(20,1,2,23) 57.4376 !
! D7 D(21,1,2,3) -63.9539 !
! D8 D(21,1,2,22) 58.4283 !
! D9 D(21,1,2,23) 174.6406 !
! D10 D(2,1,6,5) -53.7361 !
! D11 D(2,1,6,12) -176.1984 !
! D12 D(2,1,6,14) 63.0855 !
! D13 D(20,1,6,5) -177.0509 !
! D14 D(20,1,6,12) 60.4868 !
! D15 D(20,1,6,14) -60.2293 !
! D16 D(21,1,6,5) 67.7801 !
! D17 D(21,1,6,12) -54.6821 !
! D18 D(21,1,6,14) -175.3983 !
! D19 D(1,2,3,4) -56.4706 !
! D20 D(1,2,3,17) 175.8975 !
! D21 D(1,2,3,24) 58.8608 !
! D22 D(22,2,3,4) -178.055 !
! D23 D(22,2,3,17) 54.313 !
! D24 D(22,2,3,24) -62.7236 !
! D25 D(23,2,3,4) 64.8914 !
! D26 D(23,2,3,17) -62.7405 !
! D27 D(23,2,3,24) -179.7771 !
! D28 D(2,3,4,5) 57.4418 !
! D29 D(2,3,4,7) -177.4007 !
! D30 D(2,3,4,13) -59.0715 !
! D31 D(17,3,4,5) -175.689 !
! D32 D(17,3,4,7) -50.5314 !
! D33 D(17,3,4,13) 67.7977 !
! D34 D(24,3,4,5) -58.2541 !
! D35 D(24,3,4,7) 66.9035 !
! D36 D(24,3,4,13) -174.7674 !
! D37 D(2,3,17,16) -58.4877 !
! D38 D(2,3,17,18) 67.2478 !
! D39 D(2,3,17,40) -174.3155 !
! D40 D(4,3,17,16) 176.9993 !
! D41 D(4,3,17,18) -57.2652 !
! D42 D(4,3,17,40) 61.1715 !
! D43 D(24,3,17,16) 59.2263 !
! D44 D(24,3,17,18) -175.0382 !
! D45 D(24,3,17,40) -56.6015 !
! D46 D(3,4,5,6) -58.4532 !
! D47 D(3,4,5,10) 174.0707 !
! D48 D(3,4,5,19) 56.7037 !
! D49 D(7,4,5,6) 174.6816 !
! D50 D(7,4,5,10) 47.2055 !
! D51 D(7,4,5,19) -70.1615 !
! D52 D(13,4,5,6) 57.9067 !
! D53 D(13,4,5,10) -69.5694 !
! D54 D(13,4,5,19) 173.0636 !
! D55 D(3,4,7,8) -141.7902 !
! D56 D(3,4,7,25) 39.555 !
! D57 D(5,4,7,8) -16.351 !
! D58 D(5,4,7,25) 164.9941 !
! D59 D(13,4,7,8) 100.2171 !
! D60 D(13,4,7,25) -78.4377 !
! D61 D(4,5,6,1) 54.6759 !
! D62 D(4,5,6,12) 175.4832 !
! D63 D(4,5,6,14) -64.4508 !
! D64 D(10,5,6,1) 179.3738 !
! D65 D(10,5,6,12) -59.819 !
! D66 D(10,5,6,14) 60.247 !
! D67 D(19,5,6,1) -61.7567 !
! D68 D(19,5,6,12) 59.0505 !
! D69 D(19,5,6,14) 179.1165 !
! D70 D(4,5,10,9) -64.1137 !
! D71 D(4,5,10,27) 174.6876 !
! D72 D(4,5,10,28) 55.9222 !
! D73 D(6,5,10,9) 169.5534 !
! D74 D(6,5,10,27) 48.3547 !
! D75 D(6,5,10,28) -70.4107 !
! D76 D(19,5,10,9) 52.5357 !
! D77 D(19,5,10,27) -68.6631 !
! D78 D(19,5,10,28) 172.5716 !
! D79 D(1,6,12,32) -54.1224 !
! D80 D(1,6,12,33) -173.8842 !
! D81 D(1,6,12,34) 65.1318 !
! D82 D(5,6,12,32) -174.7499 !
! D83 D(5,6,12,33) 65.4883 !
! D84 D(5,6,12,34) -55.4957 !
! D85 D(14,6,12,32) 66.9719 !
! D86 D(14,6,12,33) -52.7898 !
! D87 D(14,6,12,34) -173.7739 !
! D88 D(1,6,14,35) 60.5406 !
! D89 D(5,6,14,35) 178.7014 !
! D90 D(12,6,14,35) -59.8462 !
! D91 D(4,7,8,9) -1.0016 !
! D92 D(4,7,8,11) 179.2845 !
! D93 D(25,7,8,9) 177.6443 !
! D94 D(25,7,8,11) -2.0697 !
! D95 D(7,8,9,10) -13.8862 !
! D96 D(7,8,9,15) 112.2564 !
! D97 D(7,8,9,26) -134.5618 !
! D98 D(11,8,9,10) 165.8461 !
! D99 D(11,8,9,15) -68.0113 !
! D100 D(11,8,9,26) 45.1705 !
! D101 D(7,8,11,29) 118.7972 !
! D102 D(7,8,11,30) -2.1679 !
! D103 D(7,8,11,31) -123.0948 !
! D104 D(9,8,11,29) -60.9301 !
! D105 D(9,8,11,30) 178.1048 !
! D106 D(9,8,11,31) 57.178 !
! D107 D(8,9,10,5) 46.2293 !
! D108 D(8,9,10,27) 169.5425 !
! D109 D(8,9,10,28) -74.1832 !
! D110 D(15,9,10,5) -79.2551 !
! D111 D(15,9,10,27) 44.0581 !
! D112 D(15,9,10,28) 160.3324 !
! D113 D(26,9,10,5) 166.6306 !
! D114 D(26,9,10,27) -70.0561 !
! D115 D(26,9,10,28) 46.2181 !
! D116 D(8,9,15,36) -53.7748 !
! D117 D(10,9,15,36) 72.3947 !
! D118 D(26,9,15,36) -170.1285 !
! D119 D(37,16,17,3) -48.5309 !
! D120 D(37,16,17,18) -176.1871 !
! D121 D(37,16,17,40) 67.6805 !
! D122 D(38,16,17,3) -168.456 !
! D123 D(38,16,17,18) 63.8879 !
! D124 D(38,16,17,40) -52.2445 !
! D125 D(39,16,17,3) 72.2477 !
! D126 D(39,16,17,18) -55.4085 !
! D127 D(39,16,17,40) -171.5409 !
! D128 D(3,17,18,41) 59.1016 !
! D129 D(3,17,18,42) 178.9965 !
! D130 D(3,17,18,43) -61.9078 !
! D131 D(16,17,18,41) -174.3553 !
! D132 D(16,17,18,42) -54.4605 !
! D133 D(16,17,18,43) 64.6352 !
! D134 D(40,17,18,41) -58.9928 !
! D135 D(40,17,18,42) 60.9021 !
! D136 D(40,17,18,43) 179.9977 !
--------------------------------------------------------------------------------
NAtoms= 43 NQM= 43 NQMF= 0 NMMI= 0 NMMIF= 0
NMic= 0 NMicF= 0.
Isotopes and Nuclear Properties:
(Nuclear quadrupole moments (NQMom) in fm**2, nuclear magnetic moments (NMagM)
in nuclear magnetons)
Atom 1 2 3 4 5 6 7 8 9 10
IAtWgt= 12 12 12 12 12 12 12 12 12 12
AtmWgt= 12.0000000 12.0000000 12.0000000 12.0000000 12.0000000 12.0000000 12.0000000 12.0000000 12.0000000 12.0000000
NucSpn= 0 0 0 0 0 0 0 0 0 0
AtZEff= 3.6000000 3.6000000 3.6000000 3.6000000 3.6000000 3.6000000 3.6000000 3.6000000 3.6000000 3.6000000
NQMom= 0.0000000 0.0000000 0.0000000 0.0000000 0.0000000 0.0000000 0.0000000 0.0000000 0.0000000 0.0000000
NMagM= 0.0000000 0.0000000 0.0000000 0.0000000 0.0000000 0.0000000 0.0000000 0.0000000 0.0000000 0.0000000
AtZNuc= 6.0000000 6.0000000 6.0000000 6.0000000 6.0000000 6.0000000 6.0000000 6.0000000 6.0000000 6.0000000
Atom 11 12 13 14 15 16 17 18 19 20
IAtWgt= 12 12 1 16 16 12 12 12 1 1
AtmWgt= 12.0000000 12.0000000 1.0078250 15.9949146 15.9949146 12.0000000 12.0000000 12.0000000 1.0078250 1.0078250
NucSpn= 0 0 1 0 0 0 0 0 1 1
AtZEff= 3.6000000 3.6000000 1.0000000 5.6000000 5.6000000 3.6000000 3.6000000 3.6000000 1.0000000 1.0000000
NQMom= 0.0000000 0.0000000 0.0000000 0.0000000 0.0000000 0.0000000 0.0000000 0.0000000 0.0000000 0.0000000
NMagM= 0.0000000 0.0000000 2.7928460 0.0000000 0.0000000 0.0000000 0.0000000 0.0000000 2.7928460 2.7928460
AtZNuc= 6.0000000 6.0000000 1.0000000 8.0000000 8.0000000 6.0000000 6.0000000 6.0000000 1.0000000 1.0000000
Atom 21 22 23 24 25 26 27 28 29 30
IAtWgt= 1 1 1 1 1 1 1 1 1 1
AtmWgt= 1.0078250 1.0078250 1.0078250 1.0078250 1.0078250 1.0078250 1.0078250 1.0078250 1.0078250 1.0078250
NucSpn= 1 1 1 1 1 1 1 1 1 1
AtZEff= 1.0000000 1.0000000 1.0000000 1.0000000 1.0000000 1.0000000 1.0000000 1.0000000 1.0000000 1.0000000
NQMom= 0.0000000 0.0000000 0.0000000 0.0000000 0.0000000 0.0000000 0.0000000 0.0000000 0.0000000 0.0000000
NMagM= 2.7928460 2.7928460 2.7928460 2.7928460 2.7928460 2.7928460 2.7928460 2.7928460 2.7928460 2.7928460
AtZNuc= 1.0000000 1.0000000 1.0000000 1.0000000 1.0000000 1.0000000 1.0000000 1.0000000 1.0000000 1.0000000
Atom 31 32 33 34 35 36 37 38 39 40
IAtWgt= 1 1 1 1 1 1 1 1 1 1
AtmWgt= 1.0078250 1.0078250 1.0078250 1.0078250 1.0078250 1.0078250 1.0078250 1.0078250 1.0078250 1.0078250
NucSpn= 1 1 1 1 1 1 1 1 1 1
AtZEff= 1.0000000 1.0000000 1.0000000 1.0000000 1.0000000 1.0000000 1.0000000 1.0000000 1.0000000 1.0000000
NQMom= 0.0000000 0.0000000 0.0000000 0.0000000 0.0000000 0.0000000 0.0000000 0.0000000 0.0000000 0.0000000
NMagM= 2.7928460 2.7928460 2.7928460 2.7928460 2.7928460 2.7928460 2.7928460 2.7928460 2.7928460 2.7928460
AtZNuc= 1.0000000 1.0000000 1.0000000 1.0000000 1.0000000 1.0000000 1.0000000 1.0000000 1.0000000 1.0000000
Atom 41 42 43
IAtWgt= 1 1 1
AtmWgt= 1.0078250 1.0078250 1.0078250
NucSpn= 1 1 1
AtZEff= 1.0000000 1.0000000 1.0000000
NQMom= 0.0000000 0.0000000 0.0000000
NMagM= 2.7928460 2.7928460 2.7928460
AtZNuc= 1.0000000 1.0000000 1.0000000
Leave Link 101 at Tue Jan 14 13:40:53 2020, MaxMem= 3221225472 cpu: 4.6 elap: 0.4
(Enter /public/apps/g16/l202.exe)
Input orientation:
---------------------------------------------------------------------
Center Atomic Atomic Coordinates (Angstroms)
Number Number Type X Y Z
---------------------------------------------------------------------
1 6 0 1.467715 2.081977 -0.704291
2 6 0 2.297949 0.875164 -0.294655
3 6 0 1.531103 -0.435660 -0.480296
4 6 0 0.217861 -0.350401 0.324395
5 6 0 -0.621698 0.854347 -0.119652
6 6 0 0.135124 2.178242 0.042713
7 6 0 -0.600464 -1.608788 0.272203
8 6 0 -1.931663 -1.668515 0.199022
9 6 0 -2.767397 -0.414565 0.183285
10 6 0 -1.967130 0.813371 0.594125
11 6 0 -2.683379 -2.962143 0.134522
12 6 0 -0.661406 3.360142 -0.502479
13 1 0 0.497278 -0.181290 1.375423
14 8 0 0.363101 2.354597 1.453403
15 8 0 -3.408602 -0.240634 -1.095327
16 6 0 3.634512 -1.747130 -1.045979
17 6 0 2.385652 -1.680558 -0.167378
18 6 0 2.767663 -1.811621 1.305929
19 1 0 -0.796949 0.751798 -1.200691
20 1 0 2.030516 3.009716 -0.543094
21 1 0 1.248546 2.032281 -1.777724
22 1 0 3.220790 0.862711 -0.880850
23 1 0 2.594387 0.978126 0.754933
24 1 0 1.252473 -0.509368 -1.543562
25 1 0 -0.056818 -2.549348 0.319218
26 1 0 -3.606078 -0.544189 0.875816
27 1 0 -2.568178 1.700787 0.383407
28 1 0 -1.803378 0.780768 1.676781
29 1 0 -3.353208 -3.065786 0.996006
30 1 0 -2.009377 -3.821281 0.116780
31 1 0 -3.315154 -3.002466 -0.758783
32 1 0 -0.055412 4.270484 -0.455642
33 1 0 -1.571507 3.529714 0.075386
34 1 0 -0.938333 3.191127 -1.546404
35 1 0 0.856980 3.174523 1.567077
36 1 0 -2.722680 -0.277454 -1.771716
37 1 0 3.390477 -1.587934 -2.101255
38 1 0 4.113531 -2.726641 -0.955637
39 1 0 4.375199 -0.996347 -0.756115
40 1 0 1.779818 -2.556095 -0.429175
41 1 0 1.891415 -1.867311 1.957022
42 1 0 3.355890 -2.720262 1.465804
43 1 0 3.377430 -0.965587 1.636656
---------------------------------------------------------------------
Distance matrix (angstroms):
1 2 3 4 5
1 C 0.000000
2 C 1.521015 0.000000
3 C 2.528376 1.529959 0.000000
4 C 2.921779 2.492388 1.542532 0.000000
5 C 2.492895 2.924961 2.535495 1.534097 0.000000
6 C 1.530713 2.547478 3.009116 2.545629 1.533570
7 C 4.341964 3.859034 2.546775 1.501971 2.494200
8 C 5.141783 4.960205 3.737934 2.524597 2.860488
9 C 4.995668 5.248768 4.349471 2.989280 2.511162
10 C 3.885024 4.357138 3.866794 2.490242 1.523596
11 C 6.586223 6.302598 4.952068 3.908252 4.345196
12 C 2.491505 3.869896 4.383572 3.901918 2.535181
13 H 3.223249 2.673513 2.139438 1.100605 2.135391
14 O 2.439291 2.998011 3.590119 2.934752 2.386436
15 O 5.415340 5.869481 4.981665 3.896010 3.149248
16 C 4.412915 3.037649 2.542494 3.937294 5.073567
17 C 3.909930 2.560391 1.542058 2.590459 3.933468
18 C 4.570662 3.162485 2.571566 3.098397 4.541743
19 H 2.672919 3.227153 2.710877 2.137889 1.099944
20 H 1.097009 2.165538 3.481949 3.915181 3.443712
21 H 1.096705 2.153987 2.802479 3.340418 2.763068
22 H 2.142674 1.093350 2.168237 3.455697 3.917168
23 H 2.148770 1.095497 2.157581 2.756488 3.335179
24 H 2.732357 2.137690 1.101636 2.141252 2.720250
25 H 4.982062 4.201077 2.761955 2.216042 3.478050
26 H 5.927635 6.184019 5.314268 3.868349 3.442874
27 H 4.197241 4.982030 4.702606 3.460183 2.181357
28 H 4.250023 4.551522 4.153486 2.682144 2.151500
29 H 7.254776 7.009455 5.740516 4.536177 4.906453
30 H 6.900202 6.385838 4.934970 4.129249 4.882935
31 H 6.980714 6.838008 5.491107 4.548507 4.747442
32 H 2.677930 4.134299 4.966430 4.694221 3.479017
33 H 3.455534 4.707044 5.065488 4.280086 2.845658
34 H 2.780006 4.171820 4.515339 4.168824 2.756161
35 H 2.593409 3.290819 4.204712 3.791810 3.227190
36 H 4.926025 5.358821 4.448311 3.611895 2.902485
37 H 4.372272 3.244113 2.722593 4.181000 5.097944
38 H 5.494208 4.087325 3.484749 4.739330 5.995393
39 H 4.234646 2.833807 2.911928 4.343755 5.366482
40 H 4.656694 3.472764 2.135583 2.805827 4.182606
41 H 4.781107 3.571622 2.849556 2.786982 4.246849
42 H 5.597858 4.140717 3.512344 4.094666 5.577876
43 H 4.291234 2.878125 2.858536 3.476113 4.731786
6 7 8 9 10
6 C 0.000000
7 C 3.864628 0.000000
8 C 4.369619 1.334546 0.000000
9 C 3.894488 2.475818 1.507013 0.000000
10 C 2.566398 2.799690 2.513388 1.522184 0.000000
11 C 5.863100 2.487782 1.497568 2.549429 3.870239
12 C 1.525970 5.029325 5.233837 4.376516 3.064882
13 H 2.733983 2.111843 3.081479 3.483348 2.770033
14 O 1.439833 4.246423 4.798420 4.368235 2.922963
15 O 4.438929 3.409930 2.428071 1.440918 2.458255
16 C 5.370243 4.437540 5.704254 6.653665 6.373735
17 C 4.472063 3.019151 4.332851 5.317858 5.074079
18 C 4.944187 3.529024 4.830050 5.817988 5.460358
19 H 2.109397 2.789334 3.017397 2.675530 2.143474
20 H 2.151054 5.377484 6.175390 5.939133 4.700891
21 H 2.138926 4.569291 5.264707 5.095137 4.177557
22 H 3.479214 4.694659 5.841318 6.214677 5.393747
23 H 2.827634 4.139109 5.272463 5.569120 4.567323
24 H 3.314813 2.817642 3.810373 4.376111 4.084751
25 H 4.739557 1.087389 2.074936 3.452972 3.877208
26 H 4.701306 3.245217 2.127398 1.095347 2.146734
27 H 2.766203 3.851954 3.433853 2.134116 1.092323
28 H 2.894978 3.021559 2.863427 2.142122 1.095455
29 H 6.370012 3.197551 2.146705 2.834195 4.138910
30 H 6.371707 2.627607 2.155738 3.490663 4.659361
31 H 6.275870 3.220996 2.147292 2.807982 4.267100
32 H 2.159198 5.949174 6.262635 5.450943 4.087580
33 H 2.177185 5.233150 5.212157 4.123001 2.793587
34 H 2.168764 5.143993 5.258263 4.397535 3.360657
35 H 1.958912 5.165356 5.753531 5.285125 3.807528
36 H 4.182061 3.233242 2.538615 1.960313 2.712556
37 H 5.420148 4.643420 5.798529 6.671981 6.460286
38 H 6.393927 4.997893 6.244777 7.347790 7.204713
39 H 5.356714 5.117592 6.414094 7.227560 6.732263
40 H 5.034048 2.656137 3.867496 5.063440 5.141990
41 H 4.807872 3.019091 4.212601 5.192412 4.892025
42 H 6.032733 4.279346 5.537972 6.667514 6.448328
43 H 4.789245 4.254301 5.545031 6.338360 5.728515
11 12 13 14 15
11 C 0.000000
12 C 6.668241 0.000000
13 H 4.403357 4.172626 0.000000
14 O 6.268030 2.426151 2.540631 0.000000
15 O 3.073286 4.567729 4.622123 5.239942 0.000000
16 C 6.541069 6.695860 4.261136 5.811472 7.202598
17 C 5.237239 5.899620 2.862516 4.795844 6.042172
18 C 5.692956 6.463435 2.795972 4.812592 6.810307
19 H 4.374330 2.703578 3.030188 3.310422 2.795846
20 H 7.638263 2.714939 4.026666 2.682434 6.360326
21 H 6.637845 2.652807 3.925128 3.365721 5.226934
22 H 7.107721 4.631607 3.687577 3.980056 6.724003
23 H 6.615545 4.225551 2.475302 2.713148 6.398806
24 H 4.931836 4.440710 3.032891 4.239703 4.690283
25 H 2.665208 5.996898 2.651469 5.050879 4.308776
26 H 2.692098 5.080806 4.149558 4.948832 2.004132
27 H 4.670988 2.678439 3.731398 3.188221 2.581101
28 H 4.142746 3.564610 2.511850 2.687092 3.362230
29 H 1.096160 7.126276 4.826025 6.587922 3.515426
30 H 1.092113 7.333032 4.595328 6.749569 4.030889
31 H 1.094879 6.898612 5.200818 6.864506 2.783830
32 H 7.717862 1.094598 4.845261 2.736828 5.657143
33 H 6.586650 1.091314 4.443143 2.650007 4.354424
34 H 6.613125 1.093177 4.687349 3.375256 4.252374
35 H 7.228072 2.573521 3.380473 0.963907 6.078395
36 H 3.292847 4.369430 4.503539 5.181807 0.964026
37 H 6.616561 6.592215 4.736722 6.110986 7.003898
38 H 6.887807 7.749472 4.998994 6.759303 7.923524
39 H 7.381132 6.664137 4.499561 5.675185 7.827754
40 H 4.516941 6.400532 3.246719 5.446658 5.720561
41 H 5.044690 6.316036 2.263745 4.518172 6.328751
42 H 6.188989 7.548783 3.824424 5.891616 7.646326
43 H 6.555611 6.292856 2.996438 4.488138 7.351157
16 17 18 19 20
16 C 0.000000
17 C 1.528405 0.000000
18 C 2.507401 1.527660 0.000000
19 H 5.089835 4.136791 5.055761 0.000000
20 H 5.045124 4.718681 5.216087 3.677661 0.000000
21 H 4.529043 4.203736 5.156764 2.481261 1.758171
22 H 2.647585 2.770328 3.484161 4.031976 2.477995
23 H 3.428143 2.821849 2.848914 3.921333 2.475921
24 H 2.730156 2.132993 3.480124 2.430686 3.740353
25 H 4.016620 2.637657 3.081482 3.708838 6.000311
26 H 7.587259 6.187116 6.512753 3.725945 6.812836
27 H 7.239105 6.023063 6.454399 2.558750 4.870286
28 H 6.585920 5.196828 5.268057 3.048538 4.959314
29 H 7.398431 6.017211 6.255721 5.092532 8.262266
30 H 6.124344 4.896909 5.317229 4.911086 7.963585
31 H 7.067970 5.881869 6.533132 4.542151 8.047921
32 H 7.083482 6.438694 6.932884 3.672346 2.438910
33 H 7.497011 6.547135 6.990886 3.153590 3.691543
34 H 6.748905 6.056723 6.848189 2.467759 3.139045
35 H 6.226188 5.377452 5.346077 4.033066 2.420159
36 H 6.565100 5.535129 6.478382 2.256960 5.908289
37 H 1.094762 2.181314 3.470856 4.880563 5.041403
38 H 1.094103 2.168227 2.786271 6.022657 6.116774
39 H 1.093761 2.184732 2.738772 5.477661 4.646660
40 H 2.115363 1.096420 2.130884 4.263463 5.572618
41 H 3.474312 2.189115 1.093084 4.904914 5.482273
42 H 2.708075 2.165556 1.094166 6.034192 6.214896
43 H 2.805963 2.179299 1.094061 5.331546 4.729537
21 22 23 24 25
21 H 0.000000
22 H 2.462117 0.000000
23 H 3.055631 1.755417 0.000000
24 H 2.552416 2.489189 3.049009 0.000000
25 H 5.205042 4.881089 4.434164 3.057076 0.000000
26 H 6.103019 7.188280 6.385751 5.427718 4.114329
27 H 4.398609 5.984386 5.226122 4.816158 4.937074
28 H 4.776414 5.638302 4.497676 4.623126 3.997890
29 H 7.406754 7.884994 7.196195 5.847818 3.404546
30 H 6.961853 7.091523 6.681032 4.936109 2.339077
31 H 6.871265 7.594278 7.284169 5.262569 3.461814
32 H 2.908223 4.746285 4.396197 5.073571 6.863710
33 H 3.691751 5.567172 4.932247 5.187489 6.269668
34 H 2.485734 4.812773 4.761684 4.300384 6.100055
35 H 3.556084 4.113930 2.915874 4.837721 5.929155
36 H 4.594078 6.117063 6.019273 3.988444 4.079256
37 H 4.218826 2.742963 3.921254 2.458736 4.320515
38 H 5.615274 3.699463 4.354210 3.667098 4.364459
39 H 4.471267 2.191875 3.058284 3.257090 4.817773
40 H 4.811863 3.737465 3.815278 2.389360 1.983273
41 H 5.437685 4.156173 3.167917 3.808720 2.634993
42 H 6.127645 4.285176 3.842304 4.285872 3.604227
43 H 5.017703 3.115292 2.273458 3.851930 4.004747
26 27 28 29 30
26 H 0.000000
27 H 2.521828 0.000000
28 H 2.376296 1.761866 0.000000
29 H 2.537093 4.869473 4.202548 0.000000
30 H 3.723563 5.556671 4.863630 1.774738 0.000000
31 H 2.966425 4.897260 4.746609 1.756343 1.772603
32 H 6.128709 3.690710 4.447553 8.173346 8.343998
33 H 4.623510 2.105517 3.189817 6.893665 7.364141
34 H 5.190048 2.932862 4.116680 7.172477 7.286095
35 H 5.850260 3.912120 3.580447 7.549388 7.698094
36 H 2.803741 2.929481 3.722510 3.979025 4.078471
37 H 7.674903 7.245330 6.845468 7.566661 6.250276
38 H 8.228589 8.126524 7.364873 7.725032 6.311761
39 H 8.158947 7.535485 6.874004 8.190286 7.035980
40 H 5.895646 6.138925 5.330009 5.351531 4.031968
41 H 5.756916 5.924151 4.554377 5.464976 4.735047
42 H 7.317949 7.470733 6.238571 6.734397 5.640763
43 H 7.037459 6.635544 5.467370 7.079742 6.283526
31 32 33 34 35
31 H 0.000000
32 H 7.975814 0.000000
33 H 6.812160 1.768976 0.000000
34 H 6.680585 1.770402 1.773628 0.000000
35 H 7.808426 2.474870 2.872081 3.594049 0.000000
36 H 2.966943 5.434161 4.385375 3.907136 5.989796
37 H 6.983453 6.993086 7.453145 6.471930 6.523516
38 H 7.436410 8.160259 8.516140 7.803224 7.196732
39 H 7.947707 6.889129 7.519304 6.811249 5.930535
40 H 5.125098 7.069013 6.965847 6.455005 6.138129
41 H 5.981014 6.876308 6.682833 6.772685 5.161609
42 H 7.037845 8.012457 8.079277 7.903054 6.403382
43 H 7.394436 6.601405 6.865659 6.784980 4.847476
36 37 38 39 40
36 H 0.000000
37 H 6.260723 0.000000
38 H 7.307413 1.769718 0.000000
39 H 7.206119 1.768913 1.761305 0.000000
40 H 5.221792 2.515434 2.398430 3.045604 0.000000
41 H 6.141743 4.335303 3.762955 3.780063 2.486125
42 H 7.307385 3.742629 2.537210 2.991287 2.470203
43 H 7.021529 3.789388 3.219183 2.592652 3.057734
41 42 43
41 H 0.000000
42 H 1.764514 0.000000
43 H 1.767479 1.763105 0.000000
Stoichiometry C15H26O2
Framework group C1[X(C15H26O2)]
Deg. of freedom 123
Full point group C1 NOp 1
RotChk: IX=0 Diff= 1.06D-15
Largest Abelian subgroup C1 NOp 1
Largest concise Abelian subgroup C1 NOp 1
Standard orientation:
---------------------------------------------------------------------
Center Atomic Atomic Coordinates (Angstroms)
Number Number Type X Y Z
---------------------------------------------------------------------
1 6 0 1.325384 2.166320 -0.664005
2 6 0 2.209422 0.993907 -0.267251
3 6 0 1.506065 -0.348603 -0.476368
4 6 0 0.186227 -0.337083 0.321942
5 6 0 -0.706854 0.833339 -0.109302
6 6 0 -0.014008 2.188778 0.076675
7 6 0 -0.571691 -1.631617 0.246727
8 6 0 -1.898218 -1.752734 0.165056
9 6 0 -2.791954 -0.539341 0.162809
10 6 0 -2.052446 0.718612 0.596081
11 6 0 -2.587882 -3.079154 0.077404
12 6 0 -0.862525 3.339902 -0.455788
13 1 0 0.452077 -0.170633 1.376907
14 8 0 0.198306 2.354713 1.491069
15 8 0 -3.434184 -0.376790 -1.116785
16 6 0 3.671690 -1.551262 -1.049044
17 6 0 2.416670 -1.556477 -0.176736
18 6 0 2.796999 -1.691278 1.296669
19 1 0 -0.871636 0.738710 -1.192707
20 1 0 1.843078 3.116985 -0.486081
21 1 0 1.114208 2.122303 -1.739286
22 1 0 3.134768 1.033522 -0.848267
23 1 0 2.495394 1.095109 0.785408
24 1 0 1.236573 -0.419547 -1.542175
25 1 0 0.015376 -2.546188 0.283143
26 1 0 -3.627082 -0.718483 0.848560
27 1 0 -2.693525 1.579835 0.394879
28 1 0 -1.892798 0.677690 1.679068
29 1 0 -3.256423 -3.226918 0.933433
30 1 0 -1.874111 -3.905318 0.051003
31 1 0 -3.212551 -3.135867 -0.820000
32 1 0 -0.300291 4.276916 -0.392216
33 1 0 -1.782498 3.457937 0.119263
34 1 0 -1.125927 3.173559 -1.503636
35 1 0 0.652469 3.195163 1.619509
36 1 0 -2.743891 -0.371307 -1.789697
37 1 0 3.425753 -1.388077 -2.103269
38 1 0 4.195818 -2.508415 -0.970244
39 1 0 4.374751 -0.770887 -0.744029
40 1 0 1.854041 -2.455534 -0.454733
41 1 0 1.921074 -1.797726 1.941850
42 1 0 3.426527 -2.573548 1.446651
43 1 0 3.364597 -0.822525 1.643180
---------------------------------------------------------------------
Rotational constants (GHZ): 0.5420502 0.4144894 0.2719204
Leave Link 202 at Tue Jan 14 13:40:53 2020, MaxMem= 3221225472 cpu: 0.1 elap: 0.0
(Enter /public/apps/g16/l301.exe)
Standard basis: 6-311+G(2d,p) (5D, 7F)
Ernie: Thresh= 0.10000D-02 Tol= 0.10000D-05 Strict=F.
There are 649 symmetry adapted cartesian basis functions of A symmetry.
There are 615 symmetry adapted basis functions of A symmetry.
615 basis functions, 922 primitive gaussians, 649 cartesian basis functions
66 alpha electrons 66 beta electrons
nuclear repulsion energy 1373.3635985644 Hartrees.
IExCor= 3731 DFT=T Ex+Corr=APFD ExCW=0 ScaHFX= 0.229450
ScaDFX= 1.000000 1.000000 1.000000 1.000000 ScalE2= 1.000000 1.000000
IRadAn= 5 IRanWt= -1 IRanGd= 0 ICorTp=0 IEmpDi=211
NAtoms= 43 NActive= 43 NUniq= 43 SFac= 1.00D+00 NAtFMM= 60 NAOKFM=F Big=F
Integral buffers will be 131072 words long.
Regular integral format.
Two-electron integral symmetry is turned on.
R6APFD: NTU= -4 IXU= 1 FactS= 1.050
R6Disp: Petersson-Frisch Dispersion energy= -0.0473092523 Hartrees.
Nuclear repulsion after empirical dispersion term = 1373.3162893121 Hartrees.
------------------------------------------------------------------------------
Polarizable Continuum Model (PCM)
=================================
Model : PCM.
Atomic radii : Bondi.
Polarization charges : Total charges.
Charge compensation : None.
Solution method : Matrix inversion.
Cavity type : Scaled VdW (van der Waals Surface) (Alpha=1.100).
Cavity algorithm : GePol (No added spheres)
Default sphere list used, NSphG= 43.
Lebedev-Laikov grids with approx. 5.0 points / Ang**2.
Smoothing algorithm: York/Karplus (Gamma=1.0000).
Polarization charges: spherical gaussians, with
point-specific exponents (IZeta= 3).
Self-potential: point-specific (ISelfS= 7).
Self-field : sphere-specific E.n sum rule (ISelfD= 2).
Solvent : Acetonitrile, Eps= 35.688000 Eps(inf)= 1.806874
------------------------------------------------------------------------------
GePol: Number of generator spheres = 43
GePol: Total number of spheres = 43
GePol: Number of exposed spheres = 43 (100.00%)
GePol: Number of points = 2451
GePol: Average weight of points = 0.12
GePol: Minimum weight of points = 0.47D-09
GePol: Maximum weight of points = 0.21770
GePol: Number of points with low weight = 201
GePol: Fraction of low-weight points (<1% of avg) = 8.20%
GePol: Cavity surface area = 304.713 Ang**2
GePol: Cavity volume = 289.760 Ang**3
Leave Link 301 at Tue Jan 14 13:40:53 2020, MaxMem= 3221225472 cpu: 0.9 elap: 0.1
(Enter /public/apps/g16/l302.exe)
NPDir=0 NMtPBC= 1 NCelOv= 1 NCel= 1 NClECP= 1 NCelD= 1
NCelK= 1 NCelE2= 1 NClLst= 1 CellRange= 0.0.
One-electron integrals computed using PRISM.
One-electron integral symmetry used in STVInt
NBasis= 615 RedAO= T EigKep= 1.41D-06 NBF= 615
NBsUse= 613 1.00D-06 EigRej= 8.99D-07 NBFU= 613
Precomputing XC quadrature grid using
IXCGrd= 4 IRadAn= 5 IRanWt= -1 IRanGd= 0 AccXCQ= 0.00D+00.
Generated NRdTot= 0 NPtTot= 0 NUsed= 0 NTot= 32
NSgBfM= 649 649 649 649 649 MxSgAt= 43 MxSgA2= 43.
Leave Link 302 at Tue Jan 14 13:40:54 2020, MaxMem= 3221225472 cpu: 9.5 elap: 0.8
(Enter /public/apps/g16/l303.exe)
DipDrv: MaxL=1.
Leave Link 303 at Tue Jan 14 13:40:54 2020, MaxMem= 3221225472 cpu: 1.2 elap: 0.1
(Enter /public/apps/g16/l308.exe)
Leave Link 308 at Tue Jan 14 13:40:55 2020, MaxMem= 3221225472 cpu: 1.4 elap: 0.2
(Enter /public/apps/g16/l401.exe)
Initial guess from the checkpoint file: "CONF_1_ecd.chk"
B after Tr= -0.000000 -0.000000 -0.000000
Rot= 1.000000 -0.000000 -0.000000 -0.000000 Ang= 0.00 deg.
Guess basis will be translated and rotated to current coordinates.
JPrj=2 DoOrth=T DoCkMO=T.
Leave Link 401 at Tue Jan 14 13:40:55 2020, MaxMem= 3221225472 cpu: 7.4 elap: 0.6
(Enter /public/apps/g16/l502.exe)
Integral symmetry usage will be decided dynamically.
Closed shell SCF:
Using DIIS extrapolation, IDIIS= 1040.
NGot= 3221225472 LenX= 3220368062 LenY= 3219946212
Requested convergence on RMS density matrix=1.00D-08 within 128 cycles.
Requested convergence on MAX density matrix=1.00D-06.
Requested convergence on energy=1.00D-06.
No special actions if energy rises.
Fock matrices will be formed incrementally for 20 cycles.
Cycle 1 Pass 1 IDiag 1:
FoFJK: IHMeth= 1 ICntrl= 0 DoSepK=F KAlg= 0 I1Cent= 0 FoldK=F
IRaf= 870000000 NMat= 1 IRICut= 1 DoRegI=T DoRafI=F ISym2E= 0 IDoP0=0 IntGTp=1.
FoFCou: FMM=F IPFlag= 0 FMFlag= 100000 FMFlg1= 0
NFxFlg= 0 DoJE=F BraDBF=F KetDBF=F FulRan=T
wScrn= 0.000000 ICntrl= 0 IOpCl= 0 I1Cent= 0 NGrid= 0
NMat0= 1 NMatS0= 1 NMatT0= 0 NMatD0= 1 NMtDS0= 0 NMtDT0= 0
Symmetry not used in FoFCou.
Inv3: Mode=1 IEnd= 18022203.
Iteration 1 A*A^-1 deviation from unit magnitude is 3.66D-15 for 1292.
Iteration 1 A*A^-1 deviation from orthogonality is 2.42D-15 for 2149 403.
Iteration 1 A^-1*A deviation from unit magnitude is 3.33D-15 for 873.
Iteration 1 A^-1*A deviation from orthogonality is 2.07D-15 for 1331 468.
E= -737.358871371197
DIIS: error= 1.40D-09 at cycle 1 NSaved= 1.
NSaved= 1 IEnMin= 1 EnMin= -737.358871371197 IErMin= 1 ErrMin= 1.40D-09
ErrMax= 1.40D-09 0.00D+00 EMaxC= 1.00D-01 BMatC= 2.80D-15 BMatP= 2.80D-15
IDIUse=1 WtCom= 1.00D+00 WtEn= 0.00D+00
Coeff-Com: 0.100D+01
Coeff: 0.100D+01
Gap= 0.255 Goal= None Shift= 0.000
RMSDP=1.73D-09 MaxDP=2.34D-07 OVMax= 5.40D-08
Error on total polarization charges = 0.04842
SCF Done: E(RAPFD) = -737.358871371 A.U. after 1 cycles
NFock= 1 Conv=0.17D-08 -V/T= 2.0046
KE= 7.339584696121D+02 PE=-4.462881658079D+03 EE= 1.618248027783D+03
Leave Link 502 at Tue Jan 14 13:41:23 2020, MaxMem= 3221225472 cpu: 332.0 elap: 28.2
(Enter /public/apps/g16/l801.exe)
DoSCS=F DFT=T ScalE2(SS,OS)= 1.000000 1.000000
ExpMin= 4.38D-02 ExpMax= 8.59D+03 ExpMxC= 1.30D+03 IAcc=3 IRadAn= 5 AccDes= 0.00D+00
HarFok: IExCor= 205 AccDes= 0.00D+00 IRadAn= 5 IDoV=-2 UseB2=F ITyADJ=14
ICtDFT= 12500011 ScaDFX= 1.000000 1.000000 1.000000 1.000000
Largest valence mixing into a core orbital is 5.59D-05
Largest core mixing into a valence orbital is 1.45D-05
Range of M.O.s used for correlation: 18 613
NBasis= 615 NAE= 66 NBE= 66 NFC= 17 NFV= 0
NROrb= 596 NOA= 49 NOB= 49 NVA= 547 NVB= 547
**** Warning!!: The largest alpha MO coefficient is 0.15180836D+03
Leave Link 801 at Tue Jan 14 13:41:24 2020, MaxMem= 3221225472 cpu: 2.0 elap: 0.2
(Enter /public/apps/g16/l914.exe)
RHF ground state
Two-electron integrals replicated using symmetry.
MDV= 3221225472 DFT=T DoStab=F Mixed=T DoRPA=T DoScal=F NonHer=T
NEqPCM: Using non-equilibrium solvation (IEInf=1, Eps= 35.6880, EpsInf= 1.8069)
Inv3: Mode=1 IEnd= 18022203.
Iteration 1 A*A^-1 deviation from unit magnitude is 2.89D-15 for 754.
Iteration 1 A*A^-1 deviation from orthogonality is 1.77D-15 for 1558 571.
Iteration 1 A^-1*A deviation from unit magnitude is 2.78D-15 for 95.
Iteration 1 A^-1*A deviation from orthogonality is 1.68D-15 for 2062 1232.
Making orbital integer symmetry assigments:
Orbital symmetries:
Occupied (A) (A) (A) (A) (A) (A) (A) (A) (A) (A) (A) (A)
(A) (A) (A) (A) (A) (A) (A) (A) (A) (A) (A) (A)
(A) (A) (A) (A) (A) (A) (A) (A) (A) (A) (A) (A)
(A) (A) (A) (A) (A) (A) (A) (A) (A) (A) (A) (A)
(A) (A) (A) (A) (A) (A) (A) (A) (A) (A) (A) (A)
(A) (A) (A) (A) (A) (A)
Virtual (A) (A) (A) (A) (A) (A) (A) (A) (A) (A) (A) (A)
(A) (A) (A) (A) (A) (A) (A) (A) (A) (A) (A) (A)
(A) (A) (A) (A) (A) (A) (A) (A) (A) (A) (A) (A)
(A) (A) (A) (A) (A) (A) (A) (A) (A) (A) (A) (A)
(A) (A) (A) (A) (A) (A) (A) (A) (A) (A) (A) (A)
(A) (A) (A) (A) (A) (A) (A) (A) (A) (A) (A) (A)
(A) (A) (A) (A) (A) (A) (A) (A) (A) (A) (A) (A)
(A) (A) (A) (A) (A) (A) (A) (A) (A) (A) (A) (A)
(A) (A) (A) (A) (A) (A) (A) (A) (A) (A) (A) (A)
(A) (A) (A) (A) (A) (A) (A) (A) (A) (A) (A) (A)
(A) (A) (A) (A) (A) (A) (A) (A) (A) (A) (A) (A)
(A) (A) (A) (A) (A) (A) (A) (A) (A) (A) (A) (A)
(A) (A) (A) (A) (A) (A) (A) (A) (A) (A) (A) (A)
(A) (A) (A) (A) (A) (A) (A) (A) (A) (A) (A) (A)
(A) (A) (A) (A) (A) (A) (A) (A) (A) (A) (A) (A)
(A) (A) (A) (A) (A) (A) (A) (A) (A) (A) (A) (A)
(A) (A) (A) (A) (A) (A) (A) (A) (A) (A) (A) (A)
(A) (A) (A) (A) (A) (A) (A) (A) (A) (A) (A) (A)
(A) (A) (A) (A) (A) (A) (A) (A) (A) (A) (A) (A)
(A) (A) (A) (A) (A) (A) (A) (A) (A) (A) (A) (A)
(A) (A) (A) (A) (A) (A) (A) (A) (A) (A) (A) (A)
(A) (A) (A) (A) (A) (A) (A) (A) (A) (A) (A) (A)
(A) (A) (A) (A) (A) (A) (A) (A) (A) (A) (A) (A)
(A) (A) (A) (A) (A) (A) (A) (A) (A) (A) (A) (A)
(A) (A) (A) (A) (A) (A) (A) (A) (A) (A) (A) (A)
(A) (A) (A) (A) (A) (A) (A) (A) (A) (A) (A) (A)
(A) (A) (A) (A) (A) (A) (A) (A) (A) (A) (A) (A)
(A) (A) (A) (A) (A) (A) (A) (A) (A) (A) (A) (A)
(A) (A) (A) (A) (A) (A) (A) (A) (A) (A) (A) (A)
(A) (A) (A) (A) (A) (A) (A) (A) (A) (A) (A) (A)
(A) (A) (A) (A) (A) (A) (A) (A) (A) (A) (A) (A)
(A) (A) (A) (A) (A) (A) (A) (A) (A) (A) (A) (A)
(A) (A) (A) (A) (A) (A) (A) (A) (A) (A) (A) (A)
(A) (A) (A) (A) (A) (A) (A) (A) (A) (A) (A) (A)
(A) (A) (A) (A) (A) (A) (A) (A) (A) (A) (A) (A)
(A) (A) (A) (A) (A) (A) (A) (A) (A) (A) (A) (A)
(A) (A) (A) (A) (A) (A) (A) (A) (A) (A) (A) (A)
(A) (A) (A) (A) (A) (A) (A) (A) (A) (A) (A) (A)
(A) (A) (A) (A) (A) (A) (A) (A) (A) (A) (A) (A)
(A) (A) (A) (A) (A) (A) (A) (A) (A) (A) (A) (A)
(A) (A) (A) (A) (A) (A) (A) (A) (A) (A) (A) (A)
(A) (A) (A) (A) (A) (A) (A) (A) (A) (A) (A) (A)
(A) (A) (A) (A) (A) (A) (A) (A) (A) (A) (A) (A)
(A) (A) (A) (A) (A) (A) (A) (A) (A) (A) (A) (A)
(A) (A) (A) (A) (A) (A) (A) (A) (A) (A) (A) (A)
(A) (A) (A) (A) (A) (A) (A)
400 initial guesses have been made.
Convergence on wavefunction: 0.001000000000000
Davidson Disk Diagonalization: ConvIn= 1.00D-03 SkipCon=T Conv= 1.00D-03.
Max sub-space: 6000 roots to seek: 400 dimension of matrix: 53606
Iteration 1 Dimension 400 NMult 0 NNew 400
CISAX will form 204 AO SS matrices at one time.
NMat= 204 NSing= 204 JSym2X= 0.
FoFJK: IHMeth= 1 ICntrl= 0 DoSepK=F KAlg= 0 I1Cent= 0 FoldK=F
IRaf= 870000000 NMat= 408 IRICut= 510 DoRegI=T DoRafI=T ISym2E= 0 IDoP0=3 IntGTp=3.
NMat= 196 NSing= 196 JSym2X= 0.
New state 1 was old state 2
New state 2 was old state 7
New state 4 was old state 5
New state 5 was old state 4
New state 7 was old state 8
New state 8 was old state 9
New state 9 was old state 1
New state 13 was old state 20
New state 14 was old state 13
New state 15 was old state 18
New state 16 was old state 14
New state 17 was old state 21
New state 18 was old state 16
New state 19 was old state 15
New state 20 was old state 17
New state 21 was old state 24
New state 23 was old state 19
New state 24 was old state 26
New state 25 was old state 23
New state 26 was old state 25
New state 28 was old state 34
New state 30 was old state 32
New state 31 was old state 30
New state 32 was old state 35
New state 33 was old state 31
New state 34 was old state 28
New state 35 was old state 38
New state 36 was old state 41
New state 37 was old state 39
New state 38 was old state 37
New state 39 was old state 36
New state 40 was old state 48
New state 41 was old state 44
New state 42 was old state 40
New state 43 was old state 50
New state 44 was old state 43
New state 45 was old state 46
New state 46 was old state 42
New state 47 was old state 60
New state 48 was old state 45
New state 49 was old state 54
New state 50 was old state 51
New state 51 was old state 67
New state 52 was old state 49
New state 54 was old state 56
New state 55 was old state 52
New state 56 was old state 55
New state 57 was old state 63
New state 58 was old state 57
New state 60 was old state 61
New state 61 was old state 62
New state 62 was old state 58
New state 63 was old state 65
New state 64 was old state 66
New state 65 was old state 72
New state 66 was old state 70
New state 67 was old state 64
New state 68 was old state 69
New state 69 was old state 76
New state 70 was old state 73
New state 71 was old state 68
New state 72 was old state 78
New state 73 was old state 71
New state 75 was old state 86
New state 76 was old state 83
New state 77 was old state 79
New state 78 was old state 77
New state 79 was old state 75
New state 80 was old state 82
New state 82 was old state 84
New state 83 was old state 85
New state 84 was old state 88
New state 85 was old state 80
New state 86 was old state 99
New state 87 was old state 105
New state 88 was old state 94
New state 90 was old state 87
New state 91 was old state 93
New state 92 was old state 95
New state 93 was old state 91
New state 94 was old state 92
New state 95 was old state 96
New state 96 was old state 103
New state 97 was old state 90
New state 98 was old state 102
New state 99 was old state 97
New state 100 was old state 101
Excitation Energies [eV] at current iteration:
Root 1 : 6.242782174289120
Root 2 : 6.566658111551811
Root 3 : 6.574859633867501
Root 4 : 6.633231025406571
Root 5 : 6.691095705596602
Root 6 : 6.810264509004111
Root 7 : 6.864934356770414
Root 8 : 6.980397407663736
Root 9 : 7.049107491915779
Root 10 : 7.159671527633907
Root 11 : 7.198964763411468
Root 12 : 7.252689543895182
Root 13 : 7.266366280123682
Root 14 : 7.293516182705035
Root 15 : 7.367838807530050
Root 16 : 7.389321019549165
Root 17 : 7.411576795021904
Root 18 : 7.432495393497117
Root 19 : 7.441542224508015
Root 20 : 7.501153764135489
Root 21 : 7.528774632347344
Root 22 : 7.624273062830315
Root 23 : 7.643502972312301
Root 24 : 7.741926617013346
Root 25 : 7.786285723346812
Root 26 : 7.804888991700607
Root 27 : 7.833804362276014
Root 28 : 7.857607978587155
Root 29 : 7.868929265628346
Root 30 : 7.892946115641050
Root 31 : 7.908612947275016
Root 32 : 7.926676284257107
Root 33 : 7.949524581988014
Root 34 : 7.958729281682382
Root 35 : 7.996835931967890
Root 36 : 8.019826181852869
Root 37 : 8.031957878036311
Root 38 : 8.036625206220730
Root 39 : 8.056236398768474
Root 40 : 8.076447737409973
Root 41 : 8.114727058436518
Root 42 : 8.129374576768122
Root 43 : 8.143180022549483
Root 44 : 8.158179748433426
Root 45 : 8.178601725746608
Root 46 : 8.201448886894186
Root 47 : 8.202855989271219
Root 48 : 8.245860900536238
Root 49 : 8.260313139766803
Root 50 : 8.285821480075736
Root 51 : 8.303916866938646
Root 52 : 8.329570074915493
Root 53 : 8.360972905665504
Root 54 : 8.405162396856358
Root 55 : 8.422018623129672
Root 56 : 8.452857767633477
Root 57 : 8.475371238681420
Root 58 : 8.480042260546206
Root 59 : 8.490514390320971
Root 60 : 8.500186935328257
Root 61 : 8.509440324779117
Root 62 : 8.543363041706435
Root 63 : 8.552755427849954
Root 64 : 8.572695151779550
Root 65 : 8.578020944294254
Root 66 : 8.581656617808838
Root 67 : 8.593186829701667
Root 68 : 8.611759425042495
Root 69 : 8.624395065316387
Root 70 : 8.643122663869091
Root 71 : 8.677693779633465
Root 72 : 8.698205009816466
Root 73 : 8.708587944193519
Root 74 : 8.717730608218359
Root 75 : 8.735162182274038
Root 76 : 8.763997576562064
Root 77 : 8.767470042950150
Root 78 : 8.783336060433211
Root 79 : 8.789611610966750
Root 80 : 8.793164533672476
Root 81 : 8.801195472287498
Root 82 : 8.814792097411297
Root 83 : 8.829762848507716
Root 84 : 8.850172282605815
Root 85 : 8.851734570203726
Root 86 : 8.857772123013600
Root 87 : 8.862699745801214
Root 88 : 8.885652258581780
Root 89 : 8.896348380176718
Root 90 : 8.906055651782985
Root 91 : 8.926293979094687
Root 92 : 8.938634305399106
Root 93 : 8.944994846604114
Root 94 : 8.959893272897972
Root 95 : 8.967675633092192
Root 96 : 8.983401127231414
Root 97 : 8.991053240557262
Root 98 : 8.998934232258581
Root 99 : 9.010673355120462
Root 100 : 9.019980099069956
Root 101 : 9.033628650103379
Root 102 : 9.036132152084132
Root 103 : 9.044186025247164
Root 104 : 9.052632663222260
Root 105 : 9.057679202833764
Root 106 : 9.064295093427134
Root 107 : 9.071559743727287
Root 108 : 9.086308661874282
Root 109 : 9.096121981116296
Root 110 : 9.105400597256898
Root 111 : 9.121941209656221
Root 112 : 9.146985972536797
Root 113 : 9.159331349025880
Root 114 : 9.165020884051806
Root 115 : 9.179677472029732
Root 116 : 9.189123577077828
Root 117 : 9.200576497465946
Root 118 : 9.205101009562682
Root 119 : 9.221056960528164
Root 120 : 9.233767267540562
Root 121 : 9.252476206016011
Root 122 : 9.265216132189705
Root 123 : 9.269047799554558
Root 124 : 9.289027399636334
Root 125 : 9.290812834736757
Root 126 : 9.302786739588111
Root 127 : 9.316411623466600
Root 128 : 9.331626261000643
Root 129 : 9.335332393231946
Root 130 : 9.359522587405028
Root 131 : 9.373832008077466
Root 132 : 9.383515135540348
Root 133 : 9.388255720969187
Root 134 : 9.402243763866878
Root 135 : 9.415890762604096
Root 136 : 9.422020664335978
Root 137 : 9.428253871405079
Root 138 : 9.432880149927898
Root 139 : 9.447526187564616
Root 140 : 9.461712431766355
Root 141 : 9.477142033867265
Root 142 : 9.483324151879724
Root 143 : 9.492246153325492
Root 144 : 9.502330441156175
Root 145 : 9.506043641476559
Root 146 : 9.519850705839321
Root 147 : 9.523756831356520
Root 148 : 9.531164224175171
Root 149 : 9.535415920652509
Root 150 : 9.548964878552111
Root 151 : 9.560574306513367
Root 152 : 9.562082737131675
Root 153 : 9.574109777871380
Root 154 : 9.581946048791607
Root 155 : 9.583753657841758
Root 156 : 9.592769418926315
Root 157 : 9.594118659099902
Root 158 : 9.614852788865118
Root 159 : 9.632297817442499
Root 160 : 9.642981981799842
Root 161 : 9.649626543530209
Root 162 : 9.652359490822292
Root 163 : 9.659340956774143
Root 164 : 9.662838379631440
Root 165 : 9.668246222716144
Root 166 : 9.672491839015901
Root 167 : 9.675819007804378
Root 168 : 9.683645625512009
Root 169 : 9.695586212332712
Root 170 : 9.699083641704531
Root 171 : 9.702973462654112
Root 172 : 9.713493714013842
Root 173 : 9.722414303163207
Root 174 : 9.746426592732448
Root 175 : 9.751021880862934
Root 176 : 9.754789613593518
Root 177 : 9.761923414975943
Root 178 : 9.770466422400649
Root 179 : 9.778179036383497
Root 180 : 9.784980973480188
Root 181 : 9.792002058069031
Root 182 : 9.802159641583936
Root 183 : 9.805779148084412
Root 184 : 9.814626788916268
Root 185 : 9.820790085076261
Root 186 : 9.824421246725167
Root 187 : 9.838166692883236
Root 188 : 9.855847076661338
Root 189 : 9.859085652559875
Root 190 : 9.862698078779477
Root 191 : 9.866379803649567
Root 192 : 9.871886919559598
Root 193 : 9.875884764966949
Root 194 : 9.884092395950770
Root 195 : 9.885155855832691
Root 196 : 9.898734855613645
Root 197 : 9.905953514294229
Root 198 : 9.915298691951138
Root 199 : 9.924486560648754
Root 200 : 9.940634364033398
Root 201 : 9.951695166973515
Root 202 : 9.956655258307773
Root 203 : 9.962625498271679
Root 204 : 9.970354295787519
Root 205 : 9.979461434313745
Root 206 : 9.984010172436887
Root 207 : 9.995674651183796
Root 208 : 10.004910911675617
Root 209 : 10.016401466654450
Root 210 : 10.019333625211583
Root 211 : 10.025174639128929
Root 212 : 10.032204120675555
Root 213 : 10.039130934815837
Root 214 : 10.056391405487595
Root 215 : 10.067764816870302
Root 216 : 10.070032183881320
Root 217 : 10.081809934723610
Root 218 : 10.084409686711963
Root 219 : 10.089553706652367
Root 220 : 10.093067139175954
Root 221 : 10.097950327393491
Root 222 : 10.102762805639953
Root 223 : 10.108809074219526
Root 224 : 10.116530257314846
Root 225 : 10.122025691093979
Root 226 : 10.130059574623319
Root 227 : 10.161284626209389
Root 228 : 10.167273230057596
Root 229 : 10.176392273169625
Root 230 : 10.178892887312680
Root 231 : 10.186319508030754
Root 232 : 10.191118830530668
Root 233 : 10.192378287981562
Root 234 : 10.197049355486309
Root 235 : 10.204014717012415
Root 236 : 10.204880985752302
Root 237 : 10.232328932598564
Root 238 : 10.235626589271101
Root 239 : 10.241354981648357
Root 240 : 10.247136410910665
Root 241 : 10.251838010119069
Root 242 : 10.255596928429638
Root 243 : 10.269736782032922
Root 244 : 10.270123983178864
Root 245 : 10.274933562983151
Root 246 : 10.280504860773148
Root 247 : 10.289276723177828
Root 248 : 10.295503160753551
Root 249 : 10.305360953825248
Root 250 : 10.309028553049583
Root 251 : 10.319464044835946
Root 252 : 10.325322746640067
Root 253 : 10.326683170091004
Root 254 : 10.336758672103443
Root 255 : 10.348153338529924
Root 256 : 10.352387186842682
Root 257 : 10.357110011557237
Root 258 : 10.363827849675483
Root 259 : 10.364104672909805
Root 260 : 10.371409721632876
Root 261 : 10.377211813294293
Root 262 : 10.381155712947120
Root 263 : 10.386321343291659
Root 264 : 10.394963160000609
Root 265 : 10.396144921655630
Root 266 : 10.403554993529269
Root 267 : 10.413221831034443
Root 268 : 10.419365411029775
Root 269 : 10.424875450169216
Root 270 : 10.427539331235232
Root 271 : 10.436817840070857
Root 272 : 10.441116948159451
Root 273 : 10.451002281075635
Root 274 : 10.452098052520986
Root 275 : 10.455473192314384
Root 276 : 10.463602883942650
Root 277 : 10.467890470764941
Root 278 : 10.472879838394720
Root 279 : 10.489331477274757
Root 280 : 10.498599479989309
Root 281 : 10.502550545765361
Root 282 : 10.502997993195896
Root 283 : 10.508425474106675
Root 284 : 10.511415174986631
Root 285 : 10.523020334432543
Root 286 : 10.526939174161917
Root 287 : 10.531493642648744
Root 288 : 10.538931227804985
Root 289 : 10.546087501239255
Root 290 : 10.548344527373729
Root 291 : 10.551430654364163
Root 292 : 10.561172831543386
Root 293 : 10.562727842434009
Root 294 : 10.564968444851880
Root 295 : 10.573162772009574
Root 296 : 10.574596441493430
Root 297 : 10.581033492760140
Root 298 : 10.582762340256487
Root 299 : 10.591369262361047
Root 300 : 10.593871755271339
Root 301 : 10.602548264989572
Root 302 : 10.609208145129076
Root 303 : 10.613966893453473
Root 304 : 10.617965216469974
Root 305 : 10.625498565446515
Root 306 : 10.626333361384972
Root 307 : 10.636578341976774
Root 308 : 10.641419801048222
Root 309 : 10.646250948496263
Root 310 : 10.655019568482340
Root 311 : 10.658496245938039
Root 312 : 10.663748615224556
Root 313 : 10.672816211001164
Root 314 : 10.674158742305318
Root 315 : 10.681632673432123
Root 316 : 10.689415481847721
Root 317 : 10.696993708709646
Root 318 : 10.699185317692001
Root 319 : 10.708790180934233
Root 320 : 10.716742468251541
Root 321 : 10.722743084702692
Root 322 : 10.725441915887711
Root 323 : 10.734892062503441
Root 324 : 10.736018008355604
Root 325 : 10.746523431688209
Root 326 : 10.753464984186040
Root 327 : 10.756424642087564
Root 328 : 10.768934900026611
Root 329 : 10.774797317607327
Root 330 : 10.778972828365578
Root 331 : 10.786384340565220
Root 332 : 10.792139533866175
Root 333 : 10.803397620507964
Root 334 : 10.806083465104521
Root 335 : 10.821644302221893
Root 336 : 10.827035478756901
Root 337 : 10.828488759959134
Root 338 : 10.835816830413924
Root 339 : 10.846833938402593
Root 340 : 10.851764936709008
Root 341 : 10.855742785801045
Root 342 : 10.857863602011561
Root 343 : 10.864515207229498
Root 344 : 10.881731467332006
Root 345 : 10.889587733879187
Root 346 : 10.893502448351011
Root 347 : 10.906474930574937
Root 348 : 10.907488784921844
Root 349 : 10.911809862357654
Root 350 : 10.915295019754570
Root 351 : 10.922507949136204
Root 352 : 10.926034648109670
Root 353 : 10.934142010059333
Root 354 : 10.945299320432420
Root 355 : 10.950663260110257
Root 356 : 10.952309569804351
Root 357 : 10.959389841654726
Root 358 : 10.960684834604654
Root 359 : 10.967337591536372
Root 360 : 10.974687403291686
Root 361 : 10.979915293909796
Root 362 : 10.984266943200003
Root 363 : 10.988836114156435
Root 364 : 10.997346068775936
Root 365 : 11.004199149917000
Root 366 : 11.007446371764305
Root 367 : 11.012709472822603
Root 368 : 11.018491605009343
Root 369 : 11.024275421766321
Root 370 : 11.026959661169929
Root 371 : 11.031381323592431
Root 372 : 11.036868115973608
Root 373 : 11.041275185138643
Root 374 : 11.042345500957733
Root 375 : 11.051077942474260
Root 376 : 11.056895903726424
Root 377 : 11.060580118453649
Root 378 : 11.062941288579724
Root 379 : 11.066446231022674
Root 380 : 11.077256687333708
Root 381 : 11.080970711204605
Root 382 : 11.090806290139517
Root 383 : 11.092978090907538
Root 384 : 11.098729860142676
Root 385 : 11.102369068901158
Root 386 : 11.113772928700218
Root 387 : 11.118850701096378
Root 388 : 11.127922312259294
Root 389 : 11.131066026948908
Root 390 : 11.135533611716957
Root 391 : 11.142893088815654
Root 392 : 11.152900536181946
Root 393 : 11.155685937951411
Root 394 : 11.172454186881302
Root 395 : 11.179153529387694
Root 396 : 11.190227569783803
Root 397 : 11.201725777719659
Root 398 : 11.215583122057021
Root 399 : 11.245038551954700
Root 400 : 11.263061532339488
Iteration 2 Dimension 600 NMult 400 NNew 200
CISAX will form 200 AO SS matrices at one time.
NMat= 200 NSing= 200 JSym2X= 0.
Root 1 not converged, maximum delta is 0.100755539854859
New state 2 was old state 4
Root 2 not converged, maximum delta is 0.345036569325982
Root 3 not converged, maximum delta is 0.345101954527227
New state 4 was old state 2
Root 4 not converged, maximum delta is 0.375039973436263
Root 5 not converged, maximum delta is 0.216186420691762
Root 6 not converged, maximum delta is 0.280230343608497
New state 7 was old state 8
Root 7 not converged, maximum delta is 0.434873657151846
New state 8 was old state 7
Root 8 not converged, maximum delta is 0.212435743876841
Root 9 not converged, maximum delta is 0.155988453639302
Root 10 not converged, maximum delta is 0.024104554750166
Root 11 not converged, maximum delta is 0.055588160229739
Root 12 not converged, maximum delta is 0.123070512943103
Root 13 not converged, maximum delta is 0.104672768471960
Root 14 not converged, maximum delta is 0.033323307056595
Root 15 not converged, maximum delta is 0.060055417374022
Root 16 not converged, maximum delta is 0.071784016874632
Root 17 not converged, maximum delta is 0.239812560984580
Root 18 not converged, maximum delta is 0.173634313622668
Root 19 not converged, maximum delta is 0.099195357610768
New state 20 was old state 21
Root 20 not converged, maximum delta is 0.291898534083420
New state 21 was old state 20
Root 21 not converged, maximum delta is 0.321160954705465
New state 22 was old state 23
Root 22 not converged, maximum delta is 0.165684170400548
New state 23 was old state 22
Root 23 not converged, maximum delta is 0.016951922524341
Root 24 not converged, maximum delta is 0.053184110115040
Root 25 not converged, maximum delta is 0.217549083110653
Root 26 not converged, maximum delta is 0.135364730501271
Root 27 not converged, maximum delta is 0.137621103267108
Root 28 not converged, maximum delta is 0.306307457848580
Root 29 not converged, maximum delta is 0.343270986047149
Root 30 not converged, maximum delta is 0.077584317839500
Root 31 not converged, maximum delta is 0.056899799385420
Root 32 not converged, maximum delta is 0.091297267316335
Root 33 not converged, maximum delta is 0.068456605169774
Root 34 not converged, maximum delta is 0.061313103726158
Root 35 not converged, maximum delta is 0.089756694310075
Root 36 not converged, maximum delta is 0.205279570744308
Root 37 not converged, maximum delta is 0.309024167944599
Root 38 not converged, maximum delta is 0.084274495928296
Root 39 not converged, maximum delta is 0.311297782218111
Root 40 not converged, maximum delta is 0.146116405309163
New state 41 was old state 43
Root 41 not converged, maximum delta is 0.240423041816988
New state 42 was old state 41
Root 42 not converged, maximum delta is 0.050231081148470
New state 43 was old state 42
Root 43 not converged, maximum delta is 0.111867319772809
Root 44 not converged, maximum delta is 0.110294793186874
Root 45 not converged, maximum delta is 0.170859702352721
New state 46 was old state 47
Root 46 not converged, maximum delta is 0.467470625245050
New state 47 was old state 46
Root 47 not converged, maximum delta is 0.309061531291634
Root 48 not converged, maximum delta is 0.098668366492358
Root 49 not converged, maximum delta is 0.095275639869748
Root 50 not converged, maximum delta is 0.164919728115478
Root 51 not converged, maximum delta is 0.229766178118625
Root 52 not converged, maximum delta is 0.131563092171723
New state 53 was old state 55
Root 53 not converged, maximum delta is 0.405150018639878
New state 54 was old state 53
Root 54 not converged, maximum delta is 0.127110293595823
New state 55 was old state 54
Root 55 not converged, maximum delta is 0.268706214762601
Root 56 not converged, maximum delta is 0.359527679766965
New state 57 was old state 58
Root 57 not converged, maximum delta is 0.382642348675331
New state 58 was old state 57
Root 58 not converged, maximum delta is 0.119340868088554
Root 59 not converged, maximum delta is 0.352449153796477
Root 60 not converged, maximum delta is 0.256229925577593
Root 61 not converged, maximum delta is 0.263283967605849
Root 62 not converged, maximum delta is 0.373042230224373
Root 63 not converged, maximum delta is 0.248696645607166
New state 64 was old state 66
Root 64 not converged, maximum delta is 0.336974711030698
Root 65 not converged, maximum delta is 0.127774496609767
New state 66 was old state 64
Root 66 not converged, maximum delta is 0.138794860196650
Root 67 not converged, maximum delta is 0.206140824765412
Root 68 not converged, maximum delta is 0.214829430064965
Root 69 not converged, maximum delta is 0.196241354723717
Root 70 not converged, maximum delta is 0.136043243156436
New state 71 was old state 72
Root 71 not converged, maximum delta is 0.164863902718506
New state 72 was old state 71
Root 72 not converged, maximum delta is 0.160304093148303
Root 73 not converged, maximum delta is 0.167651381313292
Root 74 not converged, maximum delta is 0.172990548496986
Root 75 not converged, maximum delta is 0.122768844703363
Root 76 not converged, maximum delta is 0.221282609472615
Root 77 not converged, maximum delta is 0.193317927858884
New state 78 was old state 79
Root 78 not converged, maximum delta is 0.204309724697059
New state 79 was old state 78
Root 79 not converged, maximum delta is 0.221010435954796
Root 80 not converged, maximum delta is 0.319210048723321
Root 81 not converged, maximum delta is 0.183456569234675
Root 82 not converged, maximum delta is 0.192138997432507
Root 83 not converged, maximum delta is 0.090320076445763
New state 84 was old state 85
Root 84 not converged, maximum delta is 0.271991607090106
New state 85 was old state 84
Root 85 not converged, maximum delta is 0.130972926885264
Root 86 not converged, maximum delta is 0.260061736890059
Root 87 not converged, maximum delta is 0.147637510238319
Root 88 not converged, maximum delta is 0.219436368971604
Root 89 not converged, maximum delta is 0.075868142549580
Root 90 not converged, maximum delta is 0.111362027630891
Root 91 not converged, maximum delta is 0.439908788561593
New state 92 was old state 95
Root 92 not converged, maximum delta is 0.400769093493495
New state 93 was old state 92
Root 93 not converged, maximum delta is 0.121557001865016
New state 94 was old state 93
Root 94 not converged, maximum delta is 0.102720942962490
New state 95 was old state 94
Root 95 not converged, maximum delta is 0.174998708206380
Root 96 not converged, maximum delta is 0.188294988117342
Root 97 not converged, maximum delta is 0.120132105882649
Root 98 not converged, maximum delta is 0.150364196858674
New state 99 was old state 100
Root 99 not converged, maximum delta is 0.320868746079184
New state 100 was old state 99
Root 100 not converged, maximum delta is 0.265053499984176
Excitation Energies [eV] at current iteration:
Root 1 : 6.206707538373274 Change is -0.036074635915846
Root 2 : 6.376836090129490 Change is -0.256394935277081
Root 3 : 6.519871808010927 Change is -0.054987825856574
Root 4 : 6.554603812934578 Change is -0.012054298617233
Root 5 : 6.651389486735064 Change is -0.039706218861538
Root 6 : 6.782255762371832 Change is -0.028008746632280
Root 7 : 6.790083838626750 Change is -0.190313569036985
Root 8 : 6.848328152070759 Change is -0.016606204699655
Root 9 : 7.001291174697125 Change is -0.047816317218654
Root 10 : 7.145409725328008 Change is -0.014261802305899
Root 11 : 7.188702346799849 Change is -0.010262416611620
Root 12 : 7.221914586304908 Change is -0.030774957590275
Root 13 : 7.233812973925241 Change is -0.032553306198441
Root 14 : 7.275001414599456 Change is -0.018514768105580
Root 15 : 7.349760295504601 Change is -0.018078512025449
Root 16 : 7.367956187927639 Change is -0.021364831621525
Root 17 : 7.390392640544698 Change is -0.021184154477206
Root 18 : 7.400841153613154 Change is -0.031654239883963
Root 19 : 7.415437476057128 Change is -0.026104748450888
Root 20 : 7.454944519952028 Change is -0.073830112395315
Root 21 : 7.481323900894091 Change is -0.019829863241397
Root 22 : 7.590217568784163 Change is -0.053285403528138
Root 23 : 7.607008107991405 Change is -0.017264954838910
Root 24 : 7.719103358358297 Change is -0.022823258655048
Root 25 : 7.756294801285496 Change is -0.029990922061316
Root 26 : 7.781712885448949 Change is -0.023176106251658
Root 27 : 7.807911855976426 Change is -0.025892506299587
Root 28 : 7.828894180139691 Change is -0.028713798447464
Root 29 : 7.843575780972001 Change is -0.025353484656344
Root 30 : 7.869393453359550 Change is -0.023552662281499
Root 31 : 7.888626629973475 Change is -0.019986317301542
Root 32 : 7.902209158770692 Change is -0.024467125486415
Root 33 : 7.927466295331663 Change is -0.022058286656352
Root 34 : 7.939937655425331 Change is -0.018791626257050
Root 35 : 7.971219077855074 Change is -0.025616854112816
Root 36 : 7.996304479018810 Change is -0.023521702834058
Root 37 : 8.003966044255261 Change is -0.027991833781050
Root 38 : 8.016124036299674 Change is -0.020501169921056
Root 39 : 8.024290567922359 Change is -0.031945830846117
Root 40 : 8.055591199771145 Change is -0.020856537638828
Root 41 : 8.065986976672871 Change is -0.077193045876612
Root 42 : 8.094068010015221 Change is -0.020659048421297
Root 43 : 8.111239851921722 Change is -0.018134724846400
Root 44 : 8.141601296845376 Change is -0.016578451588050
Root 45 : 8.153795575405253 Change is -0.024806150341354
Root 46 : 8.166226942080829 Change is -0.036629047190391
Root 47 : 8.190827962487788 Change is -0.010620924406398
Root 48 : 8.229997864549063 Change is -0.015863035987177
Root 49 : 8.242416522778063 Change is -0.017896616988738
Root 50 : 8.258860044819382 Change is -0.026961435256354
Root 51 : 8.271481292793416 Change is -0.032435574145230
Root 52 : 8.306861669940114 Change is -0.022708404975381
Root 53 : 8.319571346522876 Change is -0.102447276606797
Root 54 : 8.338808888892071 Change is -0.022164016773433
Root 55 : 8.387618328352621 Change is -0.017544068503738
Root 56 : 8.407367955629352 Change is -0.045489812004126
Root 57 : 8.437813975441157 Change is -0.042228285105048
Root 58 : 8.449966266749980 Change is -0.025404971931441
Root 59 : 8.459981615230125 Change is -0.030532775090844
Root 60 : 8.473337832962770 Change is -0.026849102365487
Root 61 : 8.488472307404102 Change is -0.020968017375015
Root 62 : 8.515391129820896 Change is -0.027971911885538
Root 63 : 8.530976228881364 Change is -0.021779198968591
Root 64 : 8.531673913545873 Change is -0.049982704262964
Root 65 : 8.544067879930578 Change is -0.033953064363676
Root 66 : 8.551559205666651 Change is -0.021135946112898
Root 67 : 8.566001057330162 Change is -0.027185772371505
Root 68 : 8.580016716095828 Change is -0.031742708946666
Root 69 : 8.604786550889713 Change is -0.019608514426672
Root 70 : 8.608144391287272 Change is -0.034978272581819
Root 71 : 8.659593592201864 Change is -0.038611417614603
Root 72 : 8.660556764084529 Change is -0.017137015548936
Root 73 : 8.688924280570664 Change is -0.019663663622856
Root 74 : 8.695932344580619 Change is -0.021798263637739
Root 75 : 8.706294820049095 Change is -0.028867362224943
Root 76 : 8.736391238267760 Change is -0.027606338294304
Root 77 : 8.746095470257085 Change is -0.021374572693065
Root 78 : 8.749588688148666 Change is -0.040022922818083
Root 79 : 8.760068626078702 Change is -0.023267434354508
Root 80 : 8.770780738033496 Change is -0.022383795638979
Root 81 : 8.780083894845115 Change is -0.021111577442383
Root 82 : 8.786291709878380 Change is -0.028500387532918
Root 83 : 8.802377255404709 Change is -0.027385593103008
Root 84 : 8.825997981730453 Change is -0.025736588473274
Root 85 : 8.827221175280382 Change is -0.022951107325433
Root 86 : 8.829930564479902 Change is -0.027841558533700
Root 87 : 8.839138772268248 Change is -0.023560973532967
Root 88 : 8.861537587456041 Change is -0.024114671125739
Root 89 : 8.874396920656801 Change is -0.021951459519915
Root 90 : 8.877376745146197 Change is -0.028678906636788
Root 91 : 8.892056129515288 Change is -0.034237849579400
Root 92 : 8.907007180016000 Change is -0.060668453076191
Root 93 : 8.914708260000475 Change is -0.023926045398631
Root 94 : 8.927045920572509 Change is -0.017948926031604
Root 95 : 8.937800456972552 Change is -0.022092815925420
Root 96 : 8.955766026650036 Change is -0.027635100581376
Root 97 : 8.967821178972175 Change is -0.023232061585087
Root 98 : 8.975462959016745 Change is -0.023471273241835
Root 99 : 8.985324609598297 Change is -0.034655489471659
Root 100 : 8.990674833160886 Change is -0.019998521959575
Iteration 3 Dimension 800 NMult 600 NNew 200
CISAX will form 200 AO SS matrices at one time.
NMat= 200 NSing= 200 JSym2X= 0.
Root 1 not converged, maximum delta is 0.004625662866325
Root 2 not converged, maximum delta is 0.005394201657824
Root 3 not converged, maximum delta is 0.001037358092108
Root 4 not converged, maximum delta is 0.001833199667146
Root 5 not converged, maximum delta is 0.001990505030513
Root 6 not converged, maximum delta is 0.023192890505686
Root 7 not converged, maximum delta is 0.017639352741695
Root 8 not converged, maximum delta is 0.003143803428202
Root 9 has converged.
Root 10 has converged.
Root 11 not converged, maximum delta is 0.001510144033633
Root 12 not converged, maximum delta is 0.001856009202479
Root 13 has converged.
Root 14 has converged.
Root 15 not converged, maximum delta is 0.001003077389941
Root 16 not converged, maximum delta is 0.001141956756170
Root 17 not converged, maximum delta is 0.007307113392127
Root 18 not converged, maximum delta is 0.006726586980045
Root 19 not converged, maximum delta is 0.005197440790625
Root 20 not converged, maximum delta is 0.005825441611627
Root 21 not converged, maximum delta is 0.005535051665200
Root 22 not converged, maximum delta is 0.002772987433910
Root 23 not converged, maximum delta is 0.001012897047331
Root 24 has converged.
Root 25 not converged, maximum delta is 0.002964868382355
Root 26 not converged, maximum delta is 0.002573533595307
Root 27 not converged, maximum delta is 0.003649468736672
Root 28 not converged, maximum delta is 0.006076350121340
Root 29 not converged, maximum delta is 0.007331782237592
Root 30 not converged, maximum delta is 0.001336845619944
Root 31 not converged, maximum delta is 0.001380688507340
Root 32 not converged, maximum delta is 0.001749926770695
Root 33 not converged, maximum delta is 0.002017712182436
Root 34 not converged, maximum delta is 0.001396012613962
Root 35 not converged, maximum delta is 0.002298825133947
Root 36 not converged, maximum delta is 0.012865133595246
Root 37 not converged, maximum delta is 0.007584424757667
Root 38 not converged, maximum delta is 0.001658768184102
Root 39 not converged, maximum delta is 0.003080255065278
Root 40 not converged, maximum delta is 0.006032072413584
Root 41 not converged, maximum delta is 0.005233550237291
Root 42 not converged, maximum delta is 0.001725799682205
Root 43 not converged, maximum delta is 0.002249007366941
Root 44 not converged, maximum delta is 0.004225234466796
Root 45 not converged, maximum delta is 0.003367250193684
Root 46 not converged, maximum delta is 0.005087067635224
Root 47 has converged.
Root 48 not converged, maximum delta is 0.003164007779332
Root 49 not converged, maximum delta is 0.002598295347828
Root 50 not converged, maximum delta is 0.004140454937120
Root 51 not converged, maximum delta is 0.007701530959908
Root 52 not converged, maximum delta is 0.008341773148344
Root 53 not converged, maximum delta is 0.009811793637307
Root 54 not converged, maximum delta is 0.003433736599761
Root 55 not converged, maximum delta is 0.001943889393120
Root 56 not converged, maximum delta is 0.002880394225930
Root 57 not converged, maximum delta is 0.002237033405120
Root 58 not converged, maximum delta is 0.002187928990528
Root 59 not converged, maximum delta is 0.002808324781976
Root 60 not converged, maximum delta is 0.001636471360012
Root 61 not converged, maximum delta is 0.001842912218743
Root 62 not converged, maximum delta is 0.002018995696377
Root 63 not converged, maximum delta is 0.005276491777926
Root 64 not converged, maximum delta is 0.005920929882309
Root 65 not converged, maximum delta is 0.002741428868825
Root 66 not converged, maximum delta is 0.001276445232132
Root 67 not converged, maximum delta is 0.003762402034228
Root 68 not converged, maximum delta is 0.004281966173755
Root 69 not converged, maximum delta is 0.021005682903777
Root 70 not converged, maximum delta is 0.020674720377729
Root 71 not converged, maximum delta is 0.034155112802919
Root 72 not converged, maximum delta is 0.047648982249152
Root 73 not converged, maximum delta is 0.005588597899344
Root 74 not converged, maximum delta is 0.008023128132585
Root 75 not converged, maximum delta is 0.005776139203153
Root 76 not converged, maximum delta is 0.003280216453022
Root 77 not converged, maximum delta is 0.016444786528208
Root 78 not converged, maximum delta is 0.014555175335575
Root 79 not converged, maximum delta is 0.005910990325523
Root 80 not converged, maximum delta is 0.006402429157366
Root 81 not converged, maximum delta is 0.008431109597651
Root 82 not converged, maximum delta is 0.009225135892315
Root 83 not converged, maximum delta is 0.003111662705024
Root 84 not converged, maximum delta is 0.019527890519591
Root 85 not converged, maximum delta is 0.013853154625398
Root 86 not converged, maximum delta is 0.008213029769926
Root 87 not converged, maximum delta is 0.005694426849947
Root 88 not converged, maximum delta is 0.013788224220526
Root 89 not converged, maximum delta is 0.015191719675398
Root 90 not converged, maximum delta is 0.020251049188910
Root 91 not converged, maximum delta is 0.018597362954663
Root 92 not converged, maximum delta is 0.014437041992770
Root 93 not converged, maximum delta is 0.005981789137905
Root 94 not converged, maximum delta is 0.006895968781403
Root 95 not converged, maximum delta is 0.008055351011797
Root 96 not converged, maximum delta is 0.009233945921430
Root 97 not converged, maximum delta is 0.016923049255678
Root 98 not converged, maximum delta is 0.064041211768756
Root 99 not converged, maximum delta is 0.063404102788919
Root 100 not converged, maximum delta is 0.057613768994326
Excitation Energies [eV] at current iteration:
Root 1 : 6.205870229655866 Change is -0.000837308717408
Root 2 : 6.370438372864711 Change is -0.006397717264780
Root 3 : 6.518942940515556 Change is -0.000928867495370
Root 4 : 6.554299457684448 Change is -0.000304355250130
Root 5 : 6.650872667225761 Change is -0.000516819509302
Root 6 : 6.781469183476227 Change is -0.000786578895604
Root 7 : 6.789083828421102 Change is -0.001000010205648
Root 8 : 6.847568997196458 Change is -0.000759154874301
Root 9 : 7.000683091898035 Change is -0.000608082799090
Root 10 : 7.145144186053823 Change is -0.000265539274185
Root 11 : 7.188527730948817 Change is -0.000174615851032
Root 12 : 7.221506197025309 Change is -0.000408389279598
Root 13 : 7.233139857867884 Change is -0.000673116057358
Root 14 : 7.274724797478451 Change is -0.000276617121005
Root 15 : 7.349400922100882 Change is -0.000359373403719
Root 16 : 7.367547865342998 Change is -0.000408322584641
Root 17 : 7.389994663582385 Change is -0.000397976962313
Root 18 : 7.400297575640550 Change is -0.000543577972604
Root 19 : 7.414881199555774 Change is -0.000556276501353
Root 20 : 7.453587970769965 Change is -0.001356549182064
Root 21 : 7.480835031701622 Change is -0.000488869192469
Root 22 : 7.589513033914443 Change is -0.000704534869719
Root 23 : 7.606686924900617 Change is -0.000321183090787
Root 24 : 7.718656075271336 Change is -0.000447283086962
Root 25 : 7.755794176458878 Change is -0.000500624826618
Root 26 : 7.781313189037424 Change is -0.000399696411526
Root 27 : 7.807416011506080 Change is -0.000495844470347
Root 28 : 7.828203554381321 Change is -0.000690625758369
Root 29 : 7.843201180079254 Change is -0.000374600892747
Root 30 : 7.868978950542171 Change is -0.000414502817379
Root 31 : 7.888236318903723 Change is -0.000390311069752
Root 32 : 7.901799364840670 Change is -0.000409793930022
Root 33 : 7.927032040817756 Change is -0.000434254513907
Root 34 : 7.939599724106338 Change is -0.000337931318993
Root 35 : 7.970658345995291 Change is -0.000560731859783
Root 36 : 7.995692194233738 Change is -0.000612284785072
Root 37 : 8.003223645474401 Change is -0.000742398780860
Root 38 : 8.015722087866820 Change is -0.000401948432854
Root 39 : 8.023892640845233 Change is -0.000397927077125
Root 40 : 8.055228380225579 Change is -0.000362819545567
Root 41 : 8.064114035576463 Change is -0.001872941096410
Root 42 : 8.093582501162675 Change is -0.000485508852545
Root 43 : 8.110807643440744 Change is -0.000432208480978
Root 44 : 8.141208288418454 Change is -0.000393008426922
Root 45 : 8.153423684247874 Change is -0.000371891157379
Root 46 : 8.165259824183503 Change is -0.000967117897326
Root 47 : 8.190611109660486 Change is -0.000216852827303
Root 48 : 8.229656760330009 Change is -0.000341104219053
Root 49 : 8.242043077298080 Change is -0.000373445479983
Root 50 : 8.258262509909276 Change is -0.000597534910106
Root 51 : 8.270697326752462 Change is -0.000783966040954
Root 52 : 8.306195887049132 Change is -0.000665782890981
Root 53 : 8.317377785402689 Change is -0.002193561120186
Root 54 : 8.338323660917164 Change is -0.000485227974908
Root 55 : 8.387142928279932 Change is -0.000475400072689
Root 56 : 8.406543447205697 Change is -0.000824508423655
Root 57 : 8.437229302615263 Change is -0.000584672825895
Root 58 : 8.449371656058446 Change is -0.000594610691534
Root 59 : 8.459343840111929 Change is -0.000637775118198
Root 60 : 8.472977007406879 Change is -0.000360825555892
Root 61 : 8.488039748552348 Change is -0.000432558851755
Root 62 : 8.514816479741379 Change is -0.000574650079518
Root 63 : 8.530571049741836 Change is -0.000405179139528
Root 64 : 8.531167937132617 Change is -0.000505976413257
Root 65 : 8.543105501350952 Change is -0.000962378579626
Root 66 : 8.551073008305218 Change is -0.000486197361434
Root 67 : 8.565400959136229 Change is -0.000600098193933
Root 68 : 8.579351746517903 Change is -0.000664969577926
Root 69 : 8.604325372063663 Change is -0.000461178826052
Root 70 : 8.607369203048576 Change is -0.000775188238696
Root 71 : 8.658713300016782 Change is -0.000880292185081
Root 72 : 8.660140765176932 Change is -0.000415998907597
Root 73 : 8.688472542105428 Change is -0.000451738465236
Root 74 : 8.695481186594936 Change is -0.000451157985683
Root 75 : 8.705622173471189 Change is -0.000672646577905
Root 76 : 8.735722216095139 Change is -0.000669022172621
Root 77 : 8.745447080872031 Change is -0.000648389385053
Root 78 : 8.748490032457928 Change is -0.001098655690738
Root 79 : 8.759540335831360 Change is -0.000528290247341
Root 80 : 8.770219911714753 Change is -0.000560826318745
Root 81 : 8.779616318516988 Change is -0.000467576328127
Root 82 : 8.785608086576081 Change is -0.000683623302298
Root 83 : 8.801785169438123 Change is -0.000592085966585
Root 84 : 8.825229750988614 Change is -0.000768230741840
Root 85 : 8.826686665265738 Change is -0.000534510014645
Root 86 : 8.829327672474870 Change is -0.000602892005031
Root 87 : 8.838464746463501 Change is -0.000674025804746
Root 88 : 8.860794254404226 Change is -0.000743333051814
Root 89 : 8.873864163062947 Change is -0.000532757593855
Root 90 : 8.876552734657068 Change is -0.000824010489131
Root 91 : 8.890484567473683 Change is -0.001571562041605
Root 92 : 8.906102819977862 Change is -0.000904360038137
Root 93 : 8.913946911983002 Change is -0.000761348017473
Root 94 : 8.926516888553762 Change is -0.000529032018748
Root 95 : 8.937000955996579 Change is -0.000799500975973
Root 96 : 8.955039584509736 Change is -0.000726442140301
Root 97 : 8.967008902635808 Change is -0.000812276336368
Root 98 : 8.974282346184204 Change is -0.001180612832541
Root 99 : 8.982331972788538 Change is -0.002992636809760
Root 100 : 8.989262700463232 Change is -0.001412132697653
Iteration 4 Dimension 988 NMult 800 NNew 188
CISAX will form 188 AO SS matrices at one time.
NMat= 188 NSing= 188 JSym2X= 0.
Root 1 has converged.
Root 2 has converged.
Root 3 has converged.
Root 4 has converged.
Root 5 has converged.
Root 6 not converged, maximum delta is 0.001108946627117
Root 7 has converged.
Root 8 has converged.
Root 9 has converged.
Root 10 has converged.
Root 11 has converged.
Root 12 has converged.
Root 13 has converged.
Root 14 has converged.
Root 15 has converged.
Root 16 has converged.
Root 17 has converged.
Root 18 has converged.
Root 19 has converged.
Root 20 has converged.
Root 21 has converged.
Root 22 has converged.
Root 23 has converged.
Root 24 has converged.
Root 25 has converged.
Root 26 has converged.
Root 27 has converged.
Root 28 has converged.
Root 29 has converged.
Root 30 has converged.
Root 31 has converged.
Root 32 has converged.
Root 33 has converged.
Root 34 has converged.
Root 35 has converged.
Root 36 has converged.
Root 37 has converged.
Root 38 has converged.
Root 39 has converged.
Root 40 has converged.
Root 41 has converged.
Root 42 has converged.
Root 43 has converged.
Root 44 has converged.
Root 45 has converged.
Root 46 has converged.
Root 47 has converged.
Root 48 has converged.
Root 49 has converged.
Root 50 has converged.
Root 51 has converged.
Root 52 has converged.
Root 53 has converged.
Root 54 has converged.
Root 55 has converged.
Root 56 has converged.
Root 57 has converged.
Root 58 has converged.
Root 59 has converged.
Root 60 has converged.
Root 61 has converged.
Root 62 has converged.
Root 63 has converged.
Root 64 has converged.
Root 65 has converged.
Root 66 has converged.
Root 67 has converged.
Root 68 has converged.
Root 69 not converged, maximum delta is 0.002087215493312
Root 70 not converged, maximum delta is 0.002115645287077
Root 71 not converged, maximum delta is 0.001580430400714
Root 72 not converged, maximum delta is 0.002178570713970
Root 73 has converged.
Root 74 has converged.
Root 75 has converged.
Root 76 has converged.
Root 77 not converged, maximum delta is 0.001523685115146
Root 78 not converged, maximum delta is 0.001398598887322
Root 79 has converged.
Root 80 has converged.
Root 81 has converged.
Root 82 has converged.
Root 83 has converged.
Root 84 has converged.
[truncated: 3,105 more rows]

## Sheet: 7-CONF_2_ecd
Entering Gaussian System, Link 0=g16
Input=CONF_2_ecd.com
Output=CONF_2_ecd.log
Initial command:
/public/apps/g16/l1.exe "scr.120.master/Gau-76273.inp" -scrdir="scr.120.master/"
Default is to use a total of 12 processors:
12 via shared-memory
1 via Linda
Entering Link 1 = /public/apps/g16/l1.exe PID= 76274.
Copyright (c) 1988-2019, Gaussian, Inc. All Rights Reserved.
This is part of the Gaussian(R) 16 program. It is based on
the Gaussian(R) 09 system (copyright 2009, Gaussian, Inc.),
the Gaussian(R) 03 system (copyright 2003, Gaussian, Inc.),
the Gaussian(R) 98 system (copyright 1998, Gaussian, Inc.),
the Gaussian(R) 94 system (copyright 1995, Gaussian, Inc.),
the Gaussian 92(TM) system (copyright 1992, Gaussian, Inc.),
the Gaussian 90(TM) system (copyright 1990, Gaussian, Inc.),
the Gaussian 88(TM) system (copyright 1988, Gaussian, Inc.),
the Gaussian 86(TM) system (copyright 1986, Carnegie Mellon
University), and the Gaussian 82(TM) system (copyright 1983,
Carnegie Mellon University). Gaussian is a federally registered
trademark of Gaussian, Inc.
This software contains proprietary and confidential information,
including trade secrets, belonging to Gaussian, Inc.
This software is provided under written license and may be
used, copied, transmitted, or stored only in accord with that
written license.
The following legend is applicable only to US Government
contracts under FAR:
RESTRICTED RIGHTS LEGEND
Use, reproduction and disclosure by the US Government is
subject to restrictions as set forth in subparagraphs (a)
and (c) of the Commercial Computer Software - Restricted
Rights clause in FAR 52.227-19.
Gaussian, Inc.
340 Quinnipiac St., Bldg. 40, Wallingford CT 06492
---------------------------------------------------------------
Warning -- This program may not be used in any manner that
competes with the business of Gaussian, Inc. or will provide
assistance to any competitor of Gaussian, Inc. The licensee
of this program is prohibited from giving any competitor of
Gaussian, Inc. access to this program. By using this program,
the user acknowledges that Gaussian, Inc. is engaged in the
business of creating and licensing software in the field of
computational chemistry and represents and warrants to the
licensee that it is not a competitor of Gaussian, Inc. and that
it will not use this program in any manner prohibited above.
---------------------------------------------------------------
Cite this work as:
Gaussian 16, Revision C.01,
M. J. Frisch, G. W. Trucks, H. B. Schlegel, G. E. Scuseria,
M. A. Robb, J. R. Cheeseman, G. Scalmani, V. Barone,
G. A. Petersson, H. Nakatsuji, X. Li, M. Caricato, A. V. Marenich,
J. Bloino, B. G. Janesko, R. Gomperts, B. Mennucci, H. P. Hratchian,
J. V. Ortiz, A. F. Izmaylov, J. L. Sonnenberg, D. Williams-Young,
F. Ding, F. Lipparini, F. Egidi, J. Goings, B. Peng, A. Petrone,
T. Henderson, D. Ranasinghe, V. G. Zakrzewski, J. Gao, N. Rega,
G. Zheng, W. Liang, M. Hada, M. Ehara, K. Toyota, R. Fukuda,
J. Hasegawa, M. Ishida, T. Nakajima, Y. Honda, O. Kitao, H. Nakai,
T. Vreven, K. Throssell, J. A. Montgomery, Jr., J. E. Peralta,
F. Ogliaro, M. J. Bearpark, J. J. Heyd, E. N. Brothers, K. N. Kudin,
V. N. Staroverov, T. A. Keith, R. Kobayashi, J. Normand,
K. Raghavachari, A. P. Rendell, J. C. Burant, S. S. Iyengar,
J. Tomasi, M. Cossi, J. M. Millam, M. Klene, C. Adamo, R. Cammi,
J. W. Ochterski, R. L. Martin, K. Morokuma, O. Farkas,
J. B. Foresman, and D. J. Fox, Gaussian, Inc., Wallingford CT, 2019.
******************************************
Gaussian 16: ES64L-G16RevC.01 3-Jul-2019
14-Jan-2020
******************************************
%oldchk=CONF_2_min.chk
%chk=CONF_2_ecd.chk
Copying data from "CONF_2_min.chk" to current chk file "CONF_2_ecd.chk"
IOpt= 2 FromEx=T IUOpen= 4 IOptOp= 5 NList= 0 IFRang= 0 IUIn= 4 IUOut= 2.
----------------------------------------------------------------------
#P td=(nstates=100) APFD/6-311+g(2d,p) guess=read geom=allcheck integr
al(ultrafinegrid) scrf=check
----------------------------------------------------------------------
1/29=7,38=1,40=1,172=1/1;
2/12=2,40=1/2;
3/5=4,6=6,7=112,11=9,14=-4,25=1,30=1,70=2,74=-44,75=-5,116=-2/1,2,3,8;
4/5=1/1;
5/5=2,38=6/2;
8/6=1,10=2,108=100/1;
9/41=100,42=1,70=2/14;
6/7=2,8=2,9=2,10=2/1;
99/5=1,9=1/99;
Leave Link 1 at Tue Jan 14 14:10:51 2020, MaxMem= 3221225472 cpu: 1.2 elap: 0.1
(Enter /public/apps/g16/l101.exe)
Structure from the checkpoint file: "CONF_2_ecd.chk"
-----
*****
-----
Charge = 0 Multiplicity = 1
Redundant internal coordinates found in file. (old form).
C,0,1.4522743242,2.0988204288,-0.6946577589
C,0,2.2911536562,0.8955563995,-0.2886897092
C,0,1.535435966,-0.420880195,-0.480432018
C,0,0.2192083363,-0.3469819572,0.3201816924
C,0,-0.6292754557,0.8477007382,-0.1291936366
C,0,0.119565294,2.1827348676,0.0397873433
C,0,-0.5863339689,-1.6136469262,0.2729100484
C,0,-1.9167879168,-1.6865313506,0.1980807002
C,0,-2.7644442883,-0.440741252,0.1756295914
C,0,-1.9753593893,0.7963571301,0.5832388276
C,0,-2.6564145106,-2.9872405086,0.1372834568
C,0,-0.6878553133,3.3561479838,-0.5071329153
H,0,0.4946843483,-0.1681278895,1.3711518379
O,0,0.4424076999,2.4177437362,1.4223889894
O,0,-3.4039133276,-0.2758920509,-1.1040081836
C,0,3.6526583578,-1.712595237,-1.0396601662
C,0,2.3986261308,-1.6597709756,-0.1675435715
C,0,2.773984304,-1.7931394647,1.3072934992
H,0,-0.8044426816,0.7431716604,-1.2102700119
H,0,2.0040828265,3.0296597982,-0.5230696239
H,0,1.2369630206,2.0500431899,-1.7683545001
H,0,3.2132033857,0.8935984589,-0.8763004025
H,0,2.5884849601,0.9957846619,0.7607198814
H,0,1.2609029063,-0.4942216718,-1.5447687074
H,0,-0.0337808076,-2.548730868,0.3245345189
H,0,-3.6029172814,-0.5748601696,0.8674338019
H,0,-2.5854385413,1.6774924994,0.3706229431
H,0,-1.8175260905,0.7608024384,1.668430378
H,0,-3.3275105408,-3.0936804429,0.9974157204
H,0,-1.9742586603,-3.8399879297,0.1247481754
H,0,-3.2853830063,-3.0371938106,-0.7575288263
H,0,-0.0814351829,4.2654164501,-0.4857054741
H,0,-1.5889166067,3.5371079111,0.0841603637
H,0,-0.9921347493,3.1668086941,-1.539868228
H,0,-0.3831863018,2.5471173723,1.9020366428
H,0,-2.7167585697,-0.3116480453,-1.7792673516
H,0,3.413080997,-1.5505844145,-2.095527107
H,0,4.1389662418,-2.6886606164,-0.9510370698
H,0,4.3856946998,-0.9572210509,-0.7423828381
H,0,1.8012802556,-2.5392333225,-0.4358452469
H,0,1.8948788352,-1.8585893706,1.9536186139
H,0,3.3689800226,-2.6974142416,1.4668830408
H,0,3.3748566224,-0.9432906571,1.64439328
Recover connectivity data from disk.
ITRead= 0 0 0 0 0 0 0 0 0 0 0 0 0 0 0 0 0 0 0 0
ITRead= 0 0 0 0 0 0 0 0 0 0 0 0 0 0 0 0 0 0 0 0
ITRead= 0 0 0
MicOpt= -1 -1 -1 -1 -1 -1 -1 -1 -1 -1 -1 -1 -1 -1 -1 -1 -1 -1 -1 -1
MicOpt= -1 -1 -1 -1 -1 -1 -1 -1 -1 -1 -1 -1 -1 -1 -1 -1 -1 -1 -1 -1
MicOpt= -1 -1 -1
----------------------------
! Current Parameters !
! (Angstroms and Degrees) !
-------------------------- --------------------------
! Name Definition Value !
--------------------------------------------------------------------------------
! R1 R(1,2) 1.522 !
! R2 R(1,6) 1.524 !
! R3 R(1,20) 1.0956 !
! R4 R(1,21) 1.0962 !
! R5 R(2,3) 1.53 !
! R6 R(2,22) 1.0934 !
! R7 R(2,23) 1.0953 !
! R8 R(3,4) 1.5424 !
! R9 R(3,17) 1.542 !
! R10 R(3,24) 1.1016 !
! R11 R(4,5) 1.5327 !
! R12 R(4,7) 1.5019 !
! R13 R(4,13) 1.1011 !
! R14 R(5,6) 1.54 !
! R15 R(5,10) 1.5239 !
! R16 R(5,19) 1.1002 !
! R17 R(6,12) 1.5258 !
! R18 R(6,14) 1.4391 !
! R19 R(7,8) 1.3345 !
! R20 R(7,25) 1.0874 !
! R21 R(8,9) 1.507 !
! R22 R(8,11) 1.4975 !
! R23 R(9,10) 1.5229 !
! R24 R(9,15) 1.44 !
! R25 R(9,26) 1.0953 !
! R26 R(10,27) 1.0926 !
! R27 R(10,28) 1.0972 !
! R28 R(11,29) 1.0961 !
! R29 R(11,30) 1.0921 !
! R30 R(11,31) 1.0949 !
! R31 R(12,32) 1.0931 !
! R32 R(12,33) 1.0928 !
! R33 R(12,34) 1.0932 !
! R34 R(14,35) 0.9635 !
! R35 R(15,36) 0.9641 !
! R36 R(16,17) 1.5284 !
! R37 R(16,37) 1.0948 !
! R38 R(16,38) 1.0941 !
! R39 R(16,39) 1.0938 !
! R40 R(17,18) 1.5277 !
! R41 R(17,40) 1.0965 !
! R42 R(18,41) 1.0931 !
! R43 R(18,42) 1.0942 !
! R44 R(18,43) 1.094 !
! A1 A(2,1,6) 113.3898 !
! A2 A(2,1,20) 110.6289 !
! A3 A(2,1,21) 109.5335 !
! A4 A(6,1,20) 108.5526 !
! A5 A(6,1,21) 107.6214 !
! A6 A(20,1,21) 106.8661 !
! A7 A(1,2,3) 111.9978 !
! A8 A(1,2,22) 108.8371 !
! A9 A(1,2,23) 109.4411 !
! A10 A(3,2,22) 110.3434 !
! A11 A(3,2,23) 109.4441 !
! A12 A(22,2,23) 106.6274 !
! A13 A(2,3,4) 108.3752 !
! A14 A(2,3,17) 112.9143 !
! A15 A(2,3,24) 107.5452 !
! A16 A(4,3,17) 114.2595 !
! A17 A(4,3,24) 106.9798 !
! A18 A(17,3,24) 106.3828 !
! A19 A(3,4,5) 110.9516 !
! A20 A(3,4,7) 113.6392 !
! A21 A(3,4,13) 106.8418 !
! A22 A(5,4,7) 110.5637 !
! A23 A(5,4,13) 106.9619 !
! A24 A(7,4,13) 107.5313 !
! A25 A(4,5,6) 111.9849 !
! A26 A(4,5,10) 109.0064 !
! A27 A(4,5,19) 107.5894 !
! A28 A(6,5,10) 114.0441 !
! A29 A(6,5,19) 105.5223 !
! A30 A(10,5,19) 108.3949 !
! A31 A(1,6,5) 108.942 !
! A32 A(1,6,12) 109.4126 !
! A33 A(1,6,14) 106.0104 !
! A34 A(5,6,12) 111.7186 !
! A35 A(5,6,14) 110.8589 !
! A36 A(12,6,14) 109.7251 !
! A37 A(4,7,8) 125.6297 !
! A38 A(4,7,25) 116.8228 !
! A39 A(8,7,25) 117.5354 !
! A40 A(7,8,9) 121.0941 !
! A41 A(7,8,11) 122.8264 !
! A42 A(9,8,11) 116.0791 !
! A43 A(8,9,10) 112.0922 !
! A44 A(8,9,15) 110.9568 !
! A45 A(8,9,26) 108.6608 !
! A46 A(10,9,15) 112.0214 !
! A47 A(10,9,26) 109.0915 !
! A48 A(15,9,26) 103.6123 !
! A49 A(5,10,9) 111.0963 !
! A50 A(5,10,27) 112.0293 !
! A51 A(5,10,28) 109.6595 !
! A52 A(9,10,27) 108.2826 !
! A53 A(9,10,28) 108.2366 !
! A54 A(27,10,28) 107.3929 !
! A55 A(8,11,29) 110.7853 !
! A56 A(8,11,30) 111.7263 !
! A57 A(8,11,31) 110.8873 !
! A58 A(29,11,30) 108.3973 !
! A59 A(29,11,31) 106.5687 !
! A60 A(30,11,31) 108.2895 !
! A61 A(6,12,32) 109.8225 !
! A62 A(6,12,33) 111.6988 !
! A63 A(6,12,34) 110.6551 !
! A64 A(32,12,33) 108.0025 !
! A65 A(32,12,34) 108.4817 !
! A66 A(33,12,34) 108.0795 !
! A67 A(6,14,35) 107.9363 !
! A68 A(9,15,36) 107.5573 !
! A69 A(17,16,37) 111.4487 !
! A70 A(17,16,38) 110.445 !
! A71 A(17,16,39) 111.7733 !
! A72 A(37,16,38) 107.9036 !
! A73 A(37,16,39) 107.8545 !
! A74 A(38,16,39) 107.2301 !
! A75 A(3,17,16) 111.7945 !
! A76 A(3,17,18) 113.8013 !
! A77 A(3,17,40) 106.8457 !
! A78 A(16,17,18) 110.2585 !
! A79 A(16,17,40) 106.2391 !
! A80 A(18,17,40) 107.4614 !
! A81 A(17,18,41) 112.2377 !
! A82 A(17,18,42) 110.2777 !
! A83 A(17,18,43) 111.3827 !
! A84 A(41,18,42) 107.5543 !
! A85 A(41,18,43) 107.8201 !
! A86 A(42,18,43) 107.3605 !
! D1 D(6,1,2,3) 56.2442 !
! D2 D(6,1,2,22) 178.5189 !
! D3 D(6,1,2,23) -65.3112 !
! D4 D(20,1,2,3) 178.4687 !
! D5 D(20,1,2,22) -59.2565 !
! D6 D(20,1,2,23) 56.9133 !
! D7 D(21,1,2,3) -63.9825 !
! D8 D(21,1,2,22) 58.2922 !
! D9 D(21,1,2,23) 174.4621 !
! D10 D(2,1,6,5) -53.4531 !
! D11 D(2,1,6,12) -175.8485 !
! D12 D(2,1,6,14) 65.8956 !
! D13 D(20,1,6,5) -176.8244 !
! D14 D(20,1,6,12) 60.7802 !
! D15 D(20,1,6,14) -57.4758 !
! D16 D(21,1,6,5) 67.8533 !
! D17 D(21,1,6,12) -54.5422 !
! D18 D(21,1,6,14) -172.7981 !
! D19 D(1,2,3,4) -56.3276 !
! D20 D(1,2,3,17) 176.0503 !
! D21 D(1,2,3,24) 58.9979 !
! D22 D(22,2,3,4) -177.7391 !
! D23 D(22,2,3,17) 54.6388 !
! D24 D(22,2,3,24) -62.4136 !
! D25 D(23,2,3,4) 65.2261 !
! D26 D(23,2,3,17) -62.396 !
! D27 D(23,2,3,24) -179.4484 !
! D28 D(2,3,4,5) 57.7281 !
! D29 D(2,3,4,7) -176.9505 !
! D30 D(2,3,4,13) -58.5225 !
! D31 D(17,3,4,5) -175.4226 !
! D32 D(17,3,4,7) -50.1012 !
! D33 D(17,3,4,13) 68.3268 !
! D34 D(24,3,4,5) -57.9656 !
! D35 D(24,3,4,7) 67.3558 !
! D36 D(24,3,4,13) -174.2162 !
! D37 D(2,3,17,16) -58.3652 !
! D38 D(2,3,17,18) 67.3633 !
! D39 D(2,3,17,40) -174.1983 !
! D40 D(4,3,17,16) 177.1702 !
! D41 D(4,3,17,18) -57.1013 !
! D42 D(4,3,17,40) 61.3371 !
! D43 D(24,3,17,16) 59.3714 !
! D44 D(24,3,17,18) -174.9001 !
! D45 D(24,3,17,40) -56.4617 !
! D46 D(3,4,5,6) -58.6656 !
! D47 D(3,4,5,10) 174.1927 !
! D48 D(3,4,5,19) 56.849 !
! D49 D(7,4,5,6) 174.3048 !
! D50 D(7,4,5,10) 47.1631 !
! D51 D(7,4,5,19) -70.1807 !
! D52 D(13,4,5,6) 57.5109 !
! D53 D(13,4,5,10) -69.6308 !
! D54 D(13,4,5,19) 173.0255 !
! D55 D(3,4,7,8) -141.8385 !
! D56 D(3,4,7,25) 39.4644 !
! D57 D(5,4,7,8) -16.3103 !
! D58 D(5,4,7,25) 164.9925 !
! D59 D(13,4,7,8) 100.1307 !
! D60 D(13,4,7,25) -78.5664 !
! D61 D(4,5,6,1) 54.6655 !
! D62 D(4,5,6,12) 175.6596 !
! D63 D(4,5,6,14) -61.6189 !
! D64 D(10,5,6,1) 179.0471 !
! D65 D(10,5,6,12) -59.9588 !
! D66 D(10,5,6,14) 62.7627 !
! D67 D(19,5,6,1) -62.1012 !
! D68 D(19,5,6,12) 58.8929 !
! D69 D(19,5,6,14) -178.3856 !
! D70 D(4,5,10,9) -64.1155 !
! D71 D(4,5,10,27) 174.6312 !
! D72 D(4,5,10,28) 55.4891 !
! D73 D(6,5,10,9) 169.9227 !
! D74 D(6,5,10,27) 48.6694 !
! D75 D(6,5,10,28) -70.4727 !
! D76 D(19,5,10,9) 52.7167 !
! D77 D(19,5,10,27) -68.5365 !
! D78 D(19,5,10,28) 172.3213 !
! D79 D(1,6,12,32) -52.3007 !
! D80 D(1,6,12,33) -172.1036 !
! D81 D(1,6,12,34) 67.4352 !
! D82 D(5,6,12,32) -173.0209 !
! D83 D(5,6,12,33) 67.1762 !
! D84 D(5,6,12,34) -53.285 !
! D85 D(14,6,12,32) 63.6131 !
! D86 D(14,6,12,33) -56.1898 !
! D87 D(14,6,12,34) -176.651 !
! D88 D(1,6,14,35) 175.4724 !
! D89 D(5,6,14,35) -66.4458 !
! D90 D(12,6,14,35) 57.4241 !
! D91 D(4,7,8,9) -1.0261 !
! D92 D(4,7,8,11) 179.2193 !
! D93 D(25,7,8,9) 177.6626 !
! D94 D(25,7,8,11) -2.0919 !
! D95 D(7,8,9,10) -13.9151 !
! D96 D(7,8,9,15) 112.1558 !
! D97 D(7,8,9,26) -134.5563 !
! D98 D(11,8,9,10) 165.8552 !
! D99 D(11,8,9,15) -68.0739 !
! D100 D(11,8,9,26) 45.214 !
! D101 D(7,8,11,29) 118.8675 !
! D102 D(7,8,11,30) -2.1059 !
! D103 D(7,8,11,31) -123.0126 !
! D104 D(9,8,11,29) -60.8984 !
! D105 D(9,8,11,30) 178.1281 !
! D106 D(9,8,11,31) 57.2214 !
! D107 D(8,9,10,5) 46.2848 !
! D108 D(8,9,10,27) 169.7107 !
! D109 D(8,9,10,28) -74.165 !
! D110 D(15,9,10,5) -79.2045 !
! D111 D(15,9,10,27) 44.2214 !
! D112 D(15,9,10,28) 160.3457 !
! D113 D(26,9,10,5) 166.6762 !
! D114 D(26,9,10,27) -69.8979 !
! D115 D(26,9,10,28) 46.2264 !
! D116 D(8,9,15,36) -53.5452 !
! D117 D(10,9,15,36) 72.565 !
! D118 D(26,9,15,36) -169.9862 !
! D119 D(37,16,17,3) -48.4811 !
! D120 D(37,16,17,18) -176.134 !
! D121 D(37,16,17,40) 67.7211 !
! D122 D(38,16,17,3) -168.412 !
! D123 D(38,16,17,18) 63.9351 !
! D124 D(38,16,17,40) -52.2098 !
! D125 D(39,16,17,3) 72.2926 !
! D126 D(39,16,17,18) -55.3603 !
! D127 D(39,16,17,40) -171.5052 !
! D128 D(3,17,18,41) 59.1059 !
! D129 D(3,17,18,42) 179.0024 !
! D130 D(3,17,18,43) -61.9015 !
! D131 D(16,17,18,41) -174.3568 !
! D132 D(16,17,18,42) -54.4603 !
! D133 D(16,17,18,43) 64.6358 !
! D134 D(40,17,18,41) -58.979 !
! D135 D(40,17,18,42) 60.9175 !
! D136 D(40,17,18,43) -179.9864 !
--------------------------------------------------------------------------------
NAtoms= 43 NQM= 43 NQMF= 0 NMMI= 0 NMMIF= 0
NMic= 0 NMicF= 0.
Isotopes and Nuclear Properties:
(Nuclear quadrupole moments (NQMom) in fm**2, nuclear magnetic moments (NMagM)
in nuclear magnetons)
Atom 1 2 3 4 5 6 7 8 9 10
IAtWgt= 12 12 12 12 12 12 12 12 12 12
AtmWgt= 12.0000000 12.0000000 12.0000000 12.0000000 12.0000000 12.0000000 12.0000000 12.0000000 12.0000000 12.0000000
NucSpn= 0 0 0 0 0 0 0 0 0 0
AtZEff= 3.6000000 3.6000000 3.6000000 3.6000000 3.6000000 3.6000000 3.6000000 3.6000000 3.6000000 3.6000000
NQMom= 0.0000000 0.0000000 0.0000000 0.0000000 0.0000000 0.0000000 0.0000000 0.0000000 0.0000000 0.0000000
NMagM= 0.0000000 0.0000000 0.0000000 0.0000000 0.0000000 0.0000000 0.0000000 0.0000000 0.0000000 0.0000000
AtZNuc= 6.0000000 6.0000000 6.0000000 6.0000000 6.0000000 6.0000000 6.0000000 6.0000000 6.0000000 6.0000000
Atom 11 12 13 14 15 16 17 18 19 20
IAtWgt= 12 12 1 16 16 12 12 12 1 1
AtmWgt= 12.0000000 12.0000000 1.0078250 15.9949146 15.9949146 12.0000000 12.0000000 12.0000000 1.0078250 1.0078250
NucSpn= 0 0 1 0 0 0 0 0 1 1
AtZEff= 3.6000000 3.6000000 1.0000000 5.6000000 5.6000000 3.6000000 3.6000000 3.6000000 1.0000000 1.0000000
NQMom= 0.0000000 0.0000000 0.0000000 0.0000000 0.0000000 0.0000000 0.0000000 0.0000000 0.0000000 0.0000000
NMagM= 0.0000000 0.0000000 2.7928460 0.0000000 0.0000000 0.0000000 0.0000000 0.0000000 2.7928460 2.7928460
AtZNuc= 6.0000000 6.0000000 1.0000000 8.0000000 8.0000000 6.0000000 6.0000000 6.0000000 1.0000000 1.0000000
Atom 21 22 23 24 25 26 27 28 29 30
IAtWgt= 1 1 1 1 1 1 1 1 1 1
AtmWgt= 1.0078250 1.0078250 1.0078250 1.0078250 1.0078250 1.0078250 1.0078250 1.0078250 1.0078250 1.0078250
NucSpn= 1 1 1 1 1 1 1 1 1 1
AtZEff= 1.0000000 1.0000000 1.0000000 1.0000000 1.0000000 1.0000000 1.0000000 1.0000000 1.0000000 1.0000000
NQMom= 0.0000000 0.0000000 0.0000000 0.0000000 0.0000000 0.0000000 0.0000000 0.0000000 0.0000000 0.0000000
NMagM= 2.7928460 2.7928460 2.7928460 2.7928460 2.7928460 2.7928460 2.7928460 2.7928460 2.7928460 2.7928460
AtZNuc= 1.0000000 1.0000000 1.0000000 1.0000000 1.0000000 1.0000000 1.0000000 1.0000000 1.0000000 1.0000000
Atom 31 32 33 34 35 36 37 38 39 40
IAtWgt= 1 1 1 1 1 1 1 1 1 1
AtmWgt= 1.0078250 1.0078250 1.0078250 1.0078250 1.0078250 1.0078250 1.0078250 1.0078250 1.0078250 1.0078250
NucSpn= 1 1 1 1 1 1 1 1 1 1
AtZEff= 1.0000000 1.0000000 1.0000000 1.0000000 1.0000000 1.0000000 1.0000000 1.0000000 1.0000000 1.0000000
NQMom= 0.0000000 0.0000000 0.0000000 0.0000000 0.0000000 0.0000000 0.0000000 0.0000000 0.0000000 0.0000000
NMagM= 2.7928460 2.7928460 2.7928460 2.7928460 2.7928460 2.7928460 2.7928460 2.7928460 2.7928460 2.7928460
AtZNuc= 1.0000000 1.0000000 1.0000000 1.0000000 1.0000000 1.0000000 1.0000000 1.0000000 1.0000000 1.0000000
Atom 41 42 43
IAtWgt= 1 1 1
AtmWgt= 1.0078250 1.0078250 1.0078250
NucSpn= 1 1 1
AtZEff= 1.0000000 1.0000000 1.0000000
NQMom= 0.0000000 0.0000000 0.0000000
NMagM= 2.7928460 2.7928460 2.7928460
AtZNuc= 1.0000000 1.0000000 1.0000000
Leave Link 101 at Tue Jan 14 14:10:52 2020, MaxMem= 3221225472 cpu: 8.3 elap: 0.7
(Enter /public/apps/g16/l202.exe)
Input orientation:
---------------------------------------------------------------------
Center Atomic Atomic Coordinates (Angstroms)
Number Number Type X Y Z
---------------------------------------------------------------------
1 6 0 1.452274 2.098820 -0.694658
2 6 0 2.291154 0.895556 -0.288690
3 6 0 1.535436 -0.420880 -0.480432
4 6 0 0.219208 -0.346982 0.320182
5 6 0 -0.629275 0.847701 -0.129194
6 6 0 0.119565 2.182735 0.039787
7 6 0 -0.586334 -1.613647 0.272910
8 6 0 -1.916788 -1.686531 0.198081
9 6 0 -2.764444 -0.440741 0.175630
10 6 0 -1.975359 0.796357 0.583239
11 6 0 -2.656415 -2.987241 0.137283
12 6 0 -0.687855 3.356148 -0.507133
13 1 0 0.494684 -0.168128 1.371152
14 8 0 0.442408 2.417744 1.422389
15 8 0 -3.403913 -0.275892 -1.104008
16 6 0 3.652658 -1.712595 -1.039660
17 6 0 2.398626 -1.659771 -0.167544
18 6 0 2.773984 -1.793139 1.307293
19 1 0 -0.804443 0.743172 -1.210270
20 1 0 2.004083 3.029660 -0.523070
21 1 0 1.236963 2.050043 -1.768355
22 1 0 3.213203 0.893598 -0.876300
23 1 0 2.588485 0.995785 0.760720
24 1 0 1.260903 -0.494222 -1.544769
25 1 0 -0.033781 -2.548731 0.324535
26 1 0 -3.602917 -0.574860 0.867434
27 1 0 -2.585439 1.677492 0.370623
28 1 0 -1.817526 0.760802 1.668430
29 1 0 -3.327511 -3.093680 0.997416
30 1 0 -1.974259 -3.839988 0.124748
31 1 0 -3.285383 -3.037194 -0.757529
32 1 0 -0.081435 4.265416 -0.485705
33 1 0 -1.588917 3.537108 0.084160
34 1 0 -0.992135 3.166809 -1.539868
35 1 0 -0.383186 2.547117 1.902037
36 1 0 -2.716759 -0.311648 -1.779267
37 1 0 3.413081 -1.550584 -2.095527
38 1 0 4.138966 -2.688661 -0.951037
39 1 0 4.385695 -0.957221 -0.742383
40 1 0 1.801280 -2.539233 -0.435845
41 1 0 1.894879 -1.858589 1.953619
42 1 0 3.368980 -2.697414 1.466883
43 1 0 3.374857 -0.943291 1.644393
---------------------------------------------------------------------
Distance matrix (angstroms):
1 2 3 4 5
1 C 0.000000
2 C 1.521964 0.000000
3 C 2.530158 1.529993 0.000000
4 C 2.921010 2.491502 1.542368 0.000000
5 C 2.493572 2.925173 2.533504 1.532687 0.000000
6 C 1.523996 2.545687 3.009008 2.547159 1.540011
7 C 4.344482 3.858942 2.547965 1.501857 2.494346
8 C 5.145527 4.960937 3.738997 2.524239 2.861316
9 C 4.998749 5.249796 4.349688 2.988623 2.512359
10 C 3.883053 4.355828 3.865067 2.488484 1.523856
11 C 6.591014 6.303649 4.953725 3.908148 4.345927
12 C 2.489215 3.869977 4.382885 3.901331 2.537435
13 H 3.213036 2.667171 2.139021 1.101097 2.132189
14 O 2.367156 2.943248 3.587928 2.984692 2.453762
15 O 5.421198 5.871186 4.980667 3.893633 3.148228
16 C 4.414477 3.036463 2.542419 3.937340 5.071393
17 C 3.911578 2.560454 1.542027 2.590589 3.931548
18 C 4.571879 3.163759 2.571587 3.097199 4.540893
19 H 2.682613 3.233458 2.713432 2.139761 1.100153
20 H 1.095626 2.166043 3.482481 3.911337 3.442479
21 H 1.096158 2.152572 2.802373 3.338194 2.759587
22 H 2.141594 1.093374 2.167826 3.454651 3.914705
23 H 2.150764 1.095314 2.157848 2.758726 3.341834
24 H 2.735540 2.137904 1.101617 2.141226 2.716134
25 H 4.984661 4.200533 2.763722 2.216240 3.477964
26 H 5.928209 6.183754 5.314426 3.867823 3.443761
27 H 4.197078 4.982697 4.702028 3.459348 2.182875
28 H 4.250420 4.552991 4.154075 2.682023 2.156605
29 H 7.257515 7.009812 5.742486 4.536762 4.907566
30 H 6.905215 6.386709 4.937053 4.129235 4.883430
31 H 6.987703 6.839890 5.492010 4.547621 4.747854
32 H 2.662717 4.126009 4.957386 4.691914 3.479657
33 H 3.453125 4.708690 5.074053 4.290825 2.863449
34 H 2.798234 4.183780 4.514702 4.156184 2.738600
35 H 3.211340 3.831322 4.262192 3.352753 2.659788
36 H 4.936352 5.362681 4.447478 3.609548 2.902485
37 H 4.373254 3.241448 2.722189 4.181523 5.094986
38 H 5.495818 4.086530 3.484633 4.739616 5.993113
39 H 4.236345 2.832971 2.912088 4.342930 5.365041
40 H 4.658361 3.472666 2.135435 2.807222 4.180067
41 H 4.782296 3.573556 2.849703 2.785847 4.246583
42 H 5.599097 4.141640 3.512339 4.093961 5.576858
43 H 4.292077 2.879684 2.858542 3.473793 4.731420
6 7 8 9 10
6 C 0.000000
7 C 3.868482 0.000000
8 C 4.375273 1.334548 0.000000
9 C 3.901101 2.475750 1.506990 0.000000
10 C 2.570232 2.798895 2.513267 1.522896 0.000000
11 C 5.868919 2.488049 1.497527 2.549078 3.870184
12 C 1.525761 5.031663 5.237959 4.381182 3.065796
13 H 2.727600 2.112880 3.081695 3.482170 2.766253
14 O 1.439112 4.316448 4.889766 4.473169 3.029631
15 O 4.446124 3.409435 2.428349 1.439989 2.457089
16 C 5.368571 4.438658 5.705385 6.653852 6.372066
17 C 4.472355 3.017634 4.330958 5.316117 5.072276
18 C 4.945714 3.520498 4.821313 5.812386 5.457656
19 H 2.118673 2.793204 3.020632 2.676560 2.142557
20 H 2.141377 5.376257 6.175414 5.938915 4.695479
21 H 2.129686 4.573161 5.270199 5.098465 4.173815
22 H 3.474433 4.695045 5.841933 6.214442 5.390816
23 H 2.832695 4.138426 5.273411 5.573131 4.571646
24 H 3.313543 2.823004 3.815343 4.377905 4.082573
25 H 4.742506 1.087365 2.074872 3.452871 3.876373
26 H 4.705976 3.245352 2.127646 1.095271 2.147079
27 H 2.771600 3.851956 3.434170 2.134708 1.092612
28 H 2.902877 3.016840 2.856786 2.137479 1.097186
29 H 6.374946 3.198352 2.146892 2.833807 4.139112
30 H 6.376873 2.627714 2.155471 3.490252 4.658960
31 H 6.283076 3.220738 2.147215 2.807798 4.267310
32 H 2.157338 5.949269 6.265921 5.457456 4.094382
33 H 2.180643 5.250816 5.235159 4.148917 2.812496
34 H 2.167854 5.128703 5.237400 4.370175 3.330669
35 H 1.963035 4.472950 4.814476 4.192633 2.709133
36 H 4.192331 3.231925 2.537748 1.959735 2.712708
37 H 5.417055 4.648526 5.804018 6.674708 6.459041
38 H 6.392794 4.998216 6.244749 7.347081 7.203078
39 H 5.354528 5.116912 6.413864 7.227308 6.730180
40 H 5.035015 2.657018 3.866910 5.061957 5.140788
41 H 4.811111 3.006858 4.200038 5.184673 4.889317
42 H 6.034166 4.271374 5.529113 6.661742 6.445869
43 H 4.789960 4.245159 5.535858 6.332522 5.725141
11 12 13 14 15
11 C 0.000000
12 C 6.673011 0.000000
13 H 4.404458 4.164958 0.000000
14 O 6.361450 2.425109 2.586907 0.000000
15 O 3.074243 4.574379 4.619209 5.332217 0.000000
16 C 6.543265 6.694461 4.262651 5.781617 7.201629
17 C 5.235316 5.899248 2.866632 4.793830 6.038340
18 C 5.681904 6.464645 2.799991 4.814669 6.803149
19 H 4.377405 2.708439 3.030171 3.360018 2.794106
20 H 7.639332 2.711712 4.011509 2.568673 6.364793
21 H 6.645605 2.646038 3.915068 3.308680 5.233456
22 H 7.109197 4.628033 3.683565 3.909514 6.723525
23 H 6.615295 4.232395 2.472109 2.658086 6.403375
24 H 4.938605 4.438434 3.032494 4.237157 4.690677
25 H 2.665626 5.998923 2.653668 5.108611 4.308634
26 H 2.692316 5.083291 4.148434 5.062441 2.003888
27 H 4.671105 2.681261 3.727537 3.289686 2.580726
28 H 4.134727 3.570021 2.509503 2.813057 3.358240
29 H 1.096142 7.129638 4.827806 6.690940 3.515928
30 H 1.092095 7.337471 4.596929 6.832522 4.031939
31 H 1.094891 6.905409 5.201128 6.957356 2.785477
32 H 7.721377 1.093149 4.841090 2.707237 5.660799
33 H 6.611316 1.092834 4.441454 2.677706 4.386904
34 H 6.592040 1.093150 4.669740 3.375497 4.225972
35 H 6.237871 2.559580 2.902594 0.963538 5.111798
36 H 3.291748 4.380354 4.501012 5.261227 0.964072
37 H 6.624817 6.589135 4.737730 6.078508 7.005666
38 H 6.888453 7.748224 5.002643 6.735953 7.920851
39 H 7.381470 6.663438 4.497739 5.623712 7.827706
40 H 4.516661 6.399719 3.254930 5.465454 5.715172
41 H 5.028638 6.318172 2.271007 4.547406 6.319115
42 H 6.177153 7.549852 3.829886 5.893356 7.638412
43 H 6.544107 6.294431 2.995151 4.465993 7.345124
16 17 18 19 20
16 C 0.000000
17 C 1.528390 0.000000
18 C 2.507339 1.527686 0.000000
19 H 5.091724 4.137760 5.057286 0.000000
20 H 5.047143 4.719409 5.215589 3.686202 0.000000
21 H 4.530345 4.204138 5.156753 2.487310 1.760357
22 H 2.648028 2.772286 3.489922 4.034308 2.479819
23 H 3.421864 2.819520 2.848026 3.931993 2.475134
24 H 2.731312 2.132995 3.480066 2.430778 3.743518
25 H 4.018704 2.636094 3.069247 3.712973 5.999147
26 H 7.587808 6.186011 6.507116 3.726328 6.809149
27 H 7.238470 6.022280 6.453375 2.558149 4.867314
28 H 6.585922 5.196722 5.266404 3.051813 4.955308
29 H 7.401340 6.016799 6.246253 5.095212 8.260330
30 H 6.127303 4.894987 5.304132 4.914885 7.964856
31 H 7.068987 5.878209 6.521280 4.544359 8.052337
32 H 7.070145 6.431157 6.933568 3.667962 2.424433
33 H 7.503097 6.555258 6.995891 3.177582 3.679114
34 H 6.755212 6.056105 6.847705 2.453137 3.167019
35 H 6.564052 5.451564 5.399933 3.621896 3.437011
36 H 6.563470 5.530122 6.470698 2.256846 5.918506
37 H 1.094760 2.181321 3.470802 4.881854 5.043465
38 H 1.094099 2.168239 2.786609 6.023451 6.118829
39 H 1.093758 2.184596 2.738164 5.481586 4.649236
40 H 2.115543 1.096477 2.131042 4.261890 5.573267
41 H 3.474309 2.189205 1.093090 4.905679 5.480957
42 H 2.707970 2.165558 1.094167 6.035084 6.214679
43 H 2.805913 2.179331 1.094041 5.334773 4.728769
21 22 23 24 25
21 H 0.000000
22 H 2.457367 0.000000
23 H 3.055207 1.755150 0.000000
24 H 2.554182 2.486840 3.049241 0.000000
25 H 5.209961 4.882063 4.430590 3.064557 0.000000
26 H 6.104256 7.187244 6.388409 5.429730 4.114564
27 H 4.395995 5.982772 5.233200 4.814500 4.937008
28 H 4.775305 5.639284 4.504674 4.623468 3.992595
29 H 7.412273 7.886073 7.195745 5.854351 3.405642
30 H 6.970527 7.093568 6.678906 4.944462 2.339383
31 H 6.881378 7.595845 7.285075 5.268318 3.461557
32 H 2.879452 4.730366 4.401425 5.057434 6.862315
33 H 3.691716 5.565158 4.936268 5.198702 6.285989
34 H 2.503647 4.826249 4.777749 4.298761 6.087843
35 H 4.042739 4.836042 3.541196 4.881930 5.345864
36 H 4.605390 6.118204 6.025490 3.988748 4.077854
37 H 4.219840 2.738703 3.914346 2.459900 4.328262
38 H 5.616489 3.700703 4.348476 3.667605 4.365602
39 H 4.473340 2.195040 3.050166 3.259220 4.816947
40 H 4.812016 3.737895 3.814159 2.388261 1.986383
41 H 5.437219 4.161846 3.170418 3.808167 2.617239
42 H 6.127855 4.290705 3.840255 4.285801 3.592471
43 H 5.017717 3.123170 2.271403 3.852430 3.992277
26 27 28 29 30
26 H 0.000000
27 H 2.520948 0.000000
28 H 2.369222 1.764742 0.000000
29 H 2.537164 4.869048 4.193728 0.000000
30 H 3.723596 5.556670 4.855388 1.774772 0.000000
31 H 2.967224 4.898052 4.739690 1.756359 1.772551
32 H 6.136783 3.701443 4.465046 8.178812 8.345838
33 H 4.645212 2.129152 3.204691 6.915497 7.387265
34 H 5.158621 2.899423 4.094303 7.147413 7.268474
35 H 4.602588 2.819821 2.302786 6.426973 6.818019
36 H 2.803495 2.931886 3.720939 3.977775 4.077470
37 H 7.678242 7.244627 6.846104 7.575158 6.260545
38 H 8.228715 8.125743 7.364795 7.727146 6.313033
39 H 8.158163 7.535064 6.873396 8.190537 7.036424
40 H 5.895986 6.137953 5.330476 5.354077 4.032483
41 H 5.749219 5.923090 4.552417 5.450975 4.716029
42 H 7.312450 7.469719 6.236965 6.724612 5.626455
43 H 7.030557 6.634464 5.464920 7.068556 6.270025
31 32 33 34 35
31 H 0.000000
32 H 7.979178 0.000000
33 H 6.841629 1.768525 0.000000
34 H 6.660382 1.774140 1.769389 0.000000
35 H 6.832318 2.957181 2.395525 3.549865 0.000000
36 H 2.965785 5.437624 4.422365 3.889897 5.212494
37 H 6.990684 6.973452 7.460270 6.478308 6.869012
38 H 7.435044 8.147853 8.522938 7.807781 7.483533
39 H 7.948078 6.877287 7.521845 6.823830 6.481942
40 H 5.121092 7.060479 6.977518 6.448329 6.009039
41 H 5.964440 6.881829 6.689189 6.767121 4.960090
42 H 7.024529 8.012426 8.084672 7.902467 6.463221
43 H 7.383255 6.604082 6.866392 6.789923 5.135388
36 37 38 39 40
36 H 0.000000
37 H 6.261782 0.000000
38 H 7.303226 1.769741 0.000000
39 H 7.206715 1.768914 1.761333 0.000000
40 H 5.213405 2.515924 2.398443 3.045641 0.000000
41 H 6.131449 4.335365 3.763239 3.779557 2.486277
42 H 7.298328 3.742717 2.537576 2.990458 2.470441
43 H 7.016281 3.789099 3.219695 2.592043 3.057870
41 42 43
41 H 0.000000
42 H 1.764515 0.000000
43 H 1.767407 1.763092 0.000000
Stoichiometry C15H26O2
Framework group C1[X(C15H26O2)]
Deg. of freedom 123
Full point group C1 NOp 1
RotChk: IX=0 Diff= 4.47D-16
Largest Abelian subgroup C1 NOp 1
Largest concise Abelian subgroup C1 NOp 1
Standard orientation:
---------------------------------------------------------------------
Center Atomic Atomic Coordinates (Angstroms)
Number Number Type X Y Z
---------------------------------------------------------------------
1 6 0 1.317737 2.180760 -0.651276
2 6 0 2.207239 1.009664 -0.259239
3 6 0 1.511886 -0.335841 -0.475989
4 6 0 0.189539 -0.333227 0.317918
5 6 0 -0.708951 0.829560 -0.117711
6 6 0 -0.021178 2.193697 0.076530
7 6 0 -0.558554 -1.633524 0.246104
8 6 0 -1.884038 -1.764258 0.162311
9 6 0 -2.786191 -0.557164 0.154351
10 6 0 -2.055092 0.707145 0.585893
11 6 0 -2.564695 -3.095417 0.076829
12 6 0 -0.877193 3.338612 -0.456721
13 1 0 0.451323 -0.159024 1.373160
14 8 0 0.283705 2.420831 1.464515
15 8 0 -3.425719 -0.400590 -1.126297
16 6 0 3.687392 -1.523157 -1.042868
17 6 0 2.427744 -1.539966 -0.177432
18 6 0 2.801012 -1.679931 1.297324
19 1 0 -0.873681 0.734534 -1.201302
20 1 0 1.826658 3.132356 -0.461908
21 1 0 1.110384 2.139522 -1.726854
22 1 0 3.131498 1.058012 -0.841369
23 1 0 2.494366 1.106325 0.793342
24 1 0 1.246416 -0.404396 -1.542940
25 1 0 0.034808 -2.543834 0.286354
26 1 0 -3.621439 -0.739378 0.839024
27 1 0 -2.702685 1.563567 0.383491
28 1 0 -1.901463 0.661408 1.671306
29 1 0 -3.234840 -3.245220 0.931225
30 1 0 -1.845194 -3.916704 0.054979
31 1 0 -3.186166 -3.159051 -0.822343
32 1 0 -0.311976 4.273474 -0.417508
33 1 0 -1.788472 3.469941 0.132014
34 1 0 -1.167380 3.152365 -1.494064
35 1 0 -0.549307 2.505757 1.941257
36 1 0 -2.734160 -0.395047 -1.797974
37 1 0 3.446319 -1.355203 -2.097466
38 1 0 4.216207 -2.477934 -0.966656
39 1 0 4.384518 -0.740774 -0.729505
40 1 0 1.871546 -2.440730 -0.462965
41 1 0 1.922352 -1.794636 1.937359
42 1 0 3.434842 -2.559294 1.446256
43 1 0 3.361695 -0.809683 1.651203
---------------------------------------------------------------------
Rotational constants (GHZ): 0.5412148 0.4146253 0.2716282
Leave Link 202 at Tue Jan 14 14:10:52 2020, MaxMem= 3221225472 cpu: 0.1 elap: 0.0
(Enter /public/apps/g16/l301.exe)
Standard basis: 6-311+G(2d,p) (5D, 7F)
Ernie: Thresh= 0.10000D-02 Tol= 0.10000D-05 Strict=F.
There are 649 symmetry adapted cartesian basis functions of A symmetry.
There are 615 symmetry adapted basis functions of A symmetry.
615 basis functions, 922 primitive gaussians, 649 cartesian basis functions
66 alpha electrons 66 beta electrons
nuclear repulsion energy 1373.4755670308 Hartrees.
IExCor= 3731 DFT=T Ex+Corr=APFD ExCW=0 ScaHFX= 0.229450
ScaDFX= 1.000000 1.000000 1.000000 1.000000 ScalE2= 1.000000 1.000000
IRadAn= 5 IRanWt= -1 IRanGd= 0 ICorTp=0 IEmpDi=211
NAtoms= 43 NActive= 43 NUniq= 43 SFac= 1.00D+00 NAtFMM= 60 NAOKFM=F Big=F
Integral buffers will be 131072 words long.
Regular integral format.
Two-electron integral symmetry is turned on.
R6APFD: NTU= -4 IXU= 1 FactS= 1.050
R6Disp: Petersson-Frisch Dispersion energy= -0.0474471666 Hartrees.
Nuclear repulsion after empirical dispersion term = 1373.4281198642 Hartrees.
------------------------------------------------------------------------------
Polarizable Continuum Model (PCM)
=================================
Model : PCM.
Atomic radii : Bondi.
Polarization charges : Total charges.
Charge compensation : None.
Solution method : Matrix inversion.
Cavity type : Scaled VdW (van der Waals Surface) (Alpha=1.100).
Cavity algorithm : GePol (No added spheres)
Default sphere list used, NSphG= 43.
Lebedev-Laikov grids with approx. 5.0 points / Ang**2.
Smoothing algorithm: York/Karplus (Gamma=1.0000).
Polarization charges: spherical gaussians, with
point-specific exponents (IZeta= 3).
Self-potential: point-specific (ISelfS= 7).
Self-field : sphere-specific E.n sum rule (ISelfD= 2).
Solvent : Acetonitrile, Eps= 35.688000 Eps(inf)= 1.806874
------------------------------------------------------------------------------
GePol: Number of generator spheres = 43
GePol: Total number of spheres = 43
GePol: Number of exposed spheres = 43 (100.00%)
GePol: Number of points = 2444
GePol: Average weight of points = 0.12
GePol: Minimum weight of points = 0.28D-10
GePol: Maximum weight of points = 0.21770
GePol: Number of points with low weight = 203
GePol: Fraction of low-weight points (<1% of avg) = 8.31%
GePol: Cavity surface area = 303.963 Ang**2
GePol: Cavity volume = 289.795 Ang**3
Leave Link 301 at Tue Jan 14 14:10:52 2020, MaxMem= 3221225472 cpu: 0.9 elap: 0.1
(Enter /public/apps/g16/l302.exe)
NPDir=0 NMtPBC= 1 NCelOv= 1 NCel= 1 NClECP= 1 NCelD= 1
NCelK= 1 NCelE2= 1 NClLst= 1 CellRange= 0.0.
One-electron integrals computed using PRISM.
One-electron integral symmetry used in STVInt
NBasis= 615 RedAO= T EigKep= 1.47D-06 NBF= 615
NBsUse= 613 1.00D-06 EigRej= 9.21D-07 NBFU= 613
Precomputing XC quadrature grid using
IXCGrd= 4 IRadAn= 5 IRanWt= -1 IRanGd= 0 AccXCQ= 0.00D+00.
Generated NRdTot= 0 NPtTot= 0 NUsed= 0 NTot= 32
NSgBfM= 649 649 649 649 649 MxSgAt= 43 MxSgA2= 43.
Leave Link 302 at Tue Jan 14 14:10:53 2020, MaxMem= 3221225472 cpu: 9.6 elap: 0.8
(Enter /public/apps/g16/l303.exe)
DipDrv: MaxL=1.
Leave Link 303 at Tue Jan 14 14:10:53 2020, MaxMem= 3221225472 cpu: 0.9 elap: 0.1
(Enter /public/apps/g16/l308.exe)
Leave Link 308 at Tue Jan 14 14:10:53 2020, MaxMem= 3221225472 cpu: 1.4 elap: 0.2
(Enter /public/apps/g16/l401.exe)
Initial guess from the checkpoint file: "CONF_2_ecd.chk"
B after Tr= -0.000000 -0.000000 0.000000
Rot= 1.000000 0.000000 -0.000000 0.000000 Ang= 0.00 deg.
Guess basis will be translated and rotated to current coordinates.
JPrj=2 DoOrth=T DoCkMO=T.
Leave Link 401 at Tue Jan 14 14:10:53 2020, MaxMem= 3221225472 cpu: 7.4 elap: 0.7
(Enter /public/apps/g16/l502.exe)
Integral symmetry usage will be decided dynamically.
Closed shell SCF:
Using DIIS extrapolation, IDIIS= 1040.
NGot= 3221225472 LenX= 3220368062 LenY= 3219946212
Requested convergence on RMS density matrix=1.00D-08 within 128 cycles.
Requested convergence on MAX density matrix=1.00D-06.
Requested convergence on energy=1.00D-06.
No special actions if energy rises.
Fock matrices will be formed incrementally for 20 cycles.
Cycle 1 Pass 1 IDiag 1:
FoFJK: IHMeth= 1 ICntrl= 0 DoSepK=F KAlg= 0 I1Cent= 0 FoldK=F
IRaf= 870000000 NMat= 1 IRICut= 1 DoRegI=T DoRafI=F ISym2E= 0 IDoP0=0 IntGTp=1.
FoFCou: FMM=F IPFlag= 0 FMFlag= 100000 FMFlg1= 0
NFxFlg= 0 DoJE=F BraDBF=F KetDBF=F FulRan=T
wScrn= 0.000000 ICntrl= 0 IOpCl= 0 I1Cent= 0 NGrid= 0
NMat0= 1 NMatS0= 1 NMatT0= 0 NMatD0= 1 NMtDS0= 0 NMtDT0= 0
Symmetry not used in FoFCou.
Inv3: Mode=1 IEnd= 17919408.
Iteration 1 A*A^-1 deviation from unit magnitude is 3.55D-15 for 1827.
Iteration 1 A*A^-1 deviation from orthogonality is 1.64D-15 for 2128 440.
Iteration 1 A^-1*A deviation from unit magnitude is 3.77D-15 for 1827.
Iteration 1 A^-1*A deviation from orthogonality is 4.20D-14 for 1624 1605.
E= -737.359259361467
DIIS: error= 7.74D-09 at cycle 1 NSaved= 1.
NSaved= 1 IEnMin= 1 EnMin= -737.359259361467 IErMin= 1 ErrMin= 7.74D-09
ErrMax= 7.74D-09 0.00D+00 EMaxC= 1.00D-01 BMatC= 9.68D-14 BMatP= 9.68D-14
IDIUse=1 WtCom= 1.00D+00 WtEn= 0.00D+00
Coeff-Com: 0.100D+01
Coeff: 0.100D+01
Gap= 0.254 Goal= None Shift= 0.000
RMSDP=4.76D-09 MaxDP=8.89D-07 OVMax= 3.42D-07
Error on total polarization charges = 0.04883
SCF Done: E(RAPFD) = -737.359259361 A.U. after 1 cycles
NFock= 1 Conv=0.48D-08 -V/T= 2.0046
KE= 7.339615500424D+02 PE=-4.462771173981D+03 EE= 1.618022244713D+03
Leave Link 502 at Tue Jan 14 14:11:22 2020, MaxMem= 3221225472 cpu: 340.6 elap: 28.9
(Enter /public/apps/g16/l801.exe)
DoSCS=F DFT=T ScalE2(SS,OS)= 1.000000 1.000000
ExpMin= 4.38D-02 ExpMax= 8.59D+03 ExpMxC= 1.30D+03 IAcc=3 IRadAn= 5 AccDes= 0.00D+00
HarFok: IExCor= 205 AccDes= 0.00D+00 IRadAn= 5 IDoV=-2 UseB2=F ITyADJ=14
ICtDFT= 12500011 ScaDFX= 1.000000 1.000000 1.000000 1.000000
Largest valence mixing into a core orbital is 5.59D-05
Largest core mixing into a valence orbital is 1.56D-05
Range of M.O.s used for correlation: 18 613
NBasis= 615 NAE= 66 NBE= 66 NFC= 17 NFV= 0
NROrb= 596 NOA= 49 NOB= 49 NVA= 547 NVB= 547
**** Warning!!: The largest alpha MO coefficient is 0.12148711D+03
Leave Link 801 at Tue Jan 14 14:11:23 2020, MaxMem= 3221225472 cpu: 2.0 elap: 0.2
(Enter /public/apps/g16/l914.exe)
RHF ground state
Two-electron integrals replicated using symmetry.
MDV= 3221225472 DFT=T DoStab=F Mixed=T DoRPA=T DoScal=F NonHer=T
NEqPCM: Using non-equilibrium solvation (IEInf=1, Eps= 35.6880, EpsInf= 1.8069)
Inv3: Mode=1 IEnd= 17919408.
Iteration 1 A*A^-1 deviation from unit magnitude is 4.00D-15 for 222.
Iteration 1 A*A^-1 deviation from orthogonality is 2.07D-15 for 2141 398.
Iteration 1 A^-1*A deviation from unit magnitude is 3.77D-15 for 1275.
Iteration 1 A^-1*A deviation from orthogonality is 1.70D-15 for 1809 273.
Making orbital integer symmetry assigments:
Orbital symmetries:
Occupied (A) (A) (A) (A) (A) (A) (A) (A) (A) (A) (A) (A)
(A) (A) (A) (A) (A) (A) (A) (A) (A) (A) (A) (A)
(A) (A) (A) (A) (A) (A) (A) (A) (A) (A) (A) (A)
(A) (A) (A) (A) (A) (A) (A) (A) (A) (A) (A) (A)
(A) (A) (A) (A) (A) (A) (A) (A) (A) (A) (A) (A)
(A) (A) (A) (A) (A) (A)
Virtual (A) (A) (A) (A) (A) (A) (A) (A) (A) (A) (A) (A)
(A) (A) (A) (A) (A) (A) (A) (A) (A) (A) (A) (A)
(A) (A) (A) (A) (A) (A) (A) (A) (A) (A) (A) (A)
(A) (A) (A) (A) (A) (A) (A) (A) (A) (A) (A) (A)
(A) (A) (A) (A) (A) (A) (A) (A) (A) (A) (A) (A)
(A) (A) (A) (A) (A) (A) (A) (A) (A) (A) (A) (A)
(A) (A) (A) (A) (A) (A) (A) (A) (A) (A) (A) (A)
(A) (A) (A) (A) (A) (A) (A) (A) (A) (A) (A) (A)
(A) (A) (A) (A) (A) (A) (A) (A) (A) (A) (A) (A)
(A) (A) (A) (A) (A) (A) (A) (A) (A) (A) (A) (A)
(A) (A) (A) (A) (A) (A) (A) (A) (A) (A) (A) (A)
(A) (A) (A) (A) (A) (A) (A) (A) (A) (A) (A) (A)
(A) (A) (A) (A) (A) (A) (A) (A) (A) (A) (A) (A)
(A) (A) (A) (A) (A) (A) (A) (A) (A) (A) (A) (A)
(A) (A) (A) (A) (A) (A) (A) (A) (A) (A) (A) (A)
(A) (A) (A) (A) (A) (A) (A) (A) (A) (A) (A) (A)
(A) (A) (A) (A) (A) (A) (A) (A) (A) (A) (A) (A)
(A) (A) (A) (A) (A) (A) (A) (A) (A) (A) (A) (A)
(A) (A) (A) (A) (A) (A) (A) (A) (A) (A) (A) (A)
(A) (A) (A) (A) (A) (A) (A) (A) (A) (A) (A) (A)
(A) (A) (A) (A) (A) (A) (A) (A) (A) (A) (A) (A)
(A) (A) (A) (A) (A) (A) (A) (A) (A) (A) (A) (A)
(A) (A) (A) (A) (A) (A) (A) (A) (A) (A) (A) (A)
(A) (A) (A) (A) (A) (A) (A) (A) (A) (A) (A) (A)
(A) (A) (A) (A) (A) (A) (A) (A) (A) (A) (A) (A)
(A) (A) (A) (A) (A) (A) (A) (A) (A) (A) (A) (A)
(A) (A) (A) (A) (A) (A) (A) (A) (A) (A) (A) (A)
(A) (A) (A) (A) (A) (A) (A) (A) (A) (A) (A) (A)
(A) (A) (A) (A) (A) (A) (A) (A) (A) (A) (A) (A)
(A) (A) (A) (A) (A) (A) (A) (A) (A) (A) (A) (A)
(A) (A) (A) (A) (A) (A) (A) (A) (A) (A) (A) (A)
(A) (A) (A) (A) (A) (A) (A) (A) (A) (A) (A) (A)
(A) (A) (A) (A) (A) (A) (A) (A) (A) (A) (A) (A)
(A) (A) (A) (A) (A) (A) (A) (A) (A) (A) (A) (A)
(A) (A) (A) (A) (A) (A) (A) (A) (A) (A) (A) (A)
(A) (A) (A) (A) (A) (A) (A) (A) (A) (A) (A) (A)
(A) (A) (A) (A) (A) (A) (A) (A) (A) (A) (A) (A)
(A) (A) (A) (A) (A) (A) (A) (A) (A) (A) (A) (A)
(A) (A) (A) (A) (A) (A) (A) (A) (A) (A) (A) (A)
(A) (A) (A) (A) (A) (A) (A) (A) (A) (A) (A) (A)
(A) (A) (A) (A) (A) (A) (A) (A) (A) (A) (A) (A)
(A) (A) (A) (A) (A) (A) (A) (A) (A) (A) (A) (A)
(A) (A) (A) (A) (A) (A) (A) (A) (A) (A) (A) (A)
(A) (A) (A) (A) (A) (A) (A) (A) (A) (A) (A) (A)
(A) (A) (A) (A) (A) (A) (A) (A) (A) (A) (A) (A)
(A) (A) (A) (A) (A) (A) (A)
400 initial guesses have been made.
Convergence on wavefunction: 0.001000000000000
Davidson Disk Diagonalization: ConvIn= 1.00D-03 SkipCon=T Conv= 1.00D-03.
Max sub-space: 6000 roots to seek: 400 dimension of matrix: 53606
Iteration 1 Dimension 400 NMult 0 NNew 400
CISAX will form 204 AO SS matrices at one time.
NMat= 204 NSing= 204 JSym2X= 0.
FoFJK: IHMeth= 1 ICntrl= 0 DoSepK=F KAlg= 0 I1Cent= 0 FoldK=F
IRaf= 870000000 NMat= 408 IRICut= 510 DoRegI=T DoRafI=T ISym2E= 0 IDoP0=3 IntGTp=3.
NMat= 196 NSing= 196 JSym2X= 0.
New state 1 was old state 2
New state 2 was old state 6
New state 4 was old state 5
New state 5 was old state 4
New state 6 was old state 7
New state 7 was old state 1
New state 8 was old state 11
New state 9 was old state 8
New state 10 was old state 16
New state 11 was old state 9
New state 12 was old state 10
New state 13 was old state 12
New state 14 was old state 17
New state 16 was old state 13
New state 17 was old state 20
New state 20 was old state 24
New state 21 was old state 26
New state 22 was old state 21
New state 23 was old state 22
New state 24 was old state 23
New state 25 was old state 27
New state 26 was old state 33
New state 27 was old state 25
New state 30 was old state 31
New state 31 was old state 38
New state 32 was old state 30
New state 33 was old state 36
New state 34 was old state 37
New state 35 was old state 32
New state 36 was old state 35
New state 37 was old state 34
New state 38 was old state 40
New state 39 was old state 41
New state 40 was old state 58
New state 41 was old state 39
New state 42 was old state 45
New state 43 was old state 44
New state 44 was old state 42
New state 45 was old state 43
New state 46 was old state 48
New state 47 was old state 46
New state 48 was old state 49
New state 49 was old state 67
New state 51 was old state 53
New state 52 was old state 51
New state 53 was old state 57
New state 54 was old state 56
New state 55 was old state 52
New state 56 was old state 55
New state 57 was old state 54
New state 58 was old state 59
New state 59 was old state 61
New state 60 was old state 47
New state 61 was old state 62
New state 62 was old state 64
New state 63 was old state 60
New state 64 was old state 72
New state 65 was old state 69
New state 66 was old state 65
New state 67 was old state 66
New state 68 was old state 63
New state 69 was old state 74
New state 71 was old state 68
New state 72 was old state 78
New state 74 was old state 79
New state 75 was old state 71
New state 76 was old state 89
New state 77 was old state 75
New state 78 was old state 82
New state 79 was old state 77
New state 80 was old state 76
New state 81 was old state 83
New state 82 was old state 81
New state 83 was old state 84
New state 84 was old state 85
New state 85 was old state 92
New state 86 was old state 80
New state 87 was old state 88
New state 88 was old state 98
New state 89 was old state 86
New state 90 was old state 87
New state 92 was old state 96
New state 93 was old state 90
New state 94 was old state 97
New state 95 was old state 93
New state 96 was old state 114
New state 97 was old state 112
New state 98 was old state 101
New state 99 was old state 100
New state 100 was old state 130
Excitation Energies [eV] at current iteration:
Root 1 : 6.221612977730125
Root 2 : 6.507973144175834
Root 3 : 6.575685395549075
Root 4 : 6.590462650246092
Root 5 : 6.685807045203058
Root 6 : 6.861385256288658
Root 7 : 6.949919939718963
Root 8 : 6.968970310078906
Root 9 : 7.143516042346188
Root 10 : 7.163772957774970
Root 11 : 7.191991636440813
Root 12 : 7.256458004464950
Root 13 : 7.290511698204925
Root 14 : 7.297738529676146
Root 15 : 7.304061851656135
Root 16 : 7.368820492340796
Root 17 : 7.438537765872138
Root 18 : 7.447902462577971
Root 19 : 7.523121874628322
Root 20 : 7.600599667526166
Root 21 : 7.622023871002359
Root 22 : 7.653400269973531
Root 23 : 7.673599115175984
Root 24 : 7.681620796669323
Root 25 : 7.720733219731584
Root 26 : 7.776245879241922
Root 27 : 7.800110496744369
Root 28 : 7.831532924210662
Root 29 : 7.864562061400044
Root 30 : 7.878842509522650
Root 31 : 7.913300768975353
Root 32 : 7.929966834750051
Root 33 : 7.947263561320184
Root 34 : 7.982189126133036
Root 35 : 7.990286367438514
Root 36 : 8.021448961603037
Root 37 : 8.060063814606002
Root 38 : 8.076778948715152
Root 39 : 8.099398462968379
Root 40 : 8.137670675346182
Root 41 : 8.157255523329482
Root 42 : 8.160962843030713
Root 43 : 8.164053130349307
Root 44 : 8.183251999990633
Root 45 : 8.193228045063863
Root 46 : 8.235973965249007
Root 47 : 8.250427867354171
Root 48 : 8.277855484258305
Root 49 : 8.323014305229975
Root 50 : 8.338739283456308
Root 51 : 8.361232507814549
Root 52 : 8.392370194515633
Root 53 : 8.405872199063980
Root 54 : 8.417648089273470
Root 55 : 8.446400461346705
Root 56 : 8.458472042866788
Root 57 : 8.478293433588469
Root 58 : 8.493438728630242
Root 59 : 8.503866173932495
Root 60 : 8.525471014367239
Root 61 : 8.530862432942806
Root 62 : 8.547135192881857
Root 63 : 8.554518889886699
Root 64 : 8.559286579070957
Root 65 : 8.573318129149500
Root 66 : 8.581442670120570
Root 67 : 8.594172583344392
Root 68 : 8.603925118874415
Root 69 : 8.642308518440299
Root 70 : 8.682830127303848
Root 71 : 8.685876687993888
Root 72 : 8.700376283281887
Root 73 : 8.705879721338713
Root 74 : 8.721139404749525
Root 75 : 8.734025511991520
Root 76 : 8.744277815855922
Root 77 : 8.748623505331249
Root 78 : 8.766237545672217
Root 79 : 8.772867438083754
Root 80 : 8.784207810699678
Root 81 : 8.799040078135722
Root 82 : 8.813860989446356
Root 83 : 8.828540497018842
Root 84 : 8.842803779469744
Root 85 : 8.862050511750095
Root 86 : 8.866543674969844
Root 87 : 8.912848533109644
Root 88 : 8.927194067830083
Root 89 : 8.941170598043742
Root 90 : 8.944596239747570
Root 91 : 8.961198997002485
Root 92 : 8.967548092755765
Root 93 : 8.979480669292938
Root 94 : 8.988317382910477
Root 95 : 8.990450739283249
Root 96 : 9.005509131538737
Root 97 : 9.008599554839471
Root 98 : 9.022258289506906
Root 99 : 9.031405816192697
Root 100 : 9.049206713503546
Root 101 : 9.051612535646363
Root 102 : 9.060034783547238
Root 103 : 9.069044249939930
Root 104 : 9.081162945553745
Root 105 : 9.083552190788104
Root 106 : 9.091921776064073
Root 107 : 9.108142582684549
Root 108 : 9.122477221716030
Root 109 : 9.126747969442102
Root 110 : 9.138222050196838
Root 111 : 9.143236747094992
Root 112 : 9.151562806785883
Root 113 : 9.157279859334501
Root 114 : 9.180180740428630
Root 115 : 9.186520814865327
Root 116 : 9.207700416045604
Root 117 : 9.213105463762240
Root 118 : 9.242934139030739
Root 119 : 9.255557896992196
Root 120 : 9.262940006544323
Root 121 : 9.274596958608550
Root 122 : 9.278341059315204
Root 123 : 9.286056502221536
Root 124 : 9.293707394016918
Root 125 : 9.300700684025673
Root 126 : 9.307033393486863
Root 127 : 9.312048154568112
Root 128 : 9.326534831299556
Root 129 : 9.331421522744019
Root 130 : 9.349423842626161
Root 131 : 9.360857890215465
Root 132 : 9.369334257043500
Root 133 : 9.390024066885296
Root 134 : 9.403096448266936
Root 135 : 9.409729085144672
Root 136 : 9.413239251560110
Root 137 : 9.424094228899268
Root 138 : 9.432569842000571
Root 139 : 9.439210829548152
Root 140 : 9.459408821274350
Root 141 : 9.465178719871606
Root 142 : 9.474166373677269
Root 143 : 9.483077245001310
Root 144 : 9.495447883551471
Root 145 : 9.503823079132864
Root 146 : 9.515499056944719
Root 147 : 9.525730376125006
Root 148 : 9.534004789453109
Root 149 : 9.548090889919655
Root 150 : 9.568528952162843
Root 151 : 9.580854655423950
Root 152 : 9.583678245055841
Root 153 : 9.595208548270687
Root 154 : 9.600788703495084
Root 155 : 9.604748218019751
Root 156 : 9.610975956535540
Root 157 : 9.625497674263253
Root 158 : 9.636116219210042
Root 159 : 9.641242987373001
Root 160 : 9.653073761518490
Root 161 : 9.662818611817467
Root 162 : 9.666370187192024
Root 163 : 9.676805300773324
Root 164 : 9.686002997325513
Root 165 : 9.690056647367033
Root 166 : 9.702567694786769
Root 167 : 9.705393692165694
Root 168 : 9.718343131762380
Root 169 : 9.721262799324279
Root 170 : 9.726358315275435
Root 171 : 9.733556133148221
Root 172 : 9.740171325183033
Root 173 : 9.753847009970908
Root 174 : 9.762559554038758
Root 175 : 9.775938475186063
Root 176 : 9.789826542269466
Root 177 : 9.798866390166523
Root 178 : 9.802650364214362
Root 179 : 9.811819882550012
Root 180 : 9.817564784855316
Root 181 : 9.821852258999161
Root 182 : 9.826485189426039
Root 183 : 9.832863099242793
Root 184 : 9.836432493161784
Root 185 : 9.850195871765758
Root 186 : 9.853210104908994
Root 187 : 9.857865610148863
Root 188 : 9.859582439896002
Root 189 : 9.865954107028132
Root 190 : 9.874185578865822
Root 191 : 9.884545439613849
Root 192 : 9.892321809522542
Root 193 : 9.902361072371345
Root 194 : 9.908449328930072
Root 195 : 9.911835922508818
Root 196 : 9.925050980642759
Root 197 : 9.933513501677425
Root 198 : 9.940833403508277
Root 199 : 9.946424541963124
Root 200 : 9.949138744545799
Root 201 : 9.962003327982531
Root 202 : 9.972959424137647
Root 203 : 9.978697640075181
Root 204 : 9.988254481822068
Root 205 : 9.993029095357265
Root 206 : 9.994458739189890
Root 207 : 10.003630694726336
Root 208 : 10.008810506866928
Root 209 : 10.018811658573275
Root 210 : 10.020418365869117
Root 211 : 10.032039182033161
Root 212 : 10.038601090350694
Root 213 : 10.048730957973270
Root 214 : 10.051923907132609
Root 215 : 10.060209313063561
Root 216 : 10.067373815640716
Root 217 : 10.081325695703326
Root 218 : 10.088975504488621
Root 219 : 10.094261348558970
Root 220 : 10.099711821185515
Root 221 : 10.102601472531209
Root 222 : 10.117955570694768
Root 223 : 10.124089683015708
Root 224 : 10.135379224203287
Root 225 : 10.140631896080311
Root 226 : 10.147437904152701
Root 227 : 10.155915440807103
Root 228 : 10.163011334689561
Root 229 : 10.181403229230376
Root 230 : 10.184829951410622
Root 231 : 10.196661898905027
Root 232 : 10.202442721749865
Root 233 : 10.206476106899249
Root 234 : 10.214446312033031
Root 235 : 10.221800597231889
Root 236 : 10.232995937413889
Root 237 : 10.235653136797247
Root 238 : 10.241634029872738
Root 239 : 10.250897101788125
Root 240 : 10.256995563634241
Root 241 : 10.263799732016484
Root 242 : 10.268898794691967
Root 243 : 10.277353268787355
Root 244 : 10.282976807955169
Root 245 : 10.286910281726222
Root 246 : 10.292308112384037
Root 247 : 10.295603803068392
Root 248 : 10.298699221240645
Root 249 : 10.305902855675011
Root 250 : 10.309848707684612
Root 251 : 10.313933814214971
Root 252 : 10.317970503156099
Root 253 : 10.319126711429806
Root 254 : 10.327993049908521
Root 255 : 10.333583759102529
Root 256 : 10.334710084277882
Root 257 : 10.348427742439151
Root 258 : 10.349071608794432
Root 259 : 10.354130009848870
Root 260 : 10.361801929412817
Root 261 : 10.367778840486826
Root 262 : 10.371756774001067
Root 263 : 10.378490399083113
Root 264 : 10.388954239565965
Root 265 : 10.393323229165800
Root 266 : 10.399082706241806
Root 267 : 10.401957645066446
Root 268 : 10.421369626514954
Root 269 : 10.424468278424795
Root 270 : 10.427587221518840
Root 271 : 10.429877890673017
Root 272 : 10.438429131928389
Root 273 : 10.441818581020639
Root 274 : 10.445512858875697
Root 275 : 10.451176554321231
Root 276 : 10.455610432921855
Root 277 : 10.467826916632209
Root 278 : 10.469844815917149
Root 279 : 10.476761237545965
Root 280 : 10.480554518642190
Root 281 : 10.485467750786981
Root 282 : 10.498042574860138
Root 283 : 10.499995168197572
Root 284 : 10.510055778647022
Root 285 : 10.511703008266364
Root 286 : 10.516097902754433
Root 287 : 10.523047597136525
Root 288 : 10.530172937230329
Root 289 : 10.535959135016322
Root 290 : 10.538739421424362
Root 291 : 10.551404575144776
Root 292 : 10.565266107243092
Root 293 : 10.567502140144532
Root 294 : 10.572387294936174
Root 295 : 10.577288015061482
Root 296 : 10.583114892889297
Root 297 : 10.591587843190899
Root 298 : 10.592638650132919
Root 299 : 10.597708887767221
Root 300 : 10.603683780276761
Root 301 : 10.608954347094668
Root 302 : 10.612249084047319
Root 303 : 10.617299208001539
Root 304 : 10.621635206448257
Root 305 : 10.631257321800014
Root 306 : 10.641024098866534
Root 307 : 10.643423264002365
Root 308 : 10.645244626195975
Root 309 : 10.653735205672563
Root 310 : 10.656381085039129
Root 311 : 10.679750000106077
Root 312 : 10.694504267357981
Root 313 : 10.704629777978662
Root 314 : 10.708037050938525
Root 315 : 10.720087090264231
Root 316 : 10.720834275934642
Root 317 : 10.730038633930603
Root 318 : 10.733023598396422
Root 319 : 10.736642051176100
Root 320 : 10.738739078277417
Root 321 : 10.744755392715129
Root 322 : 10.748687318460147
Root 323 : 10.755648473123774
Root 324 : 10.761238011922902
Root 325 : 10.769189728560399
Root 326 : 10.777449481793765
Root 327 : 10.790302543775782
Root 328 : 10.793891044216638
Root 329 : 10.799907953958039
Root 330 : 10.804173691050675
Root 331 : 10.808599964586204
Root 332 : 10.819141727928464
Root 333 : 10.825360131166125
Root 334 : 10.828848312231232
Root 335 : 10.838656574327915
Root 336 : 10.843690659614120
Root 337 : 10.846013238816086
Root 338 : 10.855103623102352
Root 339 : 10.869121831621415
Root 340 : 10.873110302312268
Root 341 : 10.875524094796653
Root 342 : 10.880492686443763
Root 343 : 10.887035542254299
Root 344 : 10.892704324470087
Root 345 : 10.902596249236900
Root 346 : 10.904255036456114
Root 347 : 10.911919698187658
Root 348 : 10.912708028014290
Root 349 : 10.918913869290176
Root 350 : 10.926292559584455
Root 351 : 10.931377184570991
Root 352 : 10.933034227282311
Root 353 : 10.934452080326935
Root 354 : 10.943920575649807
Root 355 : 10.946483861719372
Root 356 : 10.952503343409028
Root 357 : 10.961296374643444
Root 358 : 10.967659970889677
Root 359 : 10.973875829855197
Root 360 : 10.984561299495747
Root 361 : 10.986160776873167
Root 362 : 10.987397683862492
Root 363 : 11.000477909257416
Root 364 : 11.007058016384041
Root 365 : 11.009162930403484
Root 366 : 11.012892081770302
Root 367 : 11.017117773936441
Root 368 : 11.020499320402575
Root 369 : 11.026180576882277
Root 370 : 11.031189819962876
Root 371 : 11.036075035280563
Root 372 : 11.040537484043741
Root 373 : 11.050211525075440
Root 374 : 11.056554388628060
Root 375 : 11.067531623157016
Root 376 : 11.069328772164758
Root 377 : 11.074280027449188
Root 378 : 11.077839865288821
Root 379 : 11.081808263955978
Root 380 : 11.088092266033156
Root 381 : 11.098241531051304
Root 382 : 11.103095029184043
Root 383 : 11.114765420776628
Root 384 : 11.118790405194664
Root 385 : 11.122073763689775
Root 386 : 11.128249471121245
Root 387 : 11.129573563747968
Root 388 : 11.135191057564763
Root 389 : 11.144603507617271
Root 390 : 11.153018924980486
Root 391 : 11.158569025885956
Root 392 : 11.164551001613784
Root 393 : 11.174074649097028
Root 394 : 11.180398426125235
Root 395 : 11.192820420906264
Root 396 : 11.204995999079001
Root 397 : 11.207471218071607
Root 398 : 11.229521604073220
Root 399 : 11.236830085159273
Root 400 : 11.248551825730710
Iteration 2 Dimension 600 NMult 400 NNew 200
CISAX will form 200 AO SS matrices at one time.
NMat= 200 NSing= 200 JSym2X= 0.
Root 1 not converged, maximum delta is 0.110835905458126
New state 2 was old state 4
Root 2 not converged, maximum delta is 0.494271660180993
New state 3 was old state 2
Root 3 not converged, maximum delta is 0.232571241711044
New state 4 was old state 3
Root 4 not converged, maximum delta is 0.177525319463076
Root 5 not converged, maximum delta is 0.330319335841011
Root 6 not converged, maximum delta is 0.455500463310866
Root 7 not converged, maximum delta is 0.245676959778587
Root 8 not converged, maximum delta is 0.053130313639708
Root 9 not converged, maximum delta is 0.229043887458610
Root 10 not converged, maximum delta is 0.322799972736197
Root 11 not converged, maximum delta is 0.038814071246542
New state 12 was old state 14
Root 12 not converged, maximum delta is 0.295175284547452
New state 13 was old state 12
Root 13 not converged, maximum delta is 0.083791895355983
New state 14 was old state 13
Root 14 not converged, maximum delta is 0.210729306642560
Root 15 not converged, maximum delta is 0.102282708566238
Root 16 not converged, maximum delta is 0.034923505007950
New state 17 was old state 18
Root 17 not converged, maximum delta is 0.214900902659225
New state 18 was old state 17
Root 18 not converged, maximum delta is 0.195534342255379
Root 19 not converged, maximum delta is 0.232908710187996
Root 20 not converged, maximum delta is 0.186678979009610
Root 21 not converged, maximum delta is 0.086810081695300
Root 22 not converged, maximum delta is 0.062917422231421
Root 23 not converged, maximum delta is 0.179981723610370
Root 24 not converged, maximum delta is 0.178640885321422
Root 25 not converged, maximum delta is 0.049599539283102
Root 26 not converged, maximum delta is 0.059644555366598
Root 27 not converged, maximum delta is 0.060164909966259
Root 28 not converged, maximum delta is 0.085115888745073
Root 29 not converged, maximum delta is 0.079378124964795
Root 30 not converged, maximum delta is 0.104305597652566
Root 31 not converged, maximum delta is 0.175827236211364
Root 32 not converged, maximum delta is 0.260888440116495
Root 33 not converged, maximum delta is 0.188297540094847
Root 34 not converged, maximum delta is 0.095977637958747
Root 35 not converged, maximum delta is 0.090994322016727
Root 36 not converged, maximum delta is 0.433833981124598
Root 37 not converged, maximum delta is 0.310127703111119
Root 38 not converged, maximum delta is 0.208270528461575
New state 39 was old state 40
Root 39 not converged, maximum delta is 0.269642086587063
New state 40 was old state 39
Root 40 not converged, maximum delta is 0.331817375819866
New state 41 was old state 42
Root 41 not converged, maximum delta is 0.356714350983609
New state 42 was old state 41
Root 42 not converged, maximum delta is 0.272985673230594
Root 43 not converged, maximum delta is 0.208013118511656
Root 44 not converged, maximum delta is 0.201554964924548
Root 45 not converged, maximum delta is 0.133879161639359
Root 46 not converged, maximum delta is 0.178000109717970
Root 47 not converged, maximum delta is 0.178605572551460
Root 48 not converged, maximum delta is 0.046915590728278
Root 49 not converged, maximum delta is 0.135528144755351
Root 50 not converged, maximum delta is 0.080017310596598
Root 51 not converged, maximum delta is 0.209876146311878
Root 52 not converged, maximum delta is 0.436359091393146
New state 53 was old state 54
Root 53 not converged, maximum delta is 0.577921171347709
New state 54 was old state 53
Root 54 not converged, maximum delta is 0.166216502580891
Root 55 not converged, maximum delta is 0.443960860043659
Root 56 not converged, maximum delta is 0.458283149150861
Root 57 not converged, maximum delta is 0.511668591998308
Root 58 not converged, maximum delta is 0.461609155117479
Root 59 not converged, maximum delta is 0.131415889595089
Root 60 not converged, maximum delta is 0.594751529075684
Root 61 not converged, maximum delta is 0.257237272663571
Root 62 not converged, maximum delta is 0.429770311918023
New state 63 was old state 64
Root 63 not converged, maximum delta is 0.390974253510766
New state 64 was old state 65
Root 64 not converged, maximum delta is 0.313428755743523
New state 65 was old state 63
Root 65 not converged, maximum delta is 0.155270919582946
Root 66 not converged, maximum delta is 0.334113777398485
Root 67 not converged, maximum delta is 0.140353308895080
Root 68 not converged, maximum delta is 0.134741199398768
Root 69 not converged, maximum delta is 0.105388041934396
Root 70 not converged, maximum delta is 0.177981015034515
Root 71 not converged, maximum delta is 0.203292752468781
Root 72 not converged, maximum delta is 0.190636716466993
Root 73 not converged, maximum delta is 0.157564485043581
Root 74 not converged, maximum delta is 0.084798432177652
Root 75 not converged, maximum delta is 0.280522756309941
Root 76 not converged, maximum delta is 0.168576678033670
Root 77 not converged, maximum delta is 0.199360359325287
New state 78 was old state 79
Root 78 not converged, maximum delta is 0.247207422412212
New state 79 was old state 78
Root 79 not converged, maximum delta is 0.301293173199959
Root 80 not converged, maximum delta is 0.052065988995656
Root 81 not converged, maximum delta is 0.123268965996614
Root 82 not converged, maximum delta is 0.023218848995214
Root 83 not converged, maximum delta is 0.032244450771614
Root 84 not converged, maximum delta is 0.041965349516745
Root 85 not converged, maximum delta is 0.150265400941918
Root 86 not converged, maximum delta is 0.199848272155116
Root 87 not converged, maximum delta is 0.103198675833891
Root 88 not converged, maximum delta is 0.270262760726447
New state 89 was old state 90
Root 89 not converged, maximum delta is 0.457523802127488
New state 90 was old state 89
Root 90 not converged, maximum delta is 0.203087975189951
New state 91 was old state 96
Root 91 not converged, maximum delta is 0.286673185048685
New state 92 was old state 91
Root 92 not converged, maximum delta is 0.235381151704788
New state 93 was old state 92
Root 93 not converged, maximum delta is 0.240727889535463
New state 94 was old state 93
Root 94 not converged, maximum delta is 0.251176719862513
New state 95 was old state 94
Root 95 not converged, maximum delta is 0.257662110697858
New state 96 was old state 95
Root 96 not converged, maximum delta is 0.282173413286486
Root 97 not converged, maximum delta is 0.169370855538343
Root 98 not converged, maximum delta is 0.178029192749109
Root 99 not converged, maximum delta is 0.206648635636360
Root 100 not converged, maximum delta is 0.224539790848588
Excitation Energies [eV] at current iteration:
Root 1 : 6.184790727024489 Change is -0.036822250705636
Root 2 : 6.350972843600842 Change is -0.239489806645251
Root 3 : 6.478863176265968 Change is -0.029109967909866
Root 4 : 6.556171172349879 Change is -0.019514223199196
Root 5 : 6.609090865972913 Change is -0.076716179230145
Root 6 : 6.761628531265738 Change is -0.099756725022920
Root 7 : 6.875696238891996 Change is -0.074223700826967
Root 8 : 6.933080542847353 Change is -0.035889767231553
Root 9 : 7.122532214572685 Change is -0.020983827773503
Root 10 : 7.134082689129739 Change is -0.029690268645230
Root 11 : 7.177742503064499 Change is -0.014249133376313
Root 12 : 7.212552543677488 Change is -0.085185985998658
Root 13 : 7.238940700237966 Change is -0.017517304226985
Root 14 : 7.275671018644544 Change is -0.014840679560381
Root 15 : 7.281702544476859 Change is -0.022359307179275
Root 16 : 7.350550715916810 Change is -0.018269776423987
Root 17 : 7.391818491079287 Change is -0.056083971498684
Root 18 : 7.413679531787603 Change is -0.024858234084535
Root 19 : 7.488223715476654 Change is -0.034898159151669
Root 20 : 7.538022576052569 Change is -0.062577091473597
Root 21 : 7.596492250944995 Change is -0.025531620057364
Root 22 : 7.636972819318281 Change is -0.016427450655250
Root 23 : 7.652929668722489 Change is -0.020669446453495
Root 24 : 7.661584149410234 Change is -0.020036647259090
Root 25 : 7.700861380262347 Change is -0.019871839469237
Root 26 : 7.750424797528816 Change is -0.025821081713106
Root 27 : 7.775635478980451 Change is -0.024475017763918
Root 28 : 7.803129616671352 Change is -0.028403307539310
Root 29 : 7.843817386786378 Change is -0.020744674613666
Root 30 : 7.858381185758423 Change is -0.020461323764226
Root 31 : 7.884432956700000 Change is -0.028867812275353
Root 32 : 7.904036990008131 Change is -0.025929844741919
Root 33 : 7.928035675374944 Change is -0.019227885945239
Root 34 : 7.961867354809045 Change is -0.020321771323992
Root 35 : 7.972941428105665 Change is -0.017344939332848
Root 36 : 7.983609994754430 Change is -0.037838966848606
Root 37 : 8.018949529354325 Change is -0.041114285251678
Root 38 : 8.059990089652034 Change is -0.016788859063117
Root 39 : 8.069208879145670 Change is -0.068461796200512
Root 40 : 8.082045100119128 Change is -0.017353362849251
Root 41 : 8.125171402252748 Change is -0.035791440777965
Root 42 : 8.141950765413180 Change is -0.015304757916302
Root 43 : 8.148233732680875 Change is -0.015819397668431
Root 44 : 8.160305422933519 Change is -0.022946577057114
Root 45 : 8.172471229105211 Change is -0.020756815958651
Root 46 : 8.198899044680555 Change is -0.037074920568451
Root 47 : 8.224381261755722 Change is -0.026046605598448
Root 48 : 8.256736646744288 Change is -0.021118837514017
Root 49 : 8.292554167060368 Change is -0.030460138169607
Root 50 : 8.314652352604963 Change is -0.024086930851345
Root 51 : 8.332690526202549 Change is -0.028541981611999
Root 52 : 8.351067102408901 Change is -0.041303092106732
Root 53 : 8.368192072841133 Change is -0.049456016432338
Root 54 : 8.384884734087121 Change is -0.020987464976858
Root 55 : 8.402895614304203 Change is -0.043504847042503
Root 56 : 8.433944191026367 Change is -0.024527851840422
Root 57 : 8.443323380611016 Change is -0.034970052977453
Root 58 : 8.450319240048298 Change is -0.043119488581945
Root 59 : 8.470231391263859 Change is -0.033634782668637
Root 60 : 8.485415285549543 Change is -0.040055728817696
Root 61 : 8.498202664558370 Change is -0.032659768384435
Root 62 : 8.516085190659652 Change is -0.031050002222204
Root 63 : 8.523306009613144 Change is -0.035980569457813
Root 64 : 8.528029340327212 Change is -0.045288788822288
Root 65 : 8.532697802307542 Change is -0.021821087579158
Root 66 : 8.552130351163132 Change is -0.029312318957439
Root 67 : 8.564241815124447 Change is -0.029930768219944
Root 68 : 8.581670575147065 Change is -0.022254543727349
Root 69 : 8.612141516202431 Change is -0.030167002237866
Root 70 : 8.653096807759338 Change is -0.029733319544510
Root 71 : 8.661231381659306 Change is -0.024645306334583
Root 72 : 8.676822167264428 Change is -0.023554116017460
Root 73 : 8.681221812876379 Change is -0.024657908462336
Root 74 : 8.694599005362155 Change is -0.026540399387371
Root 75 : 8.712534172234765 Change is -0.021491339756756
Root 76 : 8.713313472520214 Change is -0.030964343335706
Root 77 : 8.724606405033500 Change is -0.024017100297750
Root 78 : 8.729357145963506 Change is -0.043510292120249
Root 79 : 8.744047344388404 Change is -0.022190201283812
Root 80 : 8.764757034443273 Change is -0.019450776256405
Root 81 : 8.772876130082418 Change is -0.026163948053304
Root 82 : 8.791110625629463 Change is -0.022750363816893
Root 83 : 8.806319185812059 Change is -0.022221311206782
Root 84 : 8.823291425921834 Change is -0.019512353547909
Root 85 : 8.844094868551018 Change is -0.017955643199075
Root 86 : 8.851951275095400 Change is -0.014592399874443
Root 87 : 8.889524981192665 Change is -0.023323551916980
Root 88 : 8.898048305644654 Change is -0.029145762185429
Root 89 : 8.910666051940428 Change is -0.033930187807143
Root 90 : 8.915453220325356 Change is -0.025717377718388
Root 91 : 8.928751343174408 Change is -0.076757788364329
Root 92 : 8.933715844748573 Change is -0.027483152253912
Root 93 : 8.943389342198934 Change is -0.024158750556831
Root 94 : 8.957413610314239 Change is -0.022067058978700
Root 95 : 8.964788650065557 Change is -0.023528732844920
Root 96 : 8.971226688374223 Change is -0.019224050909026
Root 97 : 8.984890171354253 Change is -0.023709383485216
Root 98 : 9.000579458018496 Change is -0.021678831488410
Root 99 : 9.002235227061258 Change is -0.029170589131439
Root 100 : 9.005924435857043 Change is -0.043282277646501
Iteration 3 Dimension 800 NMult 600 NNew 200
CISAX will form 200 AO SS matrices at one time.
NMat= 200 NSing= 200 JSym2X= 0.
Root 1 not converged, maximum delta is 0.004498433713317
Root 2 not converged, maximum delta is 0.006722755251193
Root 3 not converged, maximum delta is 0.004389686699971
Root 4 not converged, maximum delta is 0.002793788437636
Root 5 not converged, maximum delta is 0.003559466797100
Root 6 not converged, maximum delta is 0.002699209523016
Root 7 not converged, maximum delta is 0.001978848547519
Root 8 has converged.
Root 9 not converged, maximum delta is 0.009127891892280
Root 10 not converged, maximum delta is 0.006482157880173
Root 11 not converged, maximum delta is 0.001702239795517
Root 12 not converged, maximum delta is 0.003661664623181
Root 13 not converged, maximum delta is 0.002155816332717
Root 14 not converged, maximum delta is 0.004320080513396
Root 15 not converged, maximum delta is 0.005092879534812
Root 16 has converged.
Root 17 not converged, maximum delta is 0.002010489191729
Root 18 not converged, maximum delta is 0.001214474801137
Root 19 not converged, maximum delta is 0.002254622312078
Root 20 not converged, maximum delta is 0.001616414423444
Root 21 has converged.
Root 22 not converged, maximum delta is 0.001139047410121
Root 23 not converged, maximum delta is 0.004392260760508
Root 24 not converged, maximum delta is 0.003468244887250
Root 25 has converged.
Root 26 not converged, maximum delta is 0.001158831379808
Root 27 not converged, maximum delta is 0.002717460958012
Root 28 not converged, maximum delta is 0.002832317010808
Root 29 not converged, maximum delta is 0.001052217736399
Root 30 not converged, maximum delta is 0.002294391034765
Root 31 not converged, maximum delta is 0.005279612407362
Root 32 not converged, maximum delta is 0.005950225597928
Root 33 not converged, maximum delta is 0.003508240776619
Root 34 not converged, maximum delta is 0.001769415493950
Root 35 not converged, maximum delta is 0.006271597996729
Root 36 not converged, maximum delta is 0.005615505986077
Root 37 not converged, maximum delta is 0.004346617710978
Root 38 not converged, maximum delta is 0.019855900105383
Root 39 not converged, maximum delta is 0.021730313527456
Root 40 not converged, maximum delta is 0.012261587272885
Root 41 not converged, maximum delta is 0.003041407278134
Root 42 not converged, maximum delta is 0.003669040999724
Root 43 not converged, maximum delta is 0.002219751468520
Root 44 not converged, maximum delta is 0.003475951171953
Root 45 not converged, maximum delta is 0.002739302587374
Root 46 not converged, maximum delta is 0.002769377184332
Root 47 not converged, maximum delta is 0.002729584022843
Root 48 not converged, maximum delta is 0.002700376659894
Root 49 not converged, maximum delta is 0.005095615054840
Root 50 not converged, maximum delta is 0.006163113814639
Root 51 not converged, maximum delta is 0.012484735266812
Root 52 not converged, maximum delta is 0.014866119179566
Root 53 not converged, maximum delta is 0.008881125429671
Root 54 not converged, maximum delta is 0.003966066719841
Root 55 not converged, maximum delta is 0.005367947408031
Root 56 not converged, maximum delta is 0.006392974515349
Root 57 not converged, maximum delta is 0.008927095219567
Root 58 not converged, maximum delta is 0.006438210185830
Root 59 not converged, maximum delta is 0.006716003188400
Root 60 not converged, maximum delta is 0.004012942692477
Root 61 not converged, maximum delta is 0.008205843223584
Root 62 not converged, maximum delta is 0.005981622081045
Root 63 not converged, maximum delta is 0.022498427042488
Root 64 not converged, maximum delta is 0.013312729957029
Root 65 not converged, maximum delta is 0.005337226832100
Root 66 not converged, maximum delta is 0.002030340183322
Root 67 not converged, maximum delta is 0.004968165040453
Root 68 not converged, maximum delta is 0.003983043253907
Root 69 not converged, maximum delta is 0.002966711132818
Root 70 not converged, maximum delta is 0.004759909607435
Root 71 not converged, maximum delta is 0.006215560742717
Root 72 not converged, maximum delta is 0.002887233717346
Root 73 not converged, maximum delta is 0.004581698242605
Root 74 not converged, maximum delta is 0.001805082975645
Root 75 not converged, maximum delta is 0.073206623445860
Root 76 not converged, maximum delta is 0.082154277662616
Root 77 not converged, maximum delta is 0.018637126380223
Root 78 not converged, maximum delta is 0.011062097272152
Root 79 not converged, maximum delta is 0.001815998925899
Root 80 not converged, maximum delta is 0.002122194063135
Root 81 not converged, maximum delta is 0.002689301170624
Root 82 not converged, maximum delta is 0.001054446419871
Root 83 not converged, maximum delta is 0.001918014110960
Root 84 not converged, maximum delta is 0.001662038850643
Root 85 not converged, maximum delta is 0.002365059121158
Root 86 not converged, maximum delta is 0.001811472634534
Root 87 not converged, maximum delta is 0.007631951183599
Root 88 not converged, maximum delta is 0.011708895933765
Root 89 not converged, maximum delta is 0.027616363982204
Root 90 not converged, maximum delta is 0.035171189127308
Root 91 not converged, maximum delta is 0.015947719420528
Root 92 not converged, maximum delta is 0.016338876279801
Root 93 not converged, maximum delta is 0.005556940130798
Root 94 not converged, maximum delta is 0.007495208312638
Root 95 not converged, maximum delta is 0.006737388562203
Root 96 not converged, maximum delta is 0.003180660981858
Root 97 not converged, maximum delta is 0.025684204189681
Root 98 not converged, maximum delta is 0.179639599397828
Root 99 not converged, maximum delta is 0.235299178406790
Root 100 not converged, maximum delta is 0.068521392254587
Excitation Energies [eV] at current iteration:
Root 1 : 6.183928325037751 Change is -0.000862401986738
Root 2 : 6.345512474484377 Change is -0.005460369116465
Root 3 : 6.477781149877616 Change is -0.001082026388352
Root 4 : 6.555852417716521 Change is -0.000318754633359
Root 5 : 6.608392813436097 Change is -0.000698052536816
Root 6 : 6.760752855966384 Change is -0.000875675299354
Root 7 : 6.875038284093285 Change is -0.000657954798711
Root 8 : 6.932358701979358 Change is -0.000721840867995
Root 9 : 7.121983433774600 Change is -0.000548780798085
Root 10 : 7.133654628666900 Change is -0.000428060462840
Root 11 : 7.177486441063365 Change is -0.000256062001133
Root 12 : 7.211257086257524 Change is -0.001295457419964
Root 13 : 7.238648857584138 Change is -0.000291842653828
Root 14 : 7.275358205373616 Change is -0.000312813270928
Root 15 : 7.281284962982186 Change is -0.000417581494674
Root 16 : 7.350204917841240 Change is -0.000345798075569
Root 17 : 7.391003768418997 Change is -0.000814722660290
Root 18 : 7.413131498198624 Change is -0.000548033588979
Root 19 : 7.487632196976159 Change is -0.000591518500496
Root 20 : 7.537280239915574 Change is -0.000742336136995
Root 21 : 7.596087974663538 Change is -0.000404276281457
Root 22 : 7.636685165695276 Change is -0.000287653623005
Root 23 : 7.652562888865408 Change is -0.000366779857081
Root 24 : 7.661264718062346 Change is -0.000319431347888
Root 25 : 7.700475837187644 Change is -0.000385543074703
Root 26 : 7.749932780058974 Change is -0.000492017469843
Root 27 : 7.775092960290020 Change is -0.000542518690431
Root 28 : 7.802518472510506 Change is -0.000611144160845
Root 29 : 7.843418363696907 Change is -0.000399023089471
Root 30 : 7.858024090313908 Change is -0.000357095444516
Root 31 : 7.883630527451259 Change is -0.000802429248742
Root 32 : 7.903449447161774 Change is -0.000587542846358
Root 33 : 7.927705945490223 Change is -0.000329729884721
Root 34 : 7.961468686603906 Change is -0.000398668205139
Root 35 : 7.972559831314133 Change is -0.000381596791533
Root 36 : 7.982588297398777 Change is -0.001021697355653
Root 37 : 8.018438886678457 Change is -0.000510642675869
Root 38 : 8.059523529987342 Change is -0.000466559664693
Root 39 : 8.067985468246402 Change is -0.001223410899268
Root 40 : 8.081518402950017 Change is -0.000526697169110
Root 41 : 8.124326114911643 Change is -0.000845287341106
Root 42 : 8.141602633143352 Change is -0.000348132269828
Root 43 : 8.147947332844847 Change is -0.000286399836030
Root 44 : 8.159880178690496 Change is -0.000425244243021
Root 45 : 8.172095389656446 Change is -0.000375839448765
Root 46 : 8.197958252381936 Change is -0.000940792298620
Root 47 : 8.223856028410907 Change is -0.000525233344815
Root 48 : 8.256287140349610 Change is -0.000449506394678
Root 49 : 8.291698816287626 Change is -0.000855350772742
Root 50 : 8.314005174842608 Change is -0.000647177762353
Root 51 : 8.331870841619828 Change is -0.000819684582721
Root 52 : 8.349732017706620 Change is -0.001335084702282
Root 53 : 8.367370178484837 Change is -0.000821894356296
Root 54 : 8.384370587238891 Change is -0.000514146848231
Root 55 : 8.402194008272586 Change is -0.000701606031617
Root 56 : 8.433332089426376 Change is -0.000612101599990
Root 57 : 8.442938512003321 Change is -0.000384868607695
Root 58 : 8.449657891576370 Change is -0.000661348471927
Root 59 : 8.469349971838122 Change is -0.000881419425737
Root 60 : 8.485124070239952 Change is -0.000291215309592
Root 61 : 8.497097738937697 Change is -0.001104925620675
Root 62 : 8.515334263427532 Change is -0.000750927232121
Root 63 : 8.522725750802847 Change is -0.000580258810296
Root 64 : 8.527528087260052 Change is -0.000501253067160
Root 65 : 8.532167959334268 Change is -0.000529842973274
Root 66 : 8.551652590349942 Change is -0.000477760813190
Root 67 : 8.563630457700359 Change is -0.000611357424087
Root 68 : 8.581204231639177 Change is -0.000466343507888
Root 69 : 8.611504649270561 Change is -0.000636866931871
Root 70 : 8.652423281396342 Change is -0.000673526362996
Root 71 : 8.660615076497344 Change is -0.000616305161963
Root 72 : 8.676356686040888 Change is -0.000465481223539
Root 73 : 8.680657764439957 Change is -0.000564048436421
Root 74 : 8.693961869037235 Change is -0.000637136324919
Root 75 : 8.711992768700691 Change is -0.000541403534073
Root 76 : 8.712709399266027 Change is -0.000604073254188
Root 77 : 8.724050911928313 Change is -0.000555493105188
Root 78 : 8.728365636930301 Change is -0.000991509033205
Root 79 : 8.743486745818162 Change is -0.000560598570243
Root 80 : 8.764351434273676 Change is -0.000405600169597
Root 81 : 8.772273877800894 Change is -0.000602252281524
Root 82 : 8.790581235794441 Change is -0.000529389835022
Root 83 : 8.805796517858044 Change is -0.000522667954016
Root 84 : 8.822883073924634 Change is -0.000408351997200
Root 85 : 8.843776488246892 Change is -0.000318380304127
Root 86 : 8.851675608190227 Change is -0.000275666905173
Root 87 : 8.888863460594505 Change is -0.000661520598158
Root 88 : 8.896950210522666 Change is -0.001098095121987
Root 89 : 8.909632794104295 Change is -0.001033257836131
Root 90 : 8.914517383436342 Change is -0.000935836889013
Root 91 : 8.927609452183656 Change is -0.001141890990752
Root 92 : 8.932791136277487 Change is -0.000924708471086
Root 93 : 8.942754689995731 Change is -0.000634652203203
Root 94 : 8.956893227057398 Change is -0.000520383256842
Root 95 : 8.964126341390420 Change is -0.000662308675137
Root 96 : 8.970638352955078 Change is -0.000588335419144
Root 97 : 8.983678367450402 Change is -0.001211803903852
Root 98 : 8.999711610970266 Change is -0.000867847048229
Root 99 : 9.000401787297234 Change is -0.001833439764024
Root 100 : 9.004769303666604 Change is -0.001155132190439
Iteration 4 Dimension 992 NMult 800 NNew 192
CISAX will form 192 AO SS matrices at one time.
NMat= 192 NSing= 192 JSym2X= 0.
Root 1 has converged.
Root 2 has converged.
Root 3 has converged.
Root 4 has converged.
Root 5 has converged.
Root 6 has converged.
Root 7 has converged.
Root 8 has converged.
Root 9 has converged.
Root 10 has converged.
Root 11 has converged.
Root 12 has converged.
Root 13 has converged.
Root 14 has converged.
Root 15 has converged.
Root 16 has converged.
Root 17 has converged.
Root 18 has converged.
Root 19 has converged.
Root 20 has converged.
Root 21 has converged.
Root 22 has converged.
Root 23 has converged.
Root 24 has converged.
Root 25 has converged.
Root 26 has converged.
Root 27 has converged.
Root 28 has converged.
Root 29 has converged.
Root 30 has converged.
Root 31 has converged.
Root 32 has converged.
Root 33 has converged.
Root 34 has converged.
Root 35 has converged.
Root 36 has converged.
Root 37 has converged.
Root 38 not converged, maximum delta is 0.001591693218415
Root 39 not converged, maximum delta is 0.001719281040502
Root 40 has converged.
Root 41 has converged.
Root 42 has converged.
Root 43 has converged.
Root 44 has converged.
Root 45 has converged.
Root 46 has converged.
Root 47 has converged.
Root 48 has converged.
Root 49 has converged.
Root 50 has converged.
Root 51 has converged.
Root 52 has converged.
Root 53 has converged.
Root 54 has converged.
Root 55 has converged.
Root 56 has converged.
Root 57 has converged.
Root 58 has converged.
Root 59 has converged.
Root 60 has converged.
Root 61 has converged.
Root 62 has converged.
Root 63 not converged, maximum delta is 0.001537114406184
Root 64 has converged.
Root 65 has converged.
Root 66 has converged.
Root 67 has converged.
Root 68 has converged.
Root 69 has converged.
Root 70 has converged.
Root 71 has converged.
Root 72 has converged.
Root 73 has converged.
Root 74 has converged.
Root 75 not converged, maximum delta is 0.006448616399847
Root 76 not converged, maximum delta is 0.006911915064520
Root 77 not converged, maximum delta is 0.001600119653289
Root 78 has converged.
Root 79 has converged.
Root 80 has converged.
Root 81 has converged.
Root 82 has converged.
Root 83 has converged.
Root 84 has converged.
Root 85 has converged.
Root 86 has converged.
[truncated: 3,133 more rows]

## Sheet: 7-ls4
!====================================================================================!
! !
! LIST OF CONFORMERS (LIST FORM 4) !
! !
!------------------------------------------------------------------------------------!
! !
! DATE: 2020/01/14 TIME: 08:26:23.21 !
! OEE10-3-12-2: !
! EMPIRICAL FORMULA: C15H26O2 MW = 238.193 !
! FORCE FIELD: MMFF94S(2010-12-04HG) !
! TOTAL NUMBER OF CONFORMERS FOUND: 68 !
! STERIC ENERGY: EMIN= 31.7471 EMAX= 51.5719 EAVE= 32.0791 !
! GIBB'S FREE ENERGY: GMIN= 245.6105 GMAX= 264.1365 GAVE= 245.9738 !
! MIXING ENERGIES: HMIX= 284.5986 TSMIX= 39.2792 GMIX= 245.3194 !
! MIXING HEAT CAPACITY: CPMIX= 73.4026 !
! TEMPERATURE: 25.00 CELSIUS ( 298.15 KELVIN) !
! !
!------------------------------------------------------------------------------------!
! !
! DEFINITIONS: !
! NO. = INDEX NUMBER IN THE ORDER OF THE TOTAL GIBBS'S FREE ENERGY !
! CONF. ID = IDENTIFICATION NUMBER OF EACH CONFORMER !
! HE = ENTHALPY CONTRIBUTION OF EACH CONFORMER (KCAL/MOL) !
! TSE = ENTROPY (MULRPLIED BY TEMP.) CONTRIBUTION OF EACH CONFORMER (KCAL/MOL)!
! GE = TOTAL GIBB'S FREE ENERGY OF EACH CONFORMER (KCAL/MOL) !
! DGE = RELATIVE GIBB'S FREE ENERGY OF EACH CONFORMER (KCAL/MOL) !
! GEPOP = DISTRIBUTION IN GIBB'S FREE ENERGY (%) !
! SE = STERIC ENERGY OF EACH CONFORMER (KCAL/MOL) !
! DSE = RELATIVE STERIC ENERGY FROM THE GLOBAL ENERGY MINIMUM (KCAL/MOL) !
! SEPOP = DISTRIBUTION BASED ON STERIC ENERGY (%) !
! CHIRAL = CHIRALITY EXISTANCE OF EACH CONFORMER !
! SYM. NUM. = SYMMETRY NUMBER OF EACH CONFORMER !
! POINT GROUP = POINT GROUP OF SYMMETRY OF EACH CONFORMER !
! INIT. = FLAG OF EACH CONFORMER THAT HAD USED FOR INITIAL STRUCTURE !
! REOPT. = FLAG OF EACH CONFORMER THAT HAD BEEN OPTIMIZED AGAIN !
! NO. NEG. = NUMBER OF NEGATIVE EIGEN VALUES OF EACH CONFORMER !
! !
!====================================================================================!
========================================================================================================================================
CONF. SYM. POINT NO.
NO. ID HE TSE GE DGE GPOP SE DSE EPOP CHIRAL NUM. GROUP INIT. REOPT. NEG.
----------------------------------------------------------------------------------------------------------------------------------------
1 00000014 284.2315 38.6210 245.6105 0.0000 61.1803 31.7471 0.0000 59.7507 T 1 C1 T F 0
2 00000018 284.7090 38.5789 246.1301 0.5196 25.4534 32.1801 0.4331 28.7673 T 1 C1 T F 0
3 00000002 285.6020 38.7241 246.8780 1.2675 7.2036 33.1306 1.3835 5.7839 T 1 C1 T F 0
4 00000019 286.1268 38.6506 247.4761 1.8656 2.6249 33.5459 1.7988 2.8697 T 1 C1 T F 0
5 00000012 286.5327 38.7158 247.8169 2.2064 1.4768 34.0388 2.2917 1.2488 T 1 C1 T F 0
6 00000026 287.0663 39.0158 248.0505 2.4400 0.9956 34.4831 2.7361 0.5899 T 1 C1 T F 0
7 00000013 287.0241 38.6882 248.3359 2.7254 0.6150 34.4485 2.7015 0.6254 T 1 C1 T F 0
8 00000017 287.6315 38.7542 248.8773 3.2668 0.2466 35.1379 3.3909 0.1954 T 1 C1 T F 0
9 00000022 288.1019 38.7135 249.3884 3.7779 0.1041 35.5639 3.8168 0.0952 T 1 C1 T F 0
10 00000003 289.0185 38.8566 250.1619 4.5514 0.0282 36.5458 4.7987 0.0181 T 1 C1 T F 0
11 00000010 288.8759 38.5816 250.2943 4.6838 0.0226 36.4872 4.7401 0.0200 T 1 C1 T F 0
12 00000024 289.5366 38.7940 250.7426 5.1321 0.0106 36.9441 5.1970 0.0093 T 1 C1 T F 0
13 00000023 289.3500 38.5394 250.8106 5.2001 0.0094 36.9171 5.1700 0.0097 T 1 C1 T F 0
14 00000028 289.9392 38.8472 251.0920 5.4815 0.0059 37.4418 5.6947 0.0040 T 1 C1 T F 0
15 00000033 290.4273 39.2661 251.1611 5.5506 0.0052 37.8316 6.0846 0.0021 T 1 C1 T F 0
16 00000020 290.0809 38.8485 251.2324 5.6219 0.0046 37.7914 6.0444 0.0022 T 1 C1 T F 0
17 00000011 290.2774 38.7080 251.5695 5.9590 0.0026 37.9035 6.1564 0.0018 T 1 C1 T F 0
18 00000031 290.4387 38.8289 251.6098 5.9993 0.0024 37.8575 6.1105 0.0020 T 1 C1 T F 0
19 00000021 290.5697 38.7733 251.7964 6.1859 0.0018 38.2304 6.4834 0.0011 T 1 C1 T F 0
20 00000034 291.7567 39.6377 252.1191 6.5086 0.0010 39.4387 7.6916 0.0001 T 1 C1 T F 0
21 00000027 290.8949 38.7514 252.1436 6.5331 0.0010 38.5536 6.8065 0.0006 T 1 C1 T F 0
22 00000025 290.7766 38.6105 252.1661 6.5556 0.0010 38.2921 6.5450 0.0010 T 1 C1 T F 0
23 00000015 291.1907 38.8891 252.3016 6.6911 0.0008 38.9190 7.1719 0.0003 T 1 C1 T F 0
24 00000044 291.6368 39.1411 252.4957 6.8852 0.0005 39.1624 7.4154 0.0002 T 1 C1 T F 0
25 00000029 291.2030 38.6909 252.5121 6.9016 0.0005 38.8050 7.0580 0.0004 T 1 C1 T F 0
26 00000006 291.6811 38.8062 252.8749 7.2644 0.0003 39.2806 7.5335 0.0002 T 1 C1 T F 0
27 00000016 291.7062 38.7764 252.9298 7.3193 0.0003 39.3733 7.6263 0.0002 T 1 C1 T F 0
28 00000032 291.6937 38.6561 253.0375 7.4270 0.0002 39.2155 7.4684 0.0002 T 1 C1 T F 0
29 00000009 292.5469 39.1816 253.3653 7.7548 0.0001 40.2088 8.4617 0.0000 T 1 C1 T F 0
30 00000056 292.1919 38.7588 253.4331 7.8226 0.0001 39.7414 7.9943 0.0001 T 1 C1 T F 0
31 00000030 292.3505 38.8926 253.4579 7.8474 0.0001 40.0569 8.3098 0.0000 T 1 C1 T F 0
32 00000039 293.0643 39.1812 253.8831 8.2726 0.0001 40.6805 8.9335 0.0000 T 1 C1 T F 0
33 00000001 292.8358 38.8848 253.9510 8.3405 0.0000 40.4478 8.7007 0.0000 T 1 C1 T F 0
34 00000054 293.6545 39.6889 253.9655 8.3550 0.0000 41.3202 9.5731 0.0000 T 1 C1 T F 0
35 00000007 292.9983 38.9871 254.0112 8.4007 0.0000 40.5721 8.8251 0.0000 T 1 C1 T F 0
36 00000061 293.4307 38.9860 254.4447 8.8342 0.0000 40.9562 9.2091 0.0000 T 1 C1 T F 0
37 00000008 293.7148 39.1726 254.5422 8.9317 0.0000 41.4004 9.6533 0.0000 T 1 C1 T F 0
38 00000035 293.3750 38.8055 254.5695 8.9590 0.0000 40.9360 9.1889 0.0000 T 1 C1 T F 0
39 00000049 293.5830 38.9944 254.5886 8.9781 0.0000 41.2159 9.4688 0.0000 T 1 C1 T F 0
40 00000057 293.6701 38.7948 254.8753 9.2648 0.0000 41.1607 9.4137 0.0000 T 1 C1 T F 0
41 00000004 293.8175 38.8878 254.9297 9.3192 0.0000 41.4103 9.6632 0.0000 T 1 C1 T F 0
42 00000036 293.8833 38.7221 255.1611 9.5506 0.0000 41.3989 9.6518 0.0000 T 1 C1 T F 0
43 00000064 294.6060 39.2998 255.3061 9.6956 0.0000 42.2349 10.4878 0.0000 T 1 C1 T F 0
44 00000058 294.3647 39.0061 255.3585 9.7480 0.0000 42.0071 10.2600 0.0000 T 1 C1 T F 0
45 00000051 294.8081 39.2779 255.5302 9.9197 0.0000 42.4707 10.7236 0.0000 T 1 C1 T F 0
46 00000041 294.2121 38.6545 255.5576 9.9471 0.0000 41.7333 9.9862 0.0000 T 1 C1 T F 0
47 00000005 294.4631 38.8302 255.6329 10.0224 0.0000 41.9500 10.2029 0.0000 T 1 C1 T F 0
48 00000038 294.4490 38.7820 255.6670 10.0565 0.0000 42.0357 10.2886 0.0000 T 1 C1 T F 0
49 00000062 294.8859 38.9347 255.9513 10.3408 0.0000 42.3468 10.5998 0.0000 T 1 C1 T F 0
50 00000060 295.1516 39.1379 256.0137 10.4032 0.0000 42.6859 10.9389 0.0000 T 1 C1 T F 0
51 00000045 294.9715 38.6578 256.3137 10.7032 0.0000 42.5040 10.7570 0.0000 T 1 C1 T F 0
52 00000042 295.6183 38.8244 256.7939 11.1834 0.0000 43.1851 11.4380 0.0000 T 1 C1 T F 0
53 00000053 298.9356 39.2737 259.6619 14.0514 0.0000 47.1017 15.3546 0.0000 T 1 C1 T F 0
54 00000037 299.5397 39.0198 260.5199 14.9094 0.0000 47.3830 15.6359 0.0000 T 1 C1 T F 0
55 00000043 299.8150 39.2369 260.5781 14.9676 0.0000 47.9748 16.2277 0.0000 T 1 C1 T F 0
56 00000068 300.7340 40.1476 260.5864 14.9759 0.0000 48.9620 17.2149 0.0000 T 1 C1 T F 0
57 00000059 300.1176 39.3594 260.7582 15.1477 0.0000 48.2113 16.4642 0.0000 T 1 C1 T F 0
58 00000040 299.7334 38.8248 260.9086 15.2981 0.0000 47.5047 15.7576 0.0000 T 1 C1 T F 0
59 00000046 300.2034 38.9636 261.2398 15.6293 0.0000 48.0504 16.3034 0.0000 T 1 C1 T F 0
60 00000048 300.2342 38.9003 261.3339 15.7234 0.0000 48.0068 16.2597 0.0000 T 1 C1 T F 0
61 00000047 300.7794 39.1603 261.6191 16.0086 0.0000 48.8565 17.1094 0.0000 T 1 C1 T F 0
62 00000050 301.2001 39.3331 261.8670 16.2564 0.0000 49.2965 17.5494 0.0000 T 1 C1 T F 0
63 00000055 301.0099 38.9593 262.0505 16.4400 0.0000 48.7916 17.0445 0.0000 T 1 C1 T F 0
64 00000067 301.3709 39.2468 262.1242 16.5137 0.0000 49.4421 17.6950 0.0000 T 1 C1 T F 0
65 00000052 301.2039 38.8670 262.3369 16.7264 0.0000 49.0245 17.2774 0.0000 T 1 C1 T F 0
66 00000063 302.2164 39.2025 263.0139 17.4034 0.0000 50.2797 18.5326 0.0000 T 1 C1 T F 0
67 00000065 303.2134 39.1365 264.0768 18.4663 0.0000 51.2079 19.4609 0.0000 T 1 C1 T F 0
68 00000066 303.5771 39.4406 264.1365 18.5260 0.0000 51.5719 19.8248 0.0000 T 1 C1 T F 0
----------------------------------------------------------------------------------------------------------------------------------------
========================================================================================================================================
