# Supplementary material for: Sesquiterpenes From Oplopanax elatus Stems and Their Anti-Photoaging Effects by Down-Regulating Matrix Metalloproteinase-1 Expression via Anti-Inflammation
Source: Front Chem. 2021 Nov 4;9:766041. doi: 10.3389/fchem.2021.766041 (PMC8600134; doi:10.3389/fchem.2021.766041)
Supplement: Supplementary file 11 [file Table9.XLS]

## Sheet: 5-CONF_1_ecd
Entering Gaussian System, Link 0=g16
Input=CONF_1_ecd.com
Output=CONF_1_ecd.log
Initial command:
/public/apps/g16/l1.exe "scr.108.master/Gau-1794.inp" -scrdir="scr.108.master/"
Default is to use a total of 12 processors:
12 via shared-memory
1 via Linda
Entering Link 1 = /public/apps/g16/l1.exe PID= 1795.
Copyright (c) 1988-2019, Gaussian, Inc. All Rights Reserved.
This is part of the Gaussian(R) 16 program. It is based on
the Gaussian(R) 09 system (copyright 2009, Gaussian, Inc.),
the Gaussian(R) 03 system (copyright 2003, Gaussian, Inc.),
the Gaussian(R) 98 system (copyright 1998, Gaussian, Inc.),
the Gaussian(R) 94 system (copyright 1995, Gaussian, Inc.),
the Gaussian 92(TM) system (copyright 1992, Gaussian, Inc.),
the Gaussian 90(TM) system (copyright 1990, Gaussian, Inc.),
the Gaussian 88(TM) system (copyright 1988, Gaussian, Inc.),
the Gaussian 86(TM) system (copyright 1986, Carnegie Mellon
University), and the Gaussian 82(TM) system (copyright 1983,
Carnegie Mellon University). Gaussian is a federally registered
trademark of Gaussian, Inc.
This software contains proprietary and confidential information,
including trade secrets, belonging to Gaussian, Inc.
This software is provided under written license and may be
used, copied, transmitted, or stored only in accord with that
written license.
The following legend is applicable only to US Government
contracts under FAR:
RESTRICTED RIGHTS LEGEND
Use, reproduction and disclosure by the US Government is
subject to restrictions as set forth in subparagraphs (a)
and (c) of the Commercial Computer Software - Restricted
Rights clause in FAR 52.227-19.
Gaussian, Inc.
340 Quinnipiac St., Bldg. 40, Wallingford CT 06492
---------------------------------------------------------------
Warning -- This program may not be used in any manner that
competes with the business of Gaussian, Inc. or will provide
assistance to any competitor of Gaussian, Inc. The licensee
of this program is prohibited from giving any competitor of
Gaussian, Inc. access to this program. By using this program,
the user acknowledges that Gaussian, Inc. is engaged in the
business of creating and licensing software in the field of
computational chemistry and represents and warrants to the
licensee that it is not a competitor of Gaussian, Inc. and that
it will not use this program in any manner prohibited above.
---------------------------------------------------------------
Cite this work as:
Gaussian 16, Revision C.01,
M. J. Frisch, G. W. Trucks, H. B. Schlegel, G. E. Scuseria,
M. A. Robb, J. R. Cheeseman, G. Scalmani, V. Barone,
G. A. Petersson, H. Nakatsuji, X. Li, M. Caricato, A. V. Marenich,
J. Bloino, B. G. Janesko, R. Gomperts, B. Mennucci, H. P. Hratchian,
J. V. Ortiz, A. F. Izmaylov, J. L. Sonnenberg, D. Williams-Young,
F. Ding, F. Lipparini, F. Egidi, J. Goings, B. Peng, A. Petrone,
T. Henderson, D. Ranasinghe, V. G. Zakrzewski, J. Gao, N. Rega,
G. Zheng, W. Liang, M. Hada, M. Ehara, K. Toyota, R. Fukuda,
J. Hasegawa, M. Ishida, T. Nakajima, Y. Honda, O. Kitao, H. Nakai,
T. Vreven, K. Throssell, J. A. Montgomery, Jr., J. E. Peralta,
F. Ogliaro, M. J. Bearpark, J. J. Heyd, E. N. Brothers, K. N. Kudin,
V. N. Staroverov, T. A. Keith, R. Kobayashi, J. Normand,
K. Raghavachari, A. P. Rendell, J. C. Burant, S. S. Iyengar,
J. Tomasi, M. Cossi, J. M. Millam, M. Klene, C. Adamo, R. Cammi,
J. W. Ochterski, R. L. Martin, K. Morokuma, O. Farkas,
J. B. Foresman, and D. J. Fox, Gaussian, Inc., Wallingford CT, 2019.
******************************************
Gaussian 16: ES64L-G16RevC.01 3-Jul-2019
12-Jan-2020
******************************************
%oldchk=CONF_1_min.chk
%chk=CONF_1_ecd.chk
Copying data from "CONF_1_min.chk" to current chk file "CONF_1_ecd.chk"
IOpt= 2 FromEx=T IUOpen= 4 IOptOp= 5 NList= 0 IFRang= 0 IUIn= 4 IUOut= 2.
----------------------------------------------------------------------
#P td=(nstates=100) APFD/6-311+g(2d,p) guess=read geom=allcheck integr
al(ultrafinegrid) scrf=check
----------------------------------------------------------------------
1/29=7,38=1,40=1,172=1/1;
2/12=2,40=1/2;
3/5=4,6=6,7=112,11=9,14=-4,25=1,30=1,70=2,74=-44,75=-5,116=-2/1,2,3,8;
4/5=1/1;
5/5=2,38=6/2;
8/6=1,10=2,108=100/1;
9/41=100,42=1,70=2/14;
6/7=2,8=2,9=2,10=2/1;
99/5=1,9=1/99;
Leave Link 1 at Sun Jan 12 03:05:38 2020, MaxMem= 3221225472 cpu: 1.2 elap: 0.1
(Enter /public/apps/g16/l101.exe)
Structure from the checkpoint file: "CONF_1_ecd.chk"
-----
*****
-----
Charge = 0 Multiplicity = 1
Redundant internal coordinates found in file. (old form).
C,0,1.6044862246,2.041811537,-0.6944419044
C,0,2.3599950257,0.8098762249,-0.221496968
C,0,1.5727191274,-0.4762168381,-0.4783026788
C,0,0.19415194,-0.3536034484,0.2037251308
C,0,-0.5644308371,0.8901019762,-0.2785992876
C,0,0.2270352099,2.1816315186,-0.0434396836
C,0,-0.6557897442,-1.5728737791,0.0380219424
C,0,-1.994636827,-1.5906961375,-0.0624606716
C,0,-2.7398478138,-0.3305110917,0.0631091724
C,0,-1.9517854907,0.9160973474,0.3515590955
C,0,-2.7844060483,-2.8473299477,-0.2533714689
O,0,0.3597285517,2.3237225575,1.3812363886
H,0,0.3729898659,-0.2306641137,1.283294378
C,0,-0.4860554364,3.3995693416,-0.6225019872
O,0,-3.9631494758,-0.3048326895,-0.0203832426
C,0,2.5809926819,-1.9014164116,1.4123057835
C,0,2.3564307571,-1.7476526969,-0.0910174351
C,0,3.6868655714,-1.840647589,-0.8374821074
H,0,-0.6848567531,0.7978882829,-1.3665536291
H,0,2.1832121772,2.9508768763,-0.4906116166
H,0,1.4629264092,1.9969565748,-1.7808484503
H,0,2.5704972642,0.9029356918,0.8492783171
H,0,3.3268325561,0.7681337395,-0.7294746163
H,0,1.3895290913,-0.5399518057,-1.5621996391
H,0,-0.141070989,-2.5297913533,0.0077675525
H,0,-2.5449698897,1.7714619264,0.0249987627
H,0,-1.8544220405,0.9865654373,1.4433354521
H,0,-3.3727067246,-2.8032872195,-1.1747133953
H,0,-2.1271158055,-3.7169546657,-0.3040873911
H,0,-3.495068635,-2.9929892276,0.5656620267
H,0,0.877835397,3.1196580413,1.5465377213
H,0,0.1448598259,4.2865668045,-0.5105623631
H,0,-0.6871748013,3.2593706155,-1.6877035897
H,0,-1.4312149786,3.5907225287,-0.111341604
H,0,1.6417047882,-1.9558489971,1.9688041982
H,0,3.1388855643,-2.819579988,1.6187346445
H,0,3.1623924592,-1.0676494031,1.816737464
H,0,1.7610151858,-2.6061530573,-0.4236517071
H,0,3.5587096849,-1.6584899923,-1.9092134557
H,0,4.1230848145,-2.8363108032,-0.7148878631
H,0,4.4155221173,-1.1184957662,-0.4585612746
Recover connectivity data from disk.
ITRead= 0 0 0 0 0 0 0 0 0 0 0 0 0 0 0 0 0 0 0 0
ITRead= 0 0 0 0 0 0 0 0 0 0 0 0 0 0 0 0 0 0 0 0
ITRead= 0
MicOpt= -1 -1 -1 -1 -1 -1 -1 -1 -1 -1 -1 -1 -1 -1 -1 -1 -1 -1 -1 -1
MicOpt= -1 -1 -1 -1 -1 -1 -1 -1 -1 -1 -1 -1 -1 -1 -1 -1 -1 -1 -1 -1
MicOpt= -1
----------------------------
! Current Parameters !
! (Angstroms and Degrees) !
-------------------------- --------------------------
! Name Definition Value !
--------------------------------------------------------------------------------
! R1 R(1,2) 1.5206 !
! R2 R(1,6) 1.5299 !
! R3 R(1,20) 1.0968 !
! R4 R(1,21) 1.0965 !
! R5 R(2,3) 1.5296 !
! R6 R(2,22) 1.0952 !
! R7 R(2,23) 1.093 !
! R8 R(3,4) 1.5429 !
! R9 R(3,17) 1.543 !
! R10 R(3,24) 1.1011 !
! R11 R(4,5) 1.5346 !
! R12 R(4,7) 1.4955 !
! R13 R(4,13) 1.1012 !
! R14 R(5,6) 1.5329 !
! R15 R(5,10) 1.524 !
! R16 R(5,19) 1.0985 !
! R17 R(6,12) 1.4379 !
! R18 R(6,14) 1.5255 !
! R19 R(7,8) 1.3427 !
! R20 R(7,25) 1.087 !
! R21 R(8,9) 1.4694 !
! R22 R(8,11) 1.4964 !
! R23 R(9,10) 1.5028 !
! R24 R(9,15) 1.2264 !
! R25 R(10,26) 1.0909 !
! R26 R(10,27) 1.0984 !
! R27 R(11,28) 1.094 !
! R28 R(11,29) 1.0913 !
! R29 R(11,30) 1.0941 !
! R30 R(12,31) 0.964 !
! R31 R(14,32) 1.0942 !
! R32 R(14,33) 1.0931 !
! R33 R(14,34) 1.0914 !
! R34 R(16,17) 1.5278 !
! R35 R(16,35) 1.0931 !
! R36 R(16,36) 1.094 !
! R37 R(16,37) 1.094 !
! R38 R(17,18) 1.5284 !
! R39 R(17,38) 1.0964 !
! R40 R(18,39) 1.0946 !
! R41 R(18,40) 1.0939 !
! R42 R(18,41) 1.0936 !
! A1 A(2,1,6) 112.8942 !
! A2 A(2,1,20) 110.5821 !
! A3 A(2,1,21) 109.8262 !
! A4 A(6,1,20) 108.6779 !
! A5 A(6,1,21) 108.0046 !
! A6 A(20,1,21) 106.6285 !
! A7 A(1,2,3) 111.9158 !
! A8 A(1,2,22) 109.3139 !
! A9 A(1,2,23) 109.0206 !
! A10 A(3,2,22) 109.5421 !
! A11 A(3,2,23) 110.1909 !
! A12 A(22,2,23) 106.7155 !
! A13 A(2,3,4) 108.592 !
! A14 A(2,3,17) 112.9087 !
! A15 A(2,3,24) 107.4308 !
! A16 A(4,3,17) 114.1012 !
! A17 A(4,3,24) 106.9224 !
! A18 A(17,3,24) 106.492 !
! A19 A(3,4,5) 111.5395 !
! A20 A(3,4,7) 113.2052 !
! A21 A(3,4,13) 107.2853 !
! A22 A(5,4,7) 110.1816 !
! A23 A(5,4,13) 107.334 !
! A24 A(7,4,13) 106.9751 !
! A25 A(4,5,6) 112.2964 !
! A26 A(4,5,10) 109.504 !
! A27 A(4,5,19) 107.3048 !
! A28 A(6,5,10) 113.0931 !
! A29 A(6,5,19) 106.2168 !
! A30 A(10,5,19) 108.1294 !
! A31 A(1,6,5) 108.8192 !
! A32 A(1,6,12) 110.3372 !
! A33 A(1,6,14) 109.4084 !
! A34 A(5,6,12) 106.4338 !
! A35 A(5,6,14) 111.9061 !
! A36 A(12,6,14) 109.8977 !
! A37 A(4,7,8) 125.8601 !
! A38 A(4,7,25) 116.8529 !
! A39 A(8,7,25) 117.2833 !
! A40 A(7,8,9) 119.2029 !
! A41 A(7,8,11) 123.157 !
! A42 A(9,8,11) 117.6085 !
! A43 A(8,9,10) 117.5084 !
! A44 A(8,9,15) 121.1982 !
! A45 A(10,9,15) 121.2503 !
! A46 A(5,10,9) 112.574 !
! A47 A(5,10,26) 112.6181 !
! A48 A(5,10,27) 109.3543 !
! A49 A(9,10,26) 107.9277 !
! A50 A(9,10,27) 106.888 !
! A51 A(26,10,27) 107.1837 !
! A52 A(8,11,28) 110.9426 !
! A53 A(8,11,29) 110.9309 !
! A54 A(8,11,30) 111.0448 !
! A55 A(28,11,29) 108.4715 !
! A56 A(28,11,30) 106.6487 !
! A57 A(29,11,30) 108.6586 !
! A58 A(6,12,31) 107.5233 !
! A59 A(6,14,32) 109.8053 !
! A60 A(6,14,33) 110.7028 !
! A61 A(6,14,34) 111.5222 !
! A62 A(32,14,33) 108.0445 !
! A63 A(32,14,34) 108.0253 !
! A64 A(33,14,34) 108.6352 !
! A65 A(17,16,35) 112.3125 !
! A66 A(17,16,36) 110.1875 !
! A67 A(17,16,37) 111.4193 !
! A68 A(35,16,36) 107.4776 !
! A69 A(35,16,37) 107.8432 !
! A70 A(36,16,37) 107.3895 !
! A71 A(3,17,16) 113.8648 !
! A72 A(3,17,18) 111.6967 !
! A73 A(3,17,38) 107.0511 !
! A74 A(16,17,18) 110.2745 !
! A75 A(16,17,38) 107.4299 !
! A76 A(18,17,38) 106.0754 !
! A77 A(17,18,39) 111.4783 !
! A78 A(17,18,40) 110.3509 !
! A79 A(17,18,41) 111.7517 !
! A80 A(39,18,40) 107.9312 !
! A81 A(39,18,41) 107.8998 !
! A82 A(40,18,41) 107.2473 !
! D1 D(6,1,2,3) 57.412 !
! D2 D(6,1,2,22) -64.1255 !
! D3 D(6,1,2,23) 179.567 !
! D4 D(20,1,2,3) 179.4118 !
! D5 D(20,1,2,22) 57.8744 !
! D6 D(20,1,2,23) -58.4332 !
! D7 D(21,1,2,3) -63.18 !
! D8 D(21,1,2,22) 175.2826 !
! D9 D(21,1,2,23) 58.975 !
! D10 D(2,1,6,5) -54.7021 !
! D11 D(2,1,6,12) 61.726 !
! D12 D(2,1,6,14) -177.2482 !
! D13 D(20,1,6,5) -177.7668 !
! D14 D(20,1,6,12) -61.3387 !
! D15 D(20,1,6,14) 59.6872 !
! D16 D(21,1,6,5) 66.9243 !
! D17 D(21,1,6,12) -176.6476 !
! D18 D(21,1,6,14) -55.6217 !
! D19 D(1,2,3,4) -56.1478 !
! D20 D(1,2,3,17) 176.2715 !
! D21 D(1,2,3,24) 59.1611 !
! D22 D(22,2,3,4) 65.2581 !
! D23 D(22,2,3,17) -62.3225 !
! D24 D(22,2,3,24) -179.4329 !
! D25 D(23,2,3,4) -177.6309 !
! D26 D(23,2,3,17) 54.7884 !
! D27 D(23,2,3,24) -62.322 !
! D28 D(2,3,4,5) 56.134 !
! D29 D(2,3,4,7) -178.9231 !
! D30 D(2,3,4,13) -61.1427 !
! D31 D(17,3,4,5) -176.9677 !
! D32 D(17,3,4,7) -52.0248 !
! D33 D(17,3,4,13) 65.7557 !
! D34 D(24,3,4,5) -59.5048 !
! D35 D(24,3,4,7) 65.438 !
! D36 D(24,3,4,13) -176.7815 !
! D37 D(2,3,17,16) 68.1349 !
! D38 D(2,3,17,18) -57.5855 !
! D39 D(2,3,17,38) -173.2914 !
! D40 D(4,3,17,16) -56.4919 !
! D41 D(4,3,17,18) 177.7877 !
! D42 D(4,3,17,38) 62.0819 !
! D43 D(24,3,17,16) -174.202 !
! D44 D(24,3,17,18) 60.0776 !
! D45 D(24,3,17,38) -55.6282 !
! D46 D(3,4,5,6) -57.2286 !
! D47 D(3,4,5,10) 176.2611 !
! D48 D(3,4,5,19) 59.1248 !
! D49 D(7,4,5,6) 176.1591 !
! D50 D(7,4,5,10) 49.6488 !
! D51 D(7,4,5,19) -67.4875 !
! D52 D(13,4,5,6) 60.0186 !
! D53 D(13,4,5,10) -66.4918 !
! D54 D(13,4,5,19) 176.3719 !
! D55 D(3,4,7,8) -147.1723 !
! D56 D(3,4,7,25) 33.5573 !
! D57 D(5,4,7,8) -21.4989 !
! D58 D(5,4,7,25) 159.2308 !
! D59 D(13,4,7,8) 94.8664 !
! D60 D(13,4,7,25) -84.404 !
! D61 D(4,5,6,1) 54.5634 !
! D62 D(4,5,6,12) -64.3401 !
! D63 D(4,5,6,14) 175.5897 !
! D64 D(10,5,6,1) 179.1138 !
! D65 D(10,5,6,12) 60.2104 !
! D66 D(10,5,6,14) -59.8598 !
! D67 D(19,5,6,1) -62.4421 !
! D68 D(19,5,6,12) 178.6545 !
! D69 D(19,5,6,14) 58.5842 !
! D70 D(4,5,10,9) -56.4594 !
! D71 D(4,5,10,26) -178.7584 !
! D72 D(4,5,10,27) 62.1919 !
! D73 D(6,5,10,9) 177.4841 !
! D74 D(6,5,10,26) 55.1851 !
! D75 D(6,5,10,27) -63.8646 !
! D76 D(19,5,10,9) 60.1571 !
! D77 D(19,5,10,26) -62.1419 !
! D78 D(19,5,10,27) 178.8084 !
! D79 D(1,6,12,31) 60.5137 !
! D80 D(5,6,12,31) 178.4188 !
! D81 D(14,6,12,31) -60.2199 !
! D82 D(1,6,14,32) -54.5962 !
! D83 D(1,6,14,33) 64.6167 !
! D84 D(1,6,14,34) -174.3029 !
! D85 D(5,6,14,32) -175.2807 !
! D86 D(5,6,14,33) -56.0678 !
! D87 D(5,6,14,34) 65.0126 !
! D88 D(12,6,14,32) 66.6959 !
! D89 D(12,6,14,33) -174.0912 !
! D90 D(12,6,14,34) -53.0108 !
! D91 D(4,7,8,9) -3.302 !
! D92 D(4,7,8,11) 178.7953 !
! D93 D(25,7,8,9) 175.9656 !
! D94 D(25,7,8,11) -1.9371 !
! D95 D(7,8,9,10) -2.2357 !
! D96 D(7,8,9,15) -179.8748 !
! D97 D(11,8,9,10) 175.7829 !
! D98 D(11,8,9,15) -1.8562 !
! D99 D(7,8,11,28) -121.0413 !
! D100 D(7,8,11,29) -0.4046 !
! D101 D(7,8,11,30) 120.5377 !
! D102 D(9,8,11,28) 61.0247 !
! D103 D(9,8,11,29) -178.3387 !
! D104 D(9,8,11,30) -57.3963 !
! D105 D(8,9,10,5) 32.7309 !
! D106 D(8,9,10,26) 157.6382 !
! D107 D(8,9,10,27) -87.3549 !
! D108 D(15,9,10,5) -149.6314 !
! D109 D(15,9,10,26) -24.724 !
! D110 D(15,9,10,27) 90.2829 !
! D111 D(35,16,17,3) 60.1394 !
! D112 D(35,16,17,18) -173.392 !
! D113 D(35,16,17,38) -58.2176 !
! D114 D(36,16,17,3) 179.9264 !
! D115 D(36,16,17,18) -53.6049 !
! D116 D(36,16,17,38) 61.5694 !
! D117 D(37,16,17,3) -60.9767 !
! D118 D(37,16,17,18) 65.492 !
! D119 D(37,16,17,38) -179.3336 !
! D120 D(3,17,18,39) -48.0753 !
! D121 D(3,17,18,40) -167.9976 !
! D122 D(3,17,18,41) 72.762 !
! D123 D(16,17,18,39) -175.7493 !
! D124 D(16,17,18,40) 64.3285 !
! D125 D(16,17,18,41) -54.9119 !
! D126 D(38,17,18,39) 68.2254 !
! D127 D(38,17,18,40) -51.6968 !
! D128 D(38,17,18,41) -170.9373 !
--------------------------------------------------------------------------------
NAtoms= 41 NQM= 41 NQMF= 0 NMMI= 0 NMMIF= 0
NMic= 0 NMicF= 0.
Isotopes and Nuclear Properties:
(Nuclear quadrupole moments (NQMom) in fm**2, nuclear magnetic moments (NMagM)
in nuclear magnetons)
Atom 1 2 3 4 5 6 7 8 9 10
IAtWgt= 12 12 12 12 12 12 12 12 12 12
AtmWgt= 12.0000000 12.0000000 12.0000000 12.0000000 12.0000000 12.0000000 12.0000000 12.0000000 12.0000000 12.0000000
NucSpn= 0 0 0 0 0 0 0 0 0 0
AtZEff= 3.6000000 3.6000000 3.6000000 3.6000000 3.6000000 3.6000000 3.6000000 3.6000000 3.6000000 3.6000000
NQMom= 0.0000000 0.0000000 0.0000000 0.0000000 0.0000000 0.0000000 0.0000000 0.0000000 0.0000000 0.0000000
NMagM= 0.0000000 0.0000000 0.0000000 0.0000000 0.0000000 0.0000000 0.0000000 0.0000000 0.0000000 0.0000000
AtZNuc= 6.0000000 6.0000000 6.0000000 6.0000000 6.0000000 6.0000000 6.0000000 6.0000000 6.0000000 6.0000000
Atom 11 12 13 14 15 16 17 18 19 20
IAtWgt= 12 16 1 12 16 12 12 12 1 1
AtmWgt= 12.0000000 15.9949146 1.0078250 12.0000000 15.9949146 12.0000000 12.0000000 12.0000000 1.0078250 1.0078250
NucSpn= 0 0 1 0 0 0 0 0 1 1
AtZEff= 3.6000000 5.6000000 1.0000000 3.6000000 5.6000000 3.6000000 3.6000000 3.6000000 1.0000000 1.0000000
NQMom= 0.0000000 0.0000000 0.0000000 0.0000000 0.0000000 0.0000000 0.0000000 0.0000000 0.0000000 0.0000000
NMagM= 0.0000000 0.0000000 2.7928460 0.0000000 0.0000000 0.0000000 0.0000000 0.0000000 2.7928460 2.7928460
AtZNuc= 6.0000000 8.0000000 1.0000000 6.0000000 8.0000000 6.0000000 6.0000000 6.0000000 1.0000000 1.0000000
Atom 21 22 23 24 25 26 27 28 29 30
IAtWgt= 1 1 1 1 1 1 1 1 1 1
AtmWgt= 1.0078250 1.0078250 1.0078250 1.0078250 1.0078250 1.0078250 1.0078250 1.0078250 1.0078250 1.0078250
NucSpn= 1 1 1 1 1 1 1 1 1 1
AtZEff= 1.0000000 1.0000000 1.0000000 1.0000000 1.0000000 1.0000000 1.0000000 1.0000000 1.0000000 1.0000000
NQMom= 0.0000000 0.0000000 0.0000000 0.0000000 0.0000000 0.0000000 0.0000000 0.0000000 0.0000000 0.0000000
NMagM= 2.7928460 2.7928460 2.7928460 2.7928460 2.7928460 2.7928460 2.7928460 2.7928460 2.7928460 2.7928460
AtZNuc= 1.0000000 1.0000000 1.0000000 1.0000000 1.0000000 1.0000000 1.0000000 1.0000000 1.0000000 1.0000000
Atom 31 32 33 34 35 36 37 38 39 40
IAtWgt= 1 1 1 1 1 1 1 1 1 1
AtmWgt= 1.0078250 1.0078250 1.0078250 1.0078250 1.0078250 1.0078250 1.0078250 1.0078250 1.0078250 1.0078250
NucSpn= 1 1 1 1 1 1 1 1 1 1
AtZEff= 1.0000000 1.0000000 1.0000000 1.0000000 1.0000000 1.0000000 1.0000000 1.0000000 1.0000000 1.0000000
NQMom= 0.0000000 0.0000000 0.0000000 0.0000000 0.0000000 0.0000000 0.0000000 0.0000000 0.0000000 0.0000000
NMagM= 2.7928460 2.7928460 2.7928460 2.7928460 2.7928460 2.7928460 2.7928460 2.7928460 2.7928460 2.7928460
AtZNuc= 1.0000000 1.0000000 1.0000000 1.0000000 1.0000000 1.0000000 1.0000000 1.0000000 1.0000000 1.0000000
Atom 41
IAtWgt= 1
AtmWgt= 1.0078250
NucSpn= 1
AtZEff= 1.0000000
NQMom= 0.0000000
NMagM= 2.7928460
AtZNuc= 1.0000000
Leave Link 101 at Sun Jan 12 03:05:38 2020, MaxMem= 3221225472 cpu: 4.6 elap: 0.4
(Enter /public/apps/g16/l202.exe)
Input orientation:
---------------------------------------------------------------------
Center Atomic Atomic Coordinates (Angstroms)
Number Number Type X Y Z
---------------------------------------------------------------------
1 6 0 1.604486 2.041812 -0.694442
2 6 0 2.359995 0.809876 -0.221497
3 6 0 1.572719 -0.476217 -0.478303
4 6 0 0.194152 -0.353603 0.203725
5 6 0 -0.564431 0.890102 -0.278599
6 6 0 0.227035 2.181632 -0.043440
7 6 0 -0.655790 -1.572874 0.038022
8 6 0 -1.994637 -1.590696 -0.062461
9 6 0 -2.739848 -0.330511 0.063109
10 6 0 -1.951785 0.916097 0.351559
11 6 0 -2.784406 -2.847330 -0.253371
12 8 0 0.359729 2.323723 1.381236
13 1 0 0.372990 -0.230664 1.283294
14 6 0 -0.486055 3.399569 -0.622502
15 8 0 -3.963149 -0.304833 -0.020383
16 6 0 2.580993 -1.901416 1.412306
17 6 0 2.356431 -1.747653 -0.091017
18 6 0 3.686866 -1.840648 -0.837482
19 1 0 -0.684857 0.797888 -1.366554
20 1 0 2.183212 2.950877 -0.490612
21 1 0 1.462926 1.996957 -1.780848
22 1 0 2.570497 0.902936 0.849278
23 1 0 3.326833 0.768134 -0.729475
24 1 0 1.389529 -0.539952 -1.562200
25 1 0 -0.141071 -2.529791 0.007768
26 1 0 -2.544970 1.771462 0.024999
27 1 0 -1.854422 0.986565 1.443335
28 1 0 -3.372707 -2.803287 -1.174713
29 1 0 -2.127116 -3.716955 -0.304087
30 1 0 -3.495069 -2.992989 0.565662
31 1 0 0.877835 3.119658 1.546538
32 1 0 0.144860 4.286567 -0.510562
33 1 0 -0.687175 3.259371 -1.687704
34 1 0 -1.431215 3.590723 -0.111342
35 1 0 1.641705 -1.955849 1.968804
36 1 0 3.138886 -2.819580 1.618735
37 1 0 3.162392 -1.067649 1.816737
38 1 0 1.761015 -2.606153 -0.423652
39 1 0 3.558710 -1.658490 -1.909213
40 1 0 4.123085 -2.836311 -0.714888
41 1 0 4.415522 -1.118496 -0.458561
---------------------------------------------------------------------
Distance matrix (angstroms):
1 2 3 4 5
1 C 0.000000
2 C 1.520571 0.000000
3 C 2.527487 1.529637 0.000000
4 C 2.921260 2.495070 1.542933 0.000000
5 C 2.490695 2.926083 2.544429 1.534564 0.000000
6 C 1.529943 2.542230 3.010669 2.547467 1.532895
7 C 4.325656 3.852247 2.536829 1.495486 2.484924
8 C 5.152494 4.975023 3.760454 2.528250 2.871683
9 C 5.007498 5.233534 4.348861 2.937458 2.517757
10 C 3.874070 4.350992 3.879348 2.497808 1.523984
11 C 6.584878 6.311976 4.965613 3.911447 4.347105
12 O 2.436665 2.976836 3.573359 2.929509 2.379999
13 H 3.254561 2.700983 2.145430 1.101166 2.138781
14 C 2.493802 3.868762 4.391021 3.902773 2.534135
15 O 6.079446 6.423798 5.557419 4.163623 3.611902
16 C 4.576133 3.173210 2.573365 3.090858 4.532706
17 C 3.910189 2.560858 1.542966 2.589536 3.940098
18 C 4.407976 3.027425 2.541711 3.936300 5.083588
19 H 2.690756 3.253063 2.740252 2.136437 1.098476
20 H 1.096754 2.165077 3.481067 3.918935 3.441117
21 H 1.096508 2.155335 2.797368 3.327680 2.755369
22 H 2.147857 1.095231 2.158725 2.764534 3.331673
23 H 2.142419 1.092959 2.165274 3.455842 3.919196
24 H 2.732163 2.135726 1.101115 2.140594 2.740555
25 H 4.943645 4.178669 2.718549 2.210558 3.457877
26 H 4.220032 5.004407 4.718128 3.471402 2.188950
27 H 4.200915 4.534776 4.192579 2.743965 2.153704
28 H 6.962621 6.843058 5.509762 4.541313 4.725522
29 H 6.873181 6.374416 4.921535 4.118044 4.864936
30 H 7.276162 7.025893 5.753823 4.550572 4.937592
31 H 2.590707 3.264634 4.184873 3.786042 3.222139
32 H 2.683887 4.132525 4.972316 4.695084 3.477481
33 H 2.778620 4.175527 4.530385 4.172268 2.759361
34 H 3.457544 4.703032 5.069347 4.277709 2.841239
35 H 4.803702 3.600361 2.860490 2.788925 4.244678
36 H 5.598062 4.143196 3.513089 4.093256 5.574600
37 H 4.289737 2.885021 2.853780 3.452843 4.702386
38 H 4.658477 3.474032 2.138941 2.814719 4.201492
39 H 4.357395 3.221511 2.718351 4.181804 5.114148
40 H 5.489976 4.080025 3.482870 4.737531 6.004107
41 H 4.236166 2.828429 2.914522 4.340927 5.372782
6 7 8 9 10
6 C 0.000000
7 C 3.857762 0.000000
8 C 4.377973 1.342731 0.000000
9 C 3.889037 2.426395 1.469413 0.000000
10 C 2.550463 2.823630 2.541114 1.502757 0.000000
11 C 5.865433 2.498030 1.496433 2.537030 3.901613
12 O 1.437880 4.244875 4.790613 4.288332 2.895642
13 H 2.756936 2.100147 3.044076 3.344933 2.754591
14 C 1.525511 5.018993 5.243302 4.411705 3.043812
15 O 4.872441 3.542593 2.351650 1.226416 2.382141
16 C 4.932706 3.531764 4.817455 5.709590 5.441475
17 C 4.469437 3.020045 4.353991 5.291890 5.084502
18 C 5.364668 4.438115 5.739565 6.662899 6.388102
19 H 2.120595 2.755756 3.020185 2.745944 2.137988
20 H 2.149030 5.366908 6.185760 5.942275 4.684846
21 H 2.140122 4.532211 5.270565 5.145930 4.168414
22 H 2.814929 4.146890 5.281091 5.508105 4.549609
23 H 3.475250 4.683017 5.858927 6.216094 5.390207
24 H 3.326415 2.794811 3.847838 4.442662 4.116665
25 H 4.726059 1.086988 2.079071 3.404928 3.907816
26 H 2.803023 3.841061 3.408023 2.111331 1.090944
27 H 2.823322 3.156320 2.988203 2.103258 1.098372
28 H 6.251987 3.219671 2.146290 2.836783 4.264076
29 H 6.356358 2.622770 2.144040 3.460964 4.682498
30 H 6.403262 3.218173 2.147617 2.812776 4.208149
31 H 1.957412 5.162120 5.746948 5.214581 3.780266
32 H 2.157709 5.939278 6.270603 5.474308 4.061926
33 H 2.168157 5.131247 5.279585 4.490664 3.353917
34 H 2.177141 5.223631 5.212191 4.137514 2.763854
35 H 4.813435 3.025404 4.181190 5.046920 4.876139
36 H 6.021114 4.295636 5.539822 6.570764 6.440183
37 H 4.757563 4.242357 5.513612 6.201212 5.677747
38 H 5.041878 2.668662 3.907241 5.066878 5.176107
39 H 5.415505 4.643389 5.852756 6.732415 6.488848
40 H 6.388254 5.000079 6.277239 7.347391 7.219552
41 H 5.348513 5.115785 6.439721 7.217505 6.733385
11 12 13 14 15
11 C 0.000000
12 O 6.268757 0.000000
13 H 4.379204 2.556298 0.000000
14 C 6.666515 2.426472 4.189107 0.000000
15 O 2.812119 5.249868 4.528485 5.116183 0.000000
16 C 5.697081 4.773550 2.771883 6.453501 6.886761
17 C 5.259644 4.767646 2.850268 5.903905 6.482578
18 C 6.575101 5.773606 4.251060 6.702191 7.845324
19 H 4.351425 3.312051 3.032928 2.713278 3.711519
20 H 7.638895 2.687421 4.067659 2.709928 6.971264
21 H 6.621188 3.364907 3.941983 2.666012 6.151404
22 H 6.629881 2.681252 2.510470 4.212105 6.701012
23 H 7.116564 3.959629 3.711337 4.634006 7.402561
24 H 4.945580 4.233785 3.037408 4.463258 5.575271
25 H 2.675116 5.068907 2.679032 5.972736 4.422614
26 H 4.633364 3.252944 3.755836 2.703538 2.514815
27 H 4.294466 2.587336 2.543349 3.458714 2.873484
28 H 1.094033 6.837410 5.166279 6.863900 2.814849
29 H 1.091261 6.746443 4.574334 7.310224 3.885111
30 H 1.094109 6.617556 4.807007 7.164545 2.790830
31 H 7.228875 0.963988 3.398356 2.577456 6.133312
32 H 7.716167 2.734562 4.865731 1.094234 6.180369
33 H 6.614188 3.374883 4.704372 1.093050 5.120109
34 H 6.580260 2.653405 4.450074 1.091399 4.646968
35 H 5.032222 4.505933 2.248516 6.318444 6.172286
36 H 6.212160 5.850955 3.803312 7.539307 7.710354
37 H 6.543472 4.421085 2.960722 6.262356 7.397990
38 H 4.554999 5.433682 3.237781 6.415417 6.182618
39 H 6.662602 6.076064 4.730709 6.603008 7.872638
40 H 6.922900 6.721795 4.984510 7.754928 8.501641
41 H 7.407424 5.628782 4.490476 6.668227 8.429483
16 17 18 19 20
16 C 0.000000
17 C 1.527760 0.000000
18 C 2.507627 1.528370 0.000000
19 H 5.066959 4.166077 5.133590 0.000000
20 H 5.227243 4.718671 5.033885 3.691674 0.000000
21 H 5.161746 4.204281 4.534650 2.494469 1.758831
22 H 2.860332 2.820567 3.408620 3.939324 2.477773
23 H 3.502856 2.771009 2.635722 4.062069 2.475740
24 H 3.481502 2.134905 2.737660 2.476120 3.736859
25 H 3.126854 2.618972 3.980259 3.641142 5.973977
26 H 6.456791 6.035011 7.254446 2.518786 4.900263
27 H 5.292854 5.249902 6.625793 3.049419 4.888881
28 H 6.553821 5.925519 7.132879 4.497756 8.027866
29 H 5.329960 4.901606 6.132489 4.857237 7.941895
30 H 6.231120 6.018483 7.407893 5.099167 8.287830
31 H 5.303768 5.344020 6.178902 4.039644 2.425381
32 H 6.922666 6.440409 7.084874 3.686737 2.437077
33 H 6.850161 6.073156 6.772392 2.482345 3.125271
34 H 6.970144 6.545603 7.498120 3.151592 3.690167
35 H 1.093122 2.190216 3.474363 4.911270 5.515244
36 H 1.094021 2.164374 2.700295 6.051366 6.217783
37 H 1.093964 2.179795 2.813802 5.330563 4.736160
38 H 2.130670 1.096443 2.113328 4.296376 5.573447
39 H 3.470941 2.181573 1.094629 4.933166 5.015046
40 H 2.788732 2.166900 1.093920 6.062044 6.107778
41 H 2.734704 2.184212 1.093629 5.523662 4.641555
21 22 23 24 25
21 H 0.000000
22 H 3.056331 0.000000
23 H 2.467699 1.755755 0.000000
24 H 2.547371 3.048251 2.481464 0.000000
25 H 5.124783 4.454701 4.842127 2.960911 0.000000
26 H 4.401723 5.253740 6.004495 4.831368 4.927454
27 H 4.735087 4.465401 5.622652 4.678324 4.166676
28 H 6.840547 7.290700 7.605071 5.286939 3.452033
29 H 6.907822 6.688887 7.074074 4.903365 2.334734
30 H 7.415348 7.214552 7.896946 5.865533 3.431486
31 H 3.560097 2.874914 4.087479 4.828957 5.943254
32 H 2.931423 4.379708 4.748920 5.094156 6.842014
33 H 2.495055 4.754102 4.820448 4.331663 6.057000
34 H 3.701810 4.915352 5.566697 5.208076 6.256145
35 H 5.451287 3.207592 4.188132 3.812656 2.711709
36 H 6.129032 3.843469 4.291981 4.286642 3.665693
37 H 5.022213 2.273658 3.143300 3.852107 4.040186
38 H 4.808270 3.819596 3.732442 2.388196 1.951893
39 H 4.215575 3.891882 2.708146 2.465135 4.257036
40 H 5.619002 4.340404 3.691375 3.669268 4.335806
41 H 4.491359 3.033273 2.194997 3.272517 4.792886
26 27 28 29 30
26 H 0.000000
27 H 1.761987 0.000000
28 H 4.801332 4.849985 0.000000
29 H 5.514129 5.025032 1.773210 0.000000
30 H 4.888251 4.393050 1.754955 1.775355 0.000000
31 H 3.980994 3.467847 7.781619 7.693752 7.579503
32 H 3.721258 4.324911 7.942317 8.322311 8.209706
33 H 2.932341 4.041227 6.650644 7.256510 7.214841
34 H 2.137463 3.062313 6.766351 7.343267 6.932755
35 H 5.932914 4.599655 5.978643 4.740415 5.425026
36 H 7.478227 6.280974 7.085510 5.677437 6.719254
37 H 6.621546 5.433936 7.393831 6.284554 7.042294
38 H 6.156810 5.428135 5.192115 4.045459 5.362350
39 H 7.263653 6.894773 7.063610 6.256382 7.593529
40 H 8.138916 7.416394 7.509955 6.325290 7.726618
41 H 7.552095 6.881911 8.000494 7.041446 8.193913
31 32 33 34 35
31 H 0.000000
32 H 2.476003 0.000000
33 H 3.595705 1.770049 0.000000
34 H 2.881350 1.768499 1.774347 0.000000
35 H 5.150007 6.881538 6.781758 6.673402 0.000000
36 H 6.355479 7.999714 7.907270 8.060457 1.763556
37 H 4.777630 6.571869 6.769297 6.820495 1.767629
38 H 6.119360 7.080191 6.480419 6.977760 2.482131
39 H 6.477654 6.996735 6.500920 7.462300 4.336168
40 H 7.149773 8.161091 7.825746 8.515942 3.759609
41 H 5.873466 6.888829 6.834766 7.515426 3.779858
36 37 38 39 40
36 H 0.000000
37 H 1.763241 0.000000
38 H 2.472937 3.057809 0.000000
39 H 3.737753 3.793266 2.517273 0.000000
40 H 2.532730 3.234226 2.391059 1.769801 0.000000
41 H 2.972986 2.598058 3.043148 1.769213 1.761281
41
41 H 0.000000
Stoichiometry C15H24O2
Framework group C1[X(C15H24O2)]
Deg. of freedom 117
Full point group C1 NOp 1
RotChk: IX=0 Diff= 3.98D-16
Largest Abelian subgroup C1 NOp 1
Largest concise Abelian subgroup C1 NOp 1
Standard orientation:
---------------------------------------------------------------------
Center Atomic Atomic Coordinates (Angstroms)
Number Number Type X Y Z
---------------------------------------------------------------------
1 6 0 1.459566 2.114409 -0.648509
2 6 0 2.256901 0.905636 -0.184548
3 6 0 1.521850 -0.405772 -0.466853
4 6 0 0.133007 -0.345207 0.202542
5 6 0 -0.667757 0.875341 -0.270669
6 6 0 0.071485 2.192642 -0.009890
7 6 0 -0.668103 -1.593501 0.011587
8 6 0 -2.004248 -1.660841 -0.102909
9 6 0 -2.798221 -0.431789 0.032048
10 6 0 -2.061185 0.839756 0.345465
11 6 0 -2.743559 -2.943827 -0.318955
12 8 0 0.184726 2.319811 1.417872
13 1 0 0.296461 -0.230609 1.285463
14 6 0 -0.681893 3.390521 -0.579706
15 8 0 -4.020737 -0.451505 -0.063682
16 6 0 2.565277 -1.817790 1.414550
17 6 0 2.349711 -1.651747 -0.088784
18 6 0 3.689958 -1.683651 -0.822701
19 1 0 -0.773936 0.793782 -1.360955
20 1 0 2.001143 3.041904 -0.426429
21 1 0 1.330447 2.079345 -1.736823
22 1 0 2.453222 0.991706 0.889501
23 1 0 3.229546 0.907787 -0.683062
24 1 0 1.351829 -0.461320 -1.553343
25 1 0 -0.116954 -2.529630 -0.026331
26 1 0 -2.683375 1.676403 0.024436
27 1 0 -1.977258 0.898656 1.439041
28 1 0 -3.324080 -2.909362 -1.245624
29 1 0 -2.053082 -3.787026 -0.374680
30 1 0 -3.456113 -3.127815 0.490668
31 1 0 0.670426 3.132500 1.599271
32 1 0 -0.086428 4.299232 -0.449265
33 1 0 -0.867093 3.257630 -1.648724
34 1 0 -1.638613 3.538439 -0.075761
35 1 0 1.623358 -1.915665 1.960558
36 1 0 3.155774 -2.716853 1.614250
37 1 0 3.110439 -0.968226 1.836209
38 1 0 1.790787 -2.527558 -0.439136
39 1 0 3.565422 -1.491584 -1.893128
40 1 0 4.162655 -2.663610 -0.709126
41 1 0 4.386774 -0.939653 -0.426545
---------------------------------------------------------------------
Rotational constants (GHZ): 0.5612585 0.4077496 0.2646279
Leave Link 202 at Sun Jan 12 03:05:38 2020, MaxMem= 3221225472 cpu: 0.1 elap: 0.0
(Enter /public/apps/g16/l301.exe)
Standard basis: 6-311+G(2d,p) (5D, 7F)
Ernie: Thresh= 0.10000D-02 Tol= 0.10000D-05 Strict=F.
There are 637 symmetry adapted cartesian basis functions of A symmetry.
There are 603 symmetry adapted basis functions of A symmetry.
603 basis functions, 906 primitive gaussians, 637 cartesian basis functions
65 alpha electrons 65 beta electrons
nuclear repulsion energy 1332.4805403702 Hartrees.
IExCor= 3731 DFT=T Ex+Corr=APFD ExCW=0 ScaHFX= 0.229450
ScaDFX= 1.000000 1.000000 1.000000 1.000000 ScalE2= 1.000000 1.000000
IRadAn= 5 IRanWt= -1 IRanGd= 0 ICorTp=0 IEmpDi=211
NAtoms= 41 NActive= 41 NUniq= 41 SFac= 1.00D+00 NAtFMM= 60 NAOKFM=F Big=F
Integral buffers will be 131072 words long.
Regular integral format.
Two-electron integral symmetry is turned on.
R6APFD: NTU= -4 IXU= 1 FactS= 1.050
R6Disp: Petersson-Frisch Dispersion energy= -0.0439568624 Hartrees.
Nuclear repulsion after empirical dispersion term = 1332.4365835078 Hartrees.
------------------------------------------------------------------------------
Polarizable Continuum Model (PCM)
=================================
Model : PCM.
Atomic radii : Bondi.
Polarization charges : Total charges.
Charge compensation : None.
Solution method : Matrix inversion.
Cavity type : Scaled VdW (van der Waals Surface) (Alpha=1.100).
Cavity algorithm : GePol (No added spheres)
Default sphere list used, NSphG= 41.
Lebedev-Laikov grids with approx. 5.0 points / Ang**2.
Smoothing algorithm: York/Karplus (Gamma=1.0000).
Polarization charges: spherical gaussians, with
point-specific exponents (IZeta= 3).
Self-potential: point-specific (ISelfS= 7).
Self-field : sphere-specific E.n sum rule (ISelfD= 2).
Solvent : Acetonitrile, Eps= 35.688000 Eps(inf)= 1.806874
------------------------------------------------------------------------------
GePol: Number of generator spheres = 41
GePol: Total number of spheres = 41
GePol: Number of exposed spheres = 41 (100.00%)
GePol: Number of points = 2406
GePol: Average weight of points = 0.12
GePol: Minimum weight of points = 0.47D-10
GePol: Maximum weight of points = 0.21770
GePol: Number of points with low weight = 206
GePol: Fraction of low-weight points (<1% of avg) = 8.56%
GePol: Cavity surface area = 299.529 Ang**2
GePol: Cavity volume = 284.091 Ang**3
Leave Link 301 at Sun Jan 12 03:05:38 2020, MaxMem= 3221225472 cpu: 1.0 elap: 0.1
(Enter /public/apps/g16/l302.exe)
NPDir=0 NMtPBC= 1 NCelOv= 1 NCel= 1 NClECP= 1 NCelD= 1
NCelK= 1 NCelE2= 1 NClLst= 1 CellRange= 0.0.
One-electron integrals computed using PRISM.
One-electron integral symmetry used in STVInt
NBasis= 603 RedAO= T EigKep= 1.05D-06 NBF= 603
NBsUse= 602 1.00D-06 EigRej= 4.63D-07 NBFU= 602
Precomputing XC quadrature grid using
IXCGrd= 4 IRadAn= 5 IRanWt= -1 IRanGd= 0 AccXCQ= 0.00D+00.
Generated NRdTot= 0 NPtTot= 0 NUsed= 0 NTot= 32
NSgBfM= 637 637 637 637 637 MxSgAt= 41 MxSgA2= 41.
Leave Link 302 at Sun Jan 12 03:05:39 2020, MaxMem= 3221225472 cpu: 9.6 elap: 0.8
(Enter /public/apps/g16/l303.exe)
DipDrv: MaxL=1.
Leave Link 303 at Sun Jan 12 03:05:39 2020, MaxMem= 3221225472 cpu: 1.0 elap: 0.1
(Enter /public/apps/g16/l308.exe)
Leave Link 308 at Sun Jan 12 03:05:40 2020, MaxMem= 3221225472 cpu: 1.4 elap: 0.2
(Enter /public/apps/g16/l401.exe)
Initial guess from the checkpoint file: "CONF_1_ecd.chk"
B after Tr= -0.000000 -0.000000 -0.000000
Rot= 1.000000 -0.000000 0.000000 -0.000000 Ang= 0.00 deg.
Guess basis will be translated and rotated to current coordinates.
JPrj=2 DoOrth=T DoCkMO=T.
Leave Link 401 at Sun Jan 12 03:05:40 2020, MaxMem= 3221225472 cpu: 7.1 elap: 0.6
(Enter /public/apps/g16/l502.exe)
Integral symmetry usage will be decided dynamically.
Closed shell SCF:
Using DIIS extrapolation, IDIIS= 1040.
NGot= 3221225472 LenX= 3220399270 LenY= 3219992864
Requested convergence on RMS density matrix=1.00D-08 within 128 cycles.
Requested convergence on MAX density matrix=1.00D-06.
Requested convergence on energy=1.00D-06.
No special actions if energy rises.
Fock matrices will be formed incrementally for 20 cycles.
Cycle 1 Pass 1 IDiag 1:
FoFJK: IHMeth= 1 ICntrl= 0 DoSepK=F KAlg= 0 I1Cent= 0 FoldK=F
IRaf= 870000000 NMat= 1 IRICut= 1 DoRegI=T DoRafI=F ISym2E= 0 IDoP0=0 IntGTp=1.
FoFCou: FMM=F IPFlag= 0 FMFlag= 100000 FMFlg1= 0
NFxFlg= 0 DoJE=F BraDBF=F KetDBF=F FulRan=T
wScrn= 0.000000 ICntrl= 0 IOpCl= 0 I1Cent= 0 NGrid= 0
NMat0= 1 NMatS0= 1 NMatT0= 0 NMatD0= 1 NMtDS0= 0 NMtDT0= 0
Symmetry not used in FoFCou.
Inv3: Mode=1 IEnd= 17366508.
Iteration 1 A*A^-1 deviation from unit magnitude is 3.77D-15 for 1265.
Iteration 1 A*A^-1 deviation from orthogonality is 2.41D-15 for 1504 1148.
Iteration 1 A^-1*A deviation from unit magnitude is 3.11D-15 for 1265.
Iteration 1 A^-1*A deviation from orthogonality is 2.27D-12 for 1675 1660.
E= -736.159391001465
DIIS: error= 3.55D-09 at cycle 1 NSaved= 1.
NSaved= 1 IEnMin= 1 EnMin= -736.159391001465 IErMin= 1 ErrMin= 3.55D-09
ErrMax= 3.55D-09 0.00D+00 EMaxC= 1.00D-01 BMatC= 1.20D-14 BMatP= 1.20D-14
IDIUse=1 WtCom= 1.00D+00 WtEn= 0.00D+00
Coeff-Com: 0.100D+01
Coeff: 0.100D+01
Gap= 0.204 Goal= None Shift= 0.000
RMSDP=1.32D-09 MaxDP=1.84D-07 OVMax= 8.23D-08
Error on total polarization charges = 0.04798
SCF Done: E(RAPFD) = -736.159391001 A.U. after 1 cycles
NFock= 1 Conv=0.13D-08 -V/T= 2.0046
KE= 7.328185085454D+02 PE=-4.377830671350D+03 EE= 1.576416188295D+03
Leave Link 502 at Sun Jan 12 03:06:07 2020, MaxMem= 3221225472 cpu: 310.4 elap: 26.3
(Enter /public/apps/g16/l801.exe)
DoSCS=F DFT=T ScalE2(SS,OS)= 1.000000 1.000000
ExpMin= 4.38D-02 ExpMax= 8.59D+03 ExpMxC= 1.30D+03 IAcc=3 IRadAn= 5 AccDes= 0.00D+00
HarFok: IExCor= 205 AccDes= 0.00D+00 IRadAn= 5 IDoV=-2 UseB2=F ITyADJ=14
ICtDFT= 12500011 ScaDFX= 1.000000 1.000000 1.000000 1.000000
Largest valence mixing into a core orbital is 5.58D-05
Largest core mixing into a valence orbital is 1.44D-05
Range of M.O.s used for correlation: 18 602
NBasis= 603 NAE= 65 NBE= 65 NFC= 17 NFV= 0
NROrb= 585 NOA= 48 NOB= 48 NVA= 537 NVB= 537
**** Warning!!: The largest alpha MO coefficient is 0.15401389D+03
Leave Link 801 at Sun Jan 12 03:06:07 2020, MaxMem= 3221225472 cpu: 1.9 elap: 0.2
(Enter /public/apps/g16/l914.exe)
RHF ground state
Two-electron integrals replicated using symmetry.
MDV= 3221225472 DFT=T DoStab=F Mixed=T DoRPA=T DoScal=F NonHer=T
NEqPCM: Using non-equilibrium solvation (IEInf=1, Eps= 35.6880, EpsInf= 1.8069)
Inv3: Mode=1 IEnd= 17366508.
Iteration 1 A*A^-1 deviation from unit magnitude is 3.22D-15 for 910.
Iteration 1 A*A^-1 deviation from orthogonality is 3.00D-15 for 2227 2026.
Iteration 1 A^-1*A deviation from unit magnitude is 3.66D-15 for 1524.
Iteration 1 A^-1*A deviation from orthogonality is 2.31D-15 for 1927 750.
Making orbital integer symmetry assigments:
Orbital symmetries:
Occupied (A) (A) (A) (A) (A) (A) (A) (A) (A) (A) (A) (A)
(A) (A) (A) (A) (A) (A) (A) (A) (A) (A) (A) (A)
(A) (A) (A) (A) (A) (A) (A) (A) (A) (A) (A) (A)
(A) (A) (A) (A) (A) (A) (A) (A) (A) (A) (A) (A)
(A) (A) (A) (A) (A) (A) (A) (A) (A) (A) (A) (A)
(A) (A) (A) (A) (A)
Virtual (A) (A) (A) (A) (A) (A) (A) (A) (A) (A) (A) (A)
(A) (A) (A) (A) (A) (A) (A) (A) (A) (A) (A) (A)
(A) (A) (A) (A) (A) (A) (A) (A) (A) (A) (A) (A)
(A) (A) (A) (A) (A) (A) (A) (A) (A) (A) (A) (A)
(A) (A) (A) (A) (A) (A) (A) (A) (A) (A) (A) (A)
(A) (A) (A) (A) (A) (A) (A) (A) (A) (A) (A) (A)
(A) (A) (A) (A) (A) (A) (A) (A) (A) (A) (A) (A)
(A) (A) (A) (A) (A) (A) (A) (A) (A) (A) (A) (A)
(A) (A) (A) (A) (A) (A) (A) (A) (A) (A) (A) (A)
(A) (A) (A) (A) (A) (A) (A) (A) (A) (A) (A) (A)
(A) (A) (A) (A) (A) (A) (A) (A) (A) (A) (A) (A)
(A) (A) (A) (A) (A) (A) (A) (A) (A) (A) (A) (A)
(A) (A) (A) (A) (A) (A) (A) (A) (A) (A) (A) (A)
(A) (A) (A) (A) (A) (A) (A) (A) (A) (A) (A) (A)
(A) (A) (A) (A) (A) (A) (A) (A) (A) (A) (A) (A)
(A) (A) (A) (A) (A) (A) (A) (A) (A) (A) (A) (A)
(A) (A) (A) (A) (A) (A) (A) (A) (A) (A) (A) (A)
(A) (A) (A) (A) (A) (A) (A) (A) (A) (A) (A) (A)
(A) (A) (A) (A) (A) (A) (A) (A) (A) (A) (A) (A)
(A) (A) (A) (A) (A) (A) (A) (A) (A) (A) (A) (A)
(A) (A) (A) (A) (A) (A) (A) (A) (A) (A) (A) (A)
(A) (A) (A) (A) (A) (A) (A) (A) (A) (A) (A) (A)
(A) (A) (A) (A) (A) (A) (A) (A) (A) (A) (A) (A)
(A) (A) (A) (A) (A) (A) (A) (A) (A) (A) (A) (A)
(A) (A) (A) (A) (A) (A) (A) (A) (A) (A) (A) (A)
(A) (A) (A) (A) (A) (A) (A) (A) (A) (A) (A) (A)
(A) (A) (A) (A) (A) (A) (A) (A) (A) (A) (A) (A)
(A) (A) (A) (A) (A) (A) (A) (A) (A) (A) (A) (A)
(A) (A) (A) (A) (A) (A) (A) (A) (A) (A) (A) (A)
(A) (A) (A) (A) (A) (A) (A) (A) (A) (A) (A) (A)
(A) (A) (A) (A) (A) (A) (A) (A) (A) (A) (A) (A)
(A) (A) (A) (A) (A) (A) (A) (A) (A) (A) (A) (A)
(A) (A) (A) (A) (A) (A) (A) (A) (A) (A) (A) (A)
(A) (A) (A) (A) (A) (A) (A) (A) (A) (A) (A) (A)
(A) (A) (A) (A) (A) (A) (A) (A) (A) (A) (A) (A)
(A) (A) (A) (A) (A) (A) (A) (A) (A) (A) (A) (A)
(A) (A) (A) (A) (A) (A) (A) (A) (A) (A) (A) (A)
(A) (A) (A) (A) (A) (A) (A) (A) (A) (A) (A) (A)
(A) (A) (A) (A) (A) (A) (A) (A) (A) (A) (A) (A)
(A) (A) (A) (A) (A) (A) (A) (A) (A) (A) (A) (A)
(A) (A) (A) (A) (A) (A) (A) (A) (A) (A) (A) (A)
(A) (A) (A) (A) (A) (A) (A) (A) (A) (A) (A) (A)
(A) (A) (A) (A) (A) (A) (A) (A) (A) (A) (A) (A)
(A) (A) (A) (A) (A) (A) (A) (A) (A) (A) (A) (A)
(A) (A) (A) (A) (A) (A) (A) (A) (A)
400 initial guesses have been made.
Convergence on wavefunction: 0.001000000000000
Davidson Disk Diagonalization: ConvIn= 1.00D-03 SkipCon=T Conv= 1.00D-03.
Max sub-space: 6000 roots to seek: 400 dimension of matrix: 51552
Iteration 1 Dimension 400 NMult 0 NNew 400
CISAX will form 204 AO SS matrices at one time.
NMat= 204 NSing= 204 JSym2X= 0.
FoFJK: IHMeth= 1 ICntrl= 0 DoSepK=F KAlg= 0 I1Cent= 0 FoldK=F
IRaf= 870000000 NMat= 408 IRICut= 510 DoRegI=T DoRafI=T ISym2E= 0 IDoP0=3 IntGTp=3.
NMat= 196 NSing= 196 JSym2X= 0.
New state 2 was old state 3
New state 3 was old state 2
New state 7 was old state 8
New state 8 was old state 7
New state 10 was old state 11
New state 11 was old state 17
New state 12 was old state 10
New state 13 was old state 14
New state 14 was old state 12
New state 15 was old state 13
New state 17 was old state 15
New state 19 was old state 25
New state 20 was old state 26
New state 21 was old state 19
New state 22 was old state 21
New state 23 was old state 20
New state 24 was old state 22
New state 25 was old state 23
New state 26 was old state 24
New state 27 was old state 29
New state 28 was old state 30
New state 29 was old state 27
New state 30 was old state 32
New state 31 was old state 33
New state 32 was old state 28
New state 33 was old state 48
New state 34 was old state 31
New state 35 was old state 34
New state 36 was old state 35
New state 37 was old state 36
New state 38 was old state 43
New state 39 was old state 37
New state 40 was old state 44
New state 41 was old state 40
New state 43 was old state 39
New state 44 was old state 41
New state 45 was old state 38
New state 46 was old state 50
New state 47 was old state 49
New state 48 was old state 46
New state 49 was old state 75
New state 50 was old state 52
New state 52 was old state 47
New state 57 was old state 60
New state 58 was old state 61
New state 60 was old state 58
New state 61 was old state 57
New state 62 was old state 68
New state 63 was old state 62
New state 64 was old state 63
New state 66 was old state 74
New state 68 was old state 64
New state 69 was old state 71
New state 71 was old state 76
New state 73 was old state 66
New state 74 was old state 69
New state 75 was old state 82
New state 76 was old state 98
New state 77 was old state 78
New state 78 was old state 73
New state 79 was old state 80
New state 80 was old state 79
New state 81 was old state 85
New state 82 was old state 77
New state 83 was old state 87
New state 84 was old state 81
New state 85 was old state 84
New state 86 was old state 92
New state 87 was old state 88
New state 88 was old state 83
New state 89 was old state 91
New state 90 was old state 94
New state 91 was old state 89
New state 92 was old state 90
New state 93 was old state 103
New state 94 was old state 106
New state 96 was old state 100
New state 97 was old state 93
New state 98 was old state 96
New state 99 was old state 122
New state 100 was old state 97
Excitation Energies [eV] at current iteration:
Root 1 : 3.936889662015450
Root 2 : 5.253412153545447
Root 3 : 5.413009683471647
Root 4 : 5.671150483901751
Root 5 : 6.062507676582967
Root 6 : 6.299603627359955
Root 7 : 6.591623904852048
Root 8 : 6.608220829659854
Root 9 : 6.751312963071624
Root 10 : 6.903881549125287
Root 11 : 6.936368767363319
Root 12 : 6.944354107651624
Root 13 : 6.965869606191366
Root 14 : 7.045603825890482
Root 15 : 7.104492043908230
Root 16 : 7.138948088979621
Root 17 : 7.171765758172883
Root 18 : 7.184667197845596
Root 19 : 7.235615940658612
Root 20 : 7.265608694773205
Root 21 : 7.323375461233410
Root 22 : 7.406156216203116
Root 23 : 7.470912338740318
Root 24 : 7.530422791098655
Root 25 : 7.539981020971152
Root 26 : 7.562357687918897
Root 27 : 7.571473288881085
Root 28 : 7.646505019999080
Root 29 : 7.657950171181345
Root 30 : 7.675009439460251
Root 31 : 7.686825037991107
Root 32 : 7.724087129073099
Root 33 : 7.739959428987517
Root 34 : 7.756840408332024
Root 35 : 7.804271985298223
Root 36 : 7.892887810102257
Root 37 : 7.906554419168152
Root 38 : 7.925258430173431
Root 39 : 7.961247109621757
Root 40 : 7.984981195273070
Root 41 : 8.014514095455851
Root 42 : 8.025174357619845
Root 43 : 8.053682054610226
Root 44 : 8.065089267714765
Root 45 : 8.081411814894279
Root 46 : 8.101796505341873
Root 47 : 8.113611007592063
Root 48 : 8.128582081149268
Root 49 : 8.174927672843300
Root 50 : 8.191796460444150
Root 51 : 8.207604128249507
Root 52 : 8.216608792312346
Root 53 : 8.243407532659544
Root 54 : 8.256549991217955
Root 55 : 8.274981804769254
Root 56 : 8.308008452008066
Root 57 : 8.328156502124521
Root 58 : 8.352757420878723
Root 59 : 8.381047032278881
Root 60 : 8.385158137183955
Root 61 : 8.397791120817885
Root 62 : 8.414701459460218
Root 63 : 8.428124934583117
Root 64 : 8.470008615224634
Root 65 : 8.480088929160639
Root 66 : 8.501409517440619
Root 67 : 8.512333594010736
Root 68 : 8.522770938006300
Root 69 : 8.534140164404747
Root 70 : 8.540366752804214
Root 71 : 8.560348671616774
Root 72 : 8.563529391216401
Root 73 : 8.587008439505926
Root 74 : 8.604997648485021
Root 75 : 8.627341205974895
Root 76 : 8.644162374127099
Root 77 : 8.660947195614453
Root 78 : 8.678149237082030
Root 79 : 8.690384848190167
Root 80 : 8.704220673711696
Root 81 : 8.727989934840748
Root 82 : 8.742953349731586
Root 83 : 8.746612793508858
Root 84 : 8.771042261267162
Root 85 : 8.774231428427662
Root 86 : 8.812366384132787
Root 87 : 8.826802089030087
Root 88 : 8.828672199488359
Root 89 : 8.852990719779866
Root 90 : 8.859744451987465
Root 91 : 8.878618240370612
Root 92 : 8.889887437682455
Root 93 : 8.909621531631549
Root 94 : 8.920851716585529
Root 95 : 8.945625339384854
Root 96 : 8.964325274317636
Root 97 : 8.978430676438240
Root 98 : 8.979209378548617
Root 99 : 8.993084125963604
Root 100 : 9.008554053653654
Root 101 : 9.016531604076878
Root 102 : 9.035652217294855
Root 103 : 9.041352953526644
Root 104 : 9.045838522836190
Root 105 : 9.067384622274837
Root 106 : 9.076346373645665
Root 107 : 9.088196506918388
Root 108 : 9.100006390369558
Root 109 : 9.108695189558198
Root 110 : 9.124156180408466
Root 111 : 9.133652347984986
Root 112 : 9.152589040451367
Root 113 : 9.158114614741091
Root 114 : 9.164051353909448
Root 115 : 9.182440489799463
Root 116 : 9.205727974021835
Root 117 : 9.221231348212003
Root 118 : 9.228003357364724
Root 119 : 9.232347368884099
Root 120 : 9.239320837201680
Root 121 : 9.255158432950678
Root 122 : 9.256189176933114
Root 123 : 9.259471524965331
Root 124 : 9.280245673813791
Root 125 : 9.298657736073279
Root 126 : 9.305724036815217
Root 127 : 9.318724564656540
Root 128 : 9.328475397446914
Root 129 : 9.332323452237231
Root 130 : 9.348062624929531
Root 131 : 9.352412177580083
Root 132 : 9.370034922128458
Root 133 : 9.375292315349798
Root 134 : 9.379672827688918
Root 135 : 9.397560212763315
Root 136 : 9.399467589079524
Root 137 : 9.415158523682328
Root 138 : 9.432903211507210
Root 139 : 9.439377845215772
Root 140 : 9.457350649253335
Root 141 : 9.463649172052866
Root 142 : 9.472134223493848
Root 143 : 9.492107883518122
Root 144 : 9.502274071179116
Root 145 : 9.513148438776987
Root 146 : 9.519789771296599
Root 147 : 9.531176099053484
Root 148 : 9.533672739097069
Root 149 : 9.544094291482793
Root 150 : 9.546780635902312
Root 151 : 9.554862321512299
Root 152 : 9.567639844414861
Root 153 : 9.584345747464766
Root 154 : 9.585671535328828
Root 155 : 9.594844474163905
Root 156 : 9.607024552514449
Root 157 : 9.609573814307435
Root 158 : 9.630260541806388
Root 159 : 9.633396365766254
Root 160 : 9.647989978852321
Root 161 : 9.659268182427123
Root 162 : 9.669493893556115
Root 163 : 9.674737427037369
Root 164 : 9.685403553097013
Root 165 : 9.686727396867015
Root 166 : 9.693414982181176
Root 167 : 9.703744978035557
Root 168 : 9.712682036406639
Root 169 : 9.720680460869978
Root 170 : 9.724123518692434
Root 171 : 9.728468694638178
Root 172 : 9.731840267620129
Root 173 : 9.739775717081118
Root 174 : 9.756795832804944
Root 175 : 9.762848634700790
Root 176 : 9.770199610335226
Root 177 : 9.779167595416057
Root 178 : 9.782766243526684
Root 179 : 9.794431210421276
Root 180 : 9.811322165889401
Root 181 : 9.824560127350166
Root 182 : 9.828711405808100
Root 183 : 9.842413039008434
Root 184 : 9.849113434155244
Root 185 : 9.856920560985802
Root 186 : 9.865531524902927
Root 187 : 9.869259792119585
Root 188 : 9.872200707405339
Root 189 : 9.884522553322759
Root 190 : 9.890127163123099
Root 191 : 9.904042500032507
Root 192 : 9.909416160818854
Root 193 : 9.914095257100440
Root 194 : 9.921295798587728
Root 195 : 9.940775052405810
Root 196 : 9.949352183365733
Root 197 : 9.954874352249247
Root 198 : 9.966227116501681
Root 199 : 9.970307567296969
Root 200 : 9.976465730219353
Root 201 : 9.979515896321868
Root 202 : 9.994927752911764
Root 203 : 9.998389361053540
Root 204 : 10.016461894011199
Root 205 : 10.034652577471990
Root 206 : 10.044558892255862
Root 207 : 10.048609529391960
Root 208 : 10.049400038224428
Root 209 : 10.060568674822131
Root 210 : 10.069514715638103
Root 211 : 10.071139044316439
Root 212 : 10.077082394905329
Root 213 : 10.089153113765239
Root 214 : 10.091685549479278
Root 215 : 10.105855894494223
Root 216 : 10.117324418457750
Root 217 : 10.136419315649400
Root 218 : 10.140812457847433
Root 219 : 10.143135333078519
Root 220 : 10.158428963413698
Root 221 : 10.164487339150634
Root 222 : 10.170342728215708
Root 223 : 10.186027616826928
Root 224 : 10.189654235105861
Root 225 : 10.198544602638687
Root 226 : 10.202594772884302
Root 227 : 10.210676700276567
Root 228 : 10.213820183700275
Root 229 : 10.215460854079517
Root 230 : 10.222895086968290
Root 231 : 10.227351831944826
Root 232 : 10.242784703430516
Root 233 : 10.248488880333733
Root 234 : 10.251390969354517
Root 235 : 10.258705885827323
Root 236 : 10.277727760600145
Root 237 : 10.283830506979880
Root 238 : 10.290669124850213
Root 239 : 10.296604443753749
Root 240 : 10.301073051682236
Root 241 : 10.305305378922032
Root 242 : 10.309583277040689
Root 243 : 10.314433457143853
Root 244 : 10.321130312400129
Root 245 : 10.332216823897095
Root 246 : 10.340090766007549
Root 247 : 10.349976200270117
Root 248 : 10.351516144024558
Root 249 : 10.359004648423962
Root 250 : 10.361449382158591
Root 251 : 10.376180272483762
Root 252 : 10.388020511772780
Root 253 : 10.391088526067449
Root 254 : 10.397214292460987
Root 255 : 10.400310022989865
Root 256 : 10.415467608887271
Root 257 : 10.431155840102170
Root 258 : 10.433497859147140
Root 259 : 10.438583274172977
Root 260 : 10.445039988365208
Root 261 : 10.453671825294165
Root 262 : 10.462392907671775
Root 263 : 10.477439382443295
Root 264 : 10.479985131107622
Root 265 : 10.487199371383790
Root 266 : 10.490573878598816
Root 267 : 10.497102277168526
Root 268 : 10.503059971780717
Root 269 : 10.504940427678687
Root 270 : 10.510952882719552
Root 271 : 10.521999425155059
Root 272 : 10.528856709330940
Root 273 : 10.532780977921524
Root 274 : 10.537715121477778
Root 275 : 10.549219910941636
Root 276 : 10.555113755436588
Root 277 : 10.564839985085774
Root 278 : 10.567212122433858
Root 279 : 10.572079946085934
Root 280 : 10.576339890385009
Root 281 : 10.594581906899261
Root 282 : 10.598315401367751
Root 283 : 10.598750804552887
Root 284 : 10.606136694089205
Root 285 : 10.611564014820280
Root 286 : 10.614276723153736
Root 287 : 10.622416310879938
Root 288 : 10.631983295929933
Root 289 : 10.635694026696736
Root 290 : 10.646404437004753
Root 291 : 10.658941083236359
Root 292 : 10.659811914278352
Root 293 : 10.667663312807347
Root 294 : 10.672815776416297
Root 295 : 10.678385359276946
Root 296 : 10.679945965736993
Root 297 : 10.683605400231734
Root 298 : 10.689030782314271
Root 299 : 10.698244917548156
Root 300 : 10.702064423538232
Root 301 : 10.704449902442093
Root 302 : 10.714743312944762
Root 303 : 10.718572224741033
Root 304 : 10.729597447332168
Root 305 : 10.733779591372631
Root 306 : 10.734574438030211
Root 307 : 10.744250870094049
Root 308 : 10.750089734456413
Root 309 : 10.751949801217945
Root 310 : 10.755909393416294
Root 311 : 10.760439061732033
Root 312 : 10.761617062433446
Root 313 : 10.767089326496160
Root 314 : 10.771157512833952
Root 315 : 10.776327132115986
Root 316 : 10.787708452704273
Root 317 : 10.791544101785568
Root 318 : 10.796827980455388
Root 319 : 10.798938074752890
Root 320 : 10.807604209774436
Root 321 : 10.813667170513479
Root 322 : 10.815321557390941
Root 323 : 10.826338874473413
Root 324 : 10.827854138642754
Root 325 : 10.830059815683956
Root 326 : 10.837828138426831
Root 327 : 10.845738009863776
Root 328 : 10.852870628144371
Root 329 : 10.859089326264924
Root 330 : 10.866303895241817
Root 331 : 10.870862169098988
Root 332 : 10.876261486356096
Root 333 : 10.880845900913961
Root 334 : 10.891732326767885
Root 335 : 10.895237481140171
Root 336 : 10.902630044856569
Root 337 : 10.916695299947463
Root 338 : 10.918761645500821
Root 339 : 10.921653053298630
Root 340 : 10.924688104128800
Root 341 : 10.931072063230364
Root 342 : 10.940109227703914
Root 343 : 10.943149168471958
Root 344 : 10.949101750174345
Root 345 : 10.951685946701518
Root 346 : 10.959459705762093
Root 347 : 10.965372515044960
Root 348 : 10.976359420096477
Root 349 : 10.979484652458417
Root 350 : 10.982620623280507
Root 351 : 10.987811838001361
Root 352 : 10.988508220731500
Root 353 : 10.993447936639063
Root 354 : 11.002001300264407
Root 355 : 11.010945741758150
Root 356 : 11.012300318858568
Root 357 : 11.022602175103419
Root 358 : 11.025210404806538
Root 359 : 11.033478487073856
Root 360 : 11.041429801128254
Root 361 : 11.046366335683850
Root 362 : 11.055650204854725
Root 363 : 11.065036145153947
Root 364 : 11.071827258396842
Root 365 : 11.073951275234323
Root 366 : 11.079342333083078
Root 367 : 11.082170295657750
Root 368 : 11.091533326739894
Root 369 : 11.092487944574206
Root 370 : 11.102540671602325
Root 371 : 11.104729946307712
Root 372 : 11.110772012184018
Root 373 : 11.116941670152581
Root 374 : 11.117889863970268
Root 375 : 11.118918887409253
Root 376 : 11.122681368353350
Root 377 : 11.129803286332002
Root 378 : 11.135040816065517
Root 379 : 11.154618648901224
Root 380 : 11.161743798973468
Root 381 : 11.167652140815591
Root 382 : 11.171500216728207
Root 383 : 11.179502675624720
Root 384 : 11.185610508185153
Root 385 : 11.190104755832856
Root 386 : 11.197159516717919
Root 387 : 11.203980285728587
Root 388 : 11.209180482529204
Root 389 : 11.215603441644662
Root 390 : 11.230461342145535
Root 391 : 11.231921981230636
Root 392 : 11.240254200654679
Root 393 : 11.242116154453038
Root 394 : 11.254584805289467
Root 395 : 11.258027861992980
Root 396 : 11.272176365101043
Root 397 : 11.277576659193560
Root 398 : 11.287262885677617
Root 399 : 11.313137549151772
Root 400 : 11.742265377612734
Iteration 2 Dimension 600 NMult 400 NNew 200
CISAX will form 200 AO SS matrices at one time.
NMat= 200 NSing= 200 JSym2X= 0.
Root 1 not converged, maximum delta is 0.005674926527527
New state 2 was old state 3
Root 2 not converged, maximum delta is 0.191565142163032
New state 3 was old state 2
Root 3 not converged, maximum delta is 0.086517571262456
Root 4 not converged, maximum delta is 0.140096243242869
Root 5 not converged, maximum delta is 0.165963833464602
Root 6 not converged, maximum delta is 0.123126328976283
Root 7 not converged, maximum delta is 0.193496255112882
Root 8 not converged, maximum delta is 0.158440422175133
Root 9 not converged, maximum delta is 0.151251053773586
Root 10 not converged, maximum delta is 0.243734319783910
Root 11 not converged, maximum delta is 0.067158566627720
Root 12 not converged, maximum delta is 0.219507841345263
Root 13 not converged, maximum delta is 0.161373349384633
Root 14 not converged, maximum delta is 0.062344705193843
Root 15 not converged, maximum delta is 0.183569103011987
Root 16 not converged, maximum delta is 0.321245111717229
Root 17 not converged, maximum delta is 0.404495430607062
Root 18 not converged, maximum delta is 0.304865372453462
Root 19 not converged, maximum delta is 0.075049552186542
Root 20 not converged, maximum delta is 0.081721077386053
Root 21 not converged, maximum delta is 0.120397411386424
Root 22 not converged, maximum delta is 0.042914351552053
Root 23 not converged, maximum delta is 0.026043652015921
Root 24 not converged, maximum delta is 0.110595024432560
Root 25 not converged, maximum delta is 0.056256439695344
Root 26 not converged, maximum delta is 0.181153573235983
Root 27 not converged, maximum delta is 0.084721300277422
Root 28 not converged, maximum delta is 0.257267043159666
Root 29 not converged, maximum delta is 0.311158632190337
Root 30 not converged, maximum delta is 0.266463222688414
Root 31 not converged, maximum delta is 0.102908101983866
New state 32 was old state 33
Root 32 not converged, maximum delta is 0.323229036957602
New state 33 was old state 32
Root 33 not converged, maximum delta is 0.319624205410612
Root 34 not converged, maximum delta is 0.526970020820887
Root 35 not converged, maximum delta is 0.113807405011383
Root 36 not converged, maximum delta is 0.333781057226686
Root 37 not converged, maximum delta is 0.369343583687047
Root 38 not converged, maximum delta is 0.181133834981280
Root 39 not converged, maximum delta is 0.162316540492331
Root 40 not converged, maximum delta is 0.121253400508760
New state 41 was old state 42
Root 41 not converged, maximum delta is 0.370521797541159
New state 42 was old state 41
Root 42 not converged, maximum delta is 0.073454340652828
New state 43 was old state 44
Root 43 not converged, maximum delta is 0.500062873688353
New state 44 was old state 43
Root 44 not converged, maximum delta is 0.133083686001769
Root 45 not converged, maximum delta is 0.518172923314109
New state 46 was old state 52
Root 46 not converged, maximum delta is 0.402247113279550
New state 47 was old state 46
Root 47 not converged, maximum delta is 0.091864356383929
New state 48 was old state 47
Root 48 not converged, maximum delta is 0.080853099122704
Root 49 not converged, maximum delta is 0.161089061471702
New state 50 was old state 48
Root 50 not converged, maximum delta is 0.067334961260734
New state 51 was old state 50
Root 51 not converged, maximum delta is 0.106889201106296
New state 52 was old state 51
Root 52 not converged, maximum delta is 0.266688556151921
Root 53 not converged, maximum delta is 0.296328372840290
Root 54 not converged, maximum delta is 0.197847438904341
Root 55 not converged, maximum delta is 0.062735086715096
Root 56 not converged, maximum delta is 0.171779557298244
Root 57 not converged, maximum delta is 0.090064895423988
Root 58 not converged, maximum delta is 0.030379732974752
Root 59 not converged, maximum delta is 0.172491641506122
Root 60 not converged, maximum delta is 0.119302866505721
Root 61 not converged, maximum delta is 0.218401707897048
Root 62 not converged, maximum delta is 0.297033997324862
Root 63 not converged, maximum delta is 0.240914349416466
Root 64 not converged, maximum delta is 0.236480231571867
Root 65 not converged, maximum delta is 0.111499663819763
Root 66 not converged, maximum delta is 0.306307018947132
Root 67 not converged, maximum delta is 0.179792234189245
Root 68 not converged, maximum delta is 0.113541762024216
Root 69 not converged, maximum delta is 0.171231718907824
Root 70 not converged, maximum delta is 0.251947439482229
Root 71 not converged, maximum delta is 0.203865972434905
Root 72 not converged, maximum delta is 0.077843671173167
Root 73 not converged, maximum delta is 0.107451828818745
Root 74 not converged, maximum delta is 0.094663015239434
Root 75 not converged, maximum delta is 0.093520807160943
Root 76 not converged, maximum delta is 0.151385349536519
Root 77 not converged, maximum delta is 0.115483556188336
Root 78 not converged, maximum delta is 0.080640924353136
Root 79 not converged, maximum delta is 0.123087157673065
Root 80 not converged, maximum delta is 0.138751392224974
Root 81 not converged, maximum delta is 0.288866716975261
New state 82 was old state 83
Root 82 not converged, maximum delta is 0.407179003208003
New state 83 was old state 84
Root 83 not converged, maximum delta is 0.341019015565162
New state 84 was old state 82
Root 84 not converged, maximum delta is 0.234328003920072
Root 85 not converged, maximum delta is 0.295192277289991
Root 86 not converged, maximum delta is 0.222017585323627
Root 87 not converged, maximum delta is 0.390093744081149
Root 88 not converged, maximum delta is 0.133259595294107
Root 89 not converged, maximum delta is 0.300361683827117
Root 90 not converged, maximum delta is 0.094490092968725
Root 91 not converged, maximum delta is 0.413656795323728
Root 92 not converged, maximum delta is 0.566726280627406
Root 93 not converged, maximum delta is 0.431991911112524
Root 94 not converged, maximum delta is 0.548124972350468
No map to state 95
New state 96 was old state 95
Root 96 not converged, maximum delta is 0.110393975603363
New state 97 was old state 96
Root 97 not converged, maximum delta is 0.131696951718735
Root 98 not converged, maximum delta is 0.315116182658652
New state 99 was old state 97
Root 99 not converged, maximum delta is 0.253635604963776
Root 100 not converged, maximum delta is 0.075412128308746
Excitation Energies [eV] at current iteration:
Root 1 : 3.883006653217302 Change is -0.053883008798148
Root 2 : 5.046032453270456 Change is -0.366977230201191
Root 3 : 5.234904321160879 Change is -0.018507832384569
Root 4 : 5.606221739531728 Change is -0.064928744370024
Root 5 : 5.970518785799920 Change is -0.091988890783047
Root 6 : 6.253326002934685 Change is -0.046277624425271
Root 7 : 6.537979073321782 Change is -0.053644831530266
Root 8 : 6.587501337807404 Change is -0.020719491852450
Root 9 : 6.724494886965894 Change is -0.026818076105730
Root 10 : 6.739897749720352 Change is -0.163983799404934
Root 11 : 6.905008831043093 Change is -0.031359936320227
Root 12 : 6.921371274801977 Change is -0.022982832849646
Root 13 : 6.941665551894492 Change is -0.024204054296874
Root 14 : 7.031543465252168 Change is -0.014060360638314
Root 15 : 7.079779213750953 Change is -0.024712830157277
Root 16 : 7.105451218600559 Change is -0.033496870379063
Root 17 : 7.141298348432572 Change is -0.030467409740312
Root 18 : 7.164460391511966 Change is -0.020206806333630
Root 19 : 7.209958430839197 Change is -0.025657509819415
Root 20 : 7.244784634173818 Change is -0.020824060599388
Root 21 : 7.270715207475629 Change is -0.052660253757781
Root 22 : 7.387047153117053 Change is -0.019109063086063
Root 23 : 7.456496561021611 Change is -0.014415777718708
Root 24 : 7.506165921313064 Change is -0.024256869785591
Root 25 : 7.516322655889972 Change is -0.023658365081180
Root 26 : 7.536581175121548 Change is -0.025776512797348
Root 27 : 7.554253502972061 Change is -0.017219785909023
Root 28 : 7.589786770583943 Change is -0.056718249415138
Root 29 : 7.621675454225795 Change is -0.036274716955549
Root 30 : 7.650575235532509 Change is -0.024434203927742
Root 31 : 7.667091327600146 Change is -0.019733710390960
Root 32 : 7.694484387583071 Change is -0.045475041404447
Root 33 : 7.712027614292510 Change is -0.012059514780588
Root 34 : 7.720679995944784 Change is -0.036160412387240
Root 35 : 7.789503880888097 Change is -0.014768104410125
Root 36 : 7.844304814769922 Change is -0.048582995332335
Root 37 : 7.873704265932629 Change is -0.032850153235523
Root 38 : 7.895418094164427 Change is -0.029840336009004
Root 39 : 7.927688215891611 Change is -0.033558893730146
Root 40 : 7.960691294544344 Change is -0.024289900728726
Root 41 : 7.971019099695242 Change is -0.054155257924603
Root 42 : 8.003467645238747 Change is -0.011046450217106
Root 43 : 8.015914206764963 Change is -0.049175060949803
Root 44 : 8.024410872867886 Change is -0.029271181742339
Root 45 : 8.042889234247969 Change is -0.038522580646310
Root 46 : 8.058616807066141 Change is -0.157991985246205
Root 47 : 8.082716428606593 Change is -0.019080076735281
Root 48 : 8.095832253932123 Change is -0.017778753659940
Root 49 : 8.103355798763012 Change is -0.071571874080288
Root 50 : 8.114276094542200 Change is -0.014305986607067
Root 51 : 8.169922524778665 Change is -0.021873935665485
Root 52 : 8.188891464351805 Change is -0.018712663897702
Root 53 : 8.206848379134920 Change is -0.036559153524626
Root 54 : 8.227541063376901 Change is -0.029008927841054
Root 55 : 8.253052315641117 Change is -0.021929489128137
Root 56 : 8.276195262955548 Change is -0.031813189052516
Root 57 : 8.308216324503597 Change is -0.019940177620925
Root 58 : 8.326432054620634 Change is -0.026325366258088
Root 59 : 8.359064245135572 Change is -0.021982787143309
Root 60 : 8.364686837334657 Change is -0.020471299849297
Root 61 : 8.380849200588470 Change is -0.016941920229415
Root 62 : 8.385650989827150 Change is -0.029050469633067
Root 63 : 8.396653737787842 Change is -0.031471196795276
Root 64 : 8.409365669260117 Change is -0.060642945964517
Root 65 : 8.456416239896063 Change is -0.023672689264576
Root 66 : 8.470711641667359 Change is -0.030697875773261
Root 67 : 8.485592397517326 Change is -0.026741196493410
Root 68 : 8.501074351308008 Change is -0.021696586698293
Root 69 : 8.507789980107086 Change is -0.026350184297661
Root 70 : 8.514235013897212 Change is -0.026131738907002
Root 71 : 8.531002421747706 Change is -0.029346249869068
Root 72 : 8.544142551622203 Change is -0.019386839594197
Root 73 : 8.566175353622473 Change is -0.020833085883452
Root 74 : 8.585532074554036 Change is -0.019465573930985
Root 75 : 8.607519492939460 Change is -0.019821713035434
Root 76 : 8.612746625370399 Change is -0.031415748756700
Root 77 : 8.636003683167418 Change is -0.024943512447034
Root 78 : 8.647125172522738 Change is -0.031024064559291
Root 79 : 8.667244074078218 Change is -0.023140774111950
Root 80 : 8.682034677777413 Change is -0.022185995934283
Root 81 : 8.683232446250393 Change is -0.044757488590355
Root 82 : 8.704237781606462 Change is -0.042375011902396
Root 83 : 8.721880320700937 Change is -0.049161940566224
Root 84 : 8.723774525324631 Change is -0.019178824406956
Root 85 : 8.756340462793155 Change is -0.017890965634506
Root 86 : 8.784650285040579 Change is -0.027716099092209
Root 87 : 8.789946355298110 Change is -0.036855733731978
Root 88 : 8.800232509714830 Change is -0.028439689773530
Root 89 : 8.823440693730372 Change is -0.029550026049494
Root 90 : 8.834498462798235 Change is -0.025245989189230
Root 91 : 8.842768163470764 Change is -0.035850076899849
Root 92 : 8.851820434963180 Change is -0.038067002719275
Root 93 : 8.874681988234705 Change is -0.034939543396843
Root 94 : 8.875546930196101 Change is -0.045304786389429
Root 95 : 8.897981477221107
Root 96 : 8.910489829513731 Change is -0.035135509871124
Root 97 : 8.942842860245463 Change is -0.021482414072174
Root 98 : 8.960508754277312 Change is -0.018700624271306
Root 99 : 8.962043065275569 Change is -0.016387611162671
Root 100 : 8.973162131624301 Change is -0.035391922029353
Iteration 3 Dimension 800 NMult 600 NNew 200
CISAX will form 200 AO SS matrices at one time.
NMat= 200 NSing= 200 JSym2X= 0.
Root 1 has converged.
Root 2 not converged, maximum delta is 0.001510512334090
Root 3 has converged.
Root 4 has converged.
Root 5 has converged.
Root 6 not converged, maximum delta is 0.001168855876276
Root 7 not converged, maximum delta is 0.003756964241972
Root 8 not converged, maximum delta is 0.002134562747416
Root 9 not converged, maximum delta is 0.021933534150504
Root 10 not converged, maximum delta is 0.020074622922989
Root 11 not converged, maximum delta is 0.001060814152677
Root 12 not converged, maximum delta is 0.002376900959101
Root 13 not converged, maximum delta is 0.002439249790801
Root 14 not converged, maximum delta is 0.001591055743035
Root 15 not converged, maximum delta is 0.006231589564704
Root 16 not converged, maximum delta is 0.004044662904581
Root 17 not converged, maximum delta is 0.002296356845421
Root 18 not converged, maximum delta is 0.001232853469661
Root 19 not converged, maximum delta is 0.001828929030224
Root 20 has converged.
Root 21 not converged, maximum delta is 0.001729561116579
Root 22 not converged, maximum delta is 0.001504803060354
Root 23 has converged.
Root 24 not converged, maximum delta is 0.001907378212001
Root 25 not converged, maximum delta is 0.002114901084264
Root 26 not converged, maximum delta is 0.005082947611801
Root 27 not converged, maximum delta is 0.002173290013406
Root 28 not converged, maximum delta is 0.004801625051255
Root 29 not converged, maximum delta is 0.008661818988285
Root 30 not converged, maximum delta is 0.003597888483685
Root 31 not converged, maximum delta is 0.004088093509109
Root 32 not converged, maximum delta is 0.006070951048555
Root 33 not converged, maximum delta is 0.014015873157431
Root 34 not converged, maximum delta is 0.014149832691116
Root 35 not converged, maximum delta is 0.002714460232730
Root 36 not converged, maximum delta is 0.003549379797799
Root 37 not converged, maximum delta is 0.005336301418300
Root 38 not converged, maximum delta is 0.005769762146100
Root 39 not converged, maximum delta is 0.019279083178442
Root 40 not converged, maximum delta is 0.001359752085225
Root 41 not converged, maximum delta is 0.027452469097475
Root 42 not converged, maximum delta is 0.004465485871256
Root 43 not converged, maximum delta is 0.013033835646567
Root 44 not converged, maximum delta is 0.004528705179543
Root 45 not converged, maximum delta is 0.005867257570438
Root 46 not converged, maximum delta is 0.005827503595298
Root 47 not converged, maximum delta is 0.010403886983136
Root 48 not converged, maximum delta is 0.010800318560639
Root 49 not converged, maximum delta is 0.015914986139550
Root 50 not converged, maximum delta is 0.003526323463805
Root 51 not converged, maximum delta is 0.004356962832626
Root 52 not converged, maximum delta is 0.008372790470021
Root 53 not converged, maximum delta is 0.006331595168461
Root 54 not converged, maximum delta is 0.001369443951119
Root 55 not converged, maximum delta is 0.002102402385867
Root 56 not converged, maximum delta is 0.003796702354474
Root 57 not converged, maximum delta is 0.001420062462097
Root 58 not converged, maximum delta is 0.001808931612966
Root 59 not converged, maximum delta is 0.006708876495437
Root 60 not converged, maximum delta is 0.004837810259212
Root 61 not converged, maximum delta is 0.020727992739387
Root 62 not converged, maximum delta is 0.023208396779673
Root 63 not converged, maximum delta is 0.018525461644932
Root 64 not converged, maximum delta is 0.019788869855554
Root 65 not converged, maximum delta is 0.004705348098469
Root 66 not converged, maximum delta is 0.004828674879907
Root 67 not converged, maximum delta is 0.006866131811655
Root 68 not converged, maximum delta is 0.005227179345921
Root 69 not converged, maximum delta is 0.007843886258893
Root 70 not converged, maximum delta is 0.009207030598831
Root 71 not converged, maximum delta is 0.006606477457257
Root 72 not converged, maximum delta is 0.001450157177061
Root 73 not converged, maximum delta is 0.002643147200523
Root 74 not converged, maximum delta is 0.002150434214205
Root 75 not converged, maximum delta is 0.004516004154161
Root 76 not converged, maximum delta is 0.008212326840976
Root 77 not converged, maximum delta is 0.004342549978859
Root 78 not converged, maximum delta is 0.005591804337754
Root 79 not converged, maximum delta is 0.017644454758816
Root 80 not converged, maximum delta is 0.207526178390230
Root 81 not converged, maximum delta is 0.213114921783222
Root 82 not converged, maximum delta is 0.009992952303151
Root 83 not converged, maximum delta is 0.041498496290254
Root 84 not converged, maximum delta is 0.053491408159758
Root 85 not converged, maximum delta is 0.008361513657108
Root 86 not converged, maximum delta is 0.056129443853671
Root 87 not converged, maximum delta is 0.051113993365066
Root 88 not converged, maximum delta is 0.008914160704313
Root 89 not converged, maximum delta is 0.032759940323286
Root 90 not converged, maximum delta is 0.006189826707900
Root 91 not converged, maximum delta is 0.034946150466835
Root 92 not converged, maximum delta is 0.021575682483968
Root 93 not converged, maximum delta is 0.021025989318338
Root 94 not converged, maximum delta is 0.004771847478377
Root 95 not converged, maximum delta is 0.002866839708124
Root 96 not converged, maximum delta is 0.007823574753379
Root 97 not converged, maximum delta is 0.008538721187290
Root 98 not converged, maximum delta is 0.026497245388820
Root 99 not converged, maximum delta is 0.025166232688599
Root 100 not converged, maximum delta is 0.005254161369345
Excitation Energies [eV] at current iteration:
Root 1 : 3.882480456658852 Change is -0.000526196558450
Root 2 : 5.041752569682003 Change is -0.004279883588453
Root 3 : 5.234559769064031 Change is -0.000344552096847
Root 4 : 5.605627347210546 Change is -0.000594392321182
Root 5 : 5.969549876278644 Change is -0.000968909521276
Root 6 : 6.252865576556600 Change is -0.000460426378085
Root 7 : 6.536975024924653 Change is -0.001004048397128
Root 8 : 6.587167696216357 Change is -0.000333641591047
Root 9 : 6.723931087283365 Change is -0.000563799682529
Root 10 : 6.737506067378862 Change is -0.002391682341490
Root 11 : 6.904436754390045 Change is -0.000572076653048
Root 12 : 6.920993446876332 Change is -0.000377827925646
Root 13 : 6.941292121865636 Change is -0.000373430028857
Root 14 : 7.031276805623204 Change is -0.000266659628964
Root 15 : 7.079076520546579 Change is -0.000702693204374
Root 16 : 7.104988934759794 Change is -0.000462283840765
Root 17 : 7.140869176887607 Change is -0.000429171544965
Root 18 : 7.164237382748645 Change is -0.000223008763321
Root 19 : 7.209528244306007 Change is -0.000430186533189
Root 20 : 7.244376384683777 Change is -0.000408249490040
Root 21 : 7.270116113983270 Change is -0.000599093492359
Root 22 : 7.386591149212101 Change is -0.000456003904952
Root 23 : 7.456260753541445 Change is -0.000235807480166
Root 24 : 7.505731995723933 Change is -0.000433925589130
Root 25 : 7.515893759172624 Change is -0.000428896717349
Root 26 : 7.536007466535066 Change is -0.000573708586482
Root 27 : 7.553912736985224 Change is -0.000340765986837
Root 28 : 7.588265078982961 Change is -0.001521691600981
Root 29 : 7.620383001069968 Change is -0.001292453155828
Root 30 : 7.650185122112563 Change is -0.000390113419945
Root 31 : 7.666698427398979 Change is -0.000392900201168
Root 32 : 7.693553086089945 Change is -0.000931301493125
Root 33 : 7.711530047142093 Change is -0.000497567150417
Root 34 : 7.720330789962919 Change is -0.000349205981865
Root 35 : 7.789292577171469 Change is -0.000211303716629
Root 36 : 7.843103156809823 Change is -0.001201657960099
Root 37 : 7.873056444699531 Change is -0.000647821233097
Root 38 : 7.894745545571115 Change is -0.000672548593312
Root 39 : 7.926566596363837 Change is -0.001121619527774
Root 40 : 7.960279636253012 Change is -0.000411658291332
Root 41 : 7.966239974027804 Change is -0.004779125667438
Root 42 : 8.003136153348972 Change is -0.000331491889774
Root 43 : 8.014944802592140 Change is -0.000969404172822
Root 44 : 8.023811287489689 Change is -0.000599585378197
Root 45 : 8.042223254562119 Change is -0.000665979685851
Root 46 : 8.057908267201976 Change is -0.000708539864166
Root 47 : 8.082240679429976 Change is -0.000475749176617
Root 48 : 8.095426594988231 Change is -0.000405658943893
Root 49 : 8.101461243769704 Change is -0.001894554993308
Root 50 : 8.114005355560979 Change is -0.000270738981222
Root 51 : 8.169328398321387 Change is -0.000594126457279
Root 52 : 8.188484143207987 Change is -0.000407321143819
Root 53 : 8.206179177317008 Change is -0.000669201817912
Root 54 : 8.227095441446984 Change is -0.000445621929918
Root 55 : 8.252536105261250 Change is -0.000516210379866
Root 56 : 8.275545520879740 Change is -0.000649742075809
Root 57 : 8.307885954337982 Change is -0.000330370165617
Root 58 : 8.325781686407849 Change is -0.000650368212785
Root 59 : 8.358427019053332 Change is -0.000637226082240
Root 60 : 8.364198611390718 Change is -0.000488225943941
Root 61 : 8.380292753468204 Change is -0.000556447120266
Root 62 : 8.385140614601392 Change is -0.000510375225760
Root 63 : 8.395982508537175 Change is -0.000671229250667
Root 64 : 8.407745379973898 Change is -0.001620289286219
Root 65 : 8.455831096617857 Change is -0.000585143278206
Root 66 : 8.470010664737462 Change is -0.000700976929897
Root 67 : 8.484969555960330 Change is -0.000622841556997
Root 68 : 8.500588806133418 Change is -0.000485545174589
Root 69 : 8.507219373852514 Change is -0.000570606254572
Root 70 : 8.513498741691636 Change is -0.000736272205576
Root 71 : 8.530437165224615 Change is -0.000565256523090
Root 72 : 8.543699797535908 Change is -0.000442754086297
Root 73 : 8.565776066100181 Change is -0.000399287522293
Root 74 : 8.585070090364887 Change is -0.000461984189148
Root 75 : 8.607081960792190 Change is -0.000437532147271
Root 76 : 8.611543442663946 Change is -0.001203182706452
Root 77 : 8.635370608746452 Change is -0.000633074420966
Root 78 : 8.646514671634765 Change is -0.000610500887973
Root 79 : 8.666471669687944 Change is -0.000772404390274
Root 80 : 8.680509416193102 Change is -0.001525261584310
Root 81 : 8.681945531092801 Change is -0.001286915157593
Root 82 : 8.703297451971794 Change is -0.000940329634668
Root 83 : 8.720846159152993 Change is -0.001034161547944
Root 84 : 8.723128863738125 Change is -0.000645661586504
Root 85 : 8.755845759078078 Change is -0.000494703715078
Root 86 : 8.783366457660248 Change is -0.001283827380331
Root 87 : 8.788410600499095 Change is -0.001535754799015
Root 88 : 8.799478140622822 Change is -0.000754369092007
Root 89 : 8.821354185666880 Change is -0.002086508063492
Root 90 : 8.833870259202330 Change is -0.000628203595904
Root 91 : 8.840240337406238 Change is -0.002527826064526
Root 92 : 8.850956301401357 Change is -0.000864133561823
Root 93 : 8.873525905784646 Change is -0.001156082450060
Root 94 : 8.874800352152070 Change is -0.000746578044032
Root 95 : 8.897320850099124 Change is -0.000660627121983
Root 96 : 8.909274723629469 Change is -0.001215105884261
Root 97 : 8.942151586088334 Change is -0.000691274157128
Root 98 : 8.959553038853636 Change is -0.000955715423675
Root 99 : 8.961524822571322 Change is -0.000518242704248
Root 100 : 8.972171275619617 Change is -0.000990856004684
Iteration 4 Dimension 988 NMult 800 NNew 188
CISAX will form 188 AO SS matrices at one time.
NMat= 188 NSing= 188 JSym2X= 0.
Root 1 has converged.
Root 2 has converged.
Root 3 has converged.
Root 4 has converged.
Root 5 has converged.
Root 6 has converged.
Root 7 has converged.
Root 8 has converged.
Root 9 has converged.
Root 10 has converged.
Root 11 has converged.
Root 12 has converged.
Root 13 has converged.
Root 14 has converged.
Root 15 has converged.
Root 16 has converged.
Root 17 has converged.
Root 18 has converged.
Root 19 has converged.
Root 20 has converged.
Root 21 has converged.
Root 22 has converged.
Root 23 has converged.
Root 24 has converged.
Root 25 has converged.
Root 26 has converged.
Root 27 has converged.
Root 28 has converged.
Root 29 has converged.
Root 30 has converged.
Root 31 has converged.
Root 32 has converged.
Root 33 has converged.
Root 34 has converged.
Root 35 has converged.
Root 36 has converged.
Root 37 has converged.
Root 38 has converged.
Root 39 not converged, maximum delta is 0.001440882435428
Root 40 has converged.
Root 41 not converged, maximum delta is 0.001890450855827
Root 42 has converged.
Root 43 has converged.
Root 44 has converged.
Root 45 has converged.
Root 46 has converged.
Root 47 has converged.
Root 48 not converged, maximum delta is 0.001154066217722
Root 49 not converged, maximum delta is 0.001412457442490
Root 50 has converged.
Root 51 has converged.
Root 52 has converged.
Root 53 has converged.
Root 54 has converged.
Root 55 has converged.
Root 56 has converged.
Root 57 has converged.
Root 58 has converged.
Root 59 has converged.
Root 60 has converged.
Root 61 not converged, maximum delta is 0.001259476404043
Root 62 not converged, maximum delta is 0.001527088811860
Root 63 not converged, maximum delta is 0.001322975742963
Root 64 not converged, maximum delta is 0.001335329097074
Root 65 has converged.
Root 66 has converged.
Root 67 has converged.
Root 68 has converged.
Root 69 has converged.
Root 70 has converged.
Root 71 has converged.
Root 72 has converged.
Root 73 has converged.
Root 74 has converged.
Root 75 has converged.
Root 76 has converged.
Root 77 has converged.
Root 78 has converged.
Root 79 has converged.
Root 80 not converged, maximum delta is 0.008227964256403
Root 81 not converged, maximum delta is 0.008403337439610
Root 82 has converged.
Root 83 not converged, maximum delta is 0.002985276547302
Root 84 not converged, maximum delta is 0.003983306707029
Root 85 has converged.
Root 86 not converged, maximum delta is 0.001836185485816
Root 87 not converged, maximum delta is 0.001753159629319
Root 88 has converged.
Root 89 has converged.
Root 90 has converged.
Root 91 has converged.
Root 92 has converged.
Root 93 not converged, maximum delta is 0.004577014000960
Root 94 not converged, maximum delta is 0.003213150410892
Root 95 has converged.
Root 96 has converged.
Root 97 has converged.
Root 98 has converged.
Root 99 has converged.
Root 100 has converged.
Excitation Energies [eV] at current iteration:
Root 1 : 3.882476575491075 Change is -0.000003881167778
Root 2 : 5.041676555916393 Change is -0.000076013765610
Root 3 : 5.234555159950904 Change is -0.000004609113127
Root 4 : 5.605615360840317 Change is -0.000011986370229
Root 5 : 5.969527684146948 Change is -0.000022192131696
Root 6 : 6.252851542691076 Change is -0.000014033865524
Root 7 : 6.536937400666579 Change is -0.000037624258075
Root 8 : 6.587153076594118 Change is -0.000014619622239
Root 9 : 6.723907848405375 Change is -0.000023238877990
Root 10 : 6.737412776762807 Change is -0.000093290616056
Root 11 : 6.904404228291641 Change is -0.000032526098404
Root 12 : 6.920975686115735 Change is -0.000017760760596
Root 13 : 6.941277843942036 Change is -0.000014277923600
Root 14 : 7.031265301831417 Change is -0.000011503791787
Root 15 : 7.079043460307743 Change is -0.000033060238835
Root 16 : 7.104967330650158 Change is -0.000021604109635
Root 17 : 7.140850447802832 Change is -0.000018729084775
Root 18 : 7.164227521564624 Change is -0.000009861184022
Root 19 : 7.209506264560051 Change is -0.000021979745957
Root 20 : 7.244362423966919 Change is -0.000013960716858
Root 21 : 7.270087292898624 Change is -0.000028821084646
Root 22 : 7.386566656078977 Change is -0.000024493133124
Root 23 : 7.456248743908126 Change is -0.000012009633318
Root 24 : 7.505709178717449 Change is -0.000022817006485
Root 25 : 7.515870569466333 Change is -0.000023189706290
Root 26 : 7.535974341118640 Change is -0.000033125416427
Root 27 : 7.553892597756930 Change is -0.000020139228295
Root 28 : 7.588182046315259 Change is -0.000083032667703
Root 29 : 7.620309622417826 Change is -0.000073378652141
Root 30 : 7.650161661658220 Change is -0.000023460454343
Root 31 : 7.666677023326773 Change is -0.000021404072206
Root 32 : 7.693499227706405 Change is -0.000053858383541
Root 33 : 7.711501298048388 Change is -0.000028749093705
Root 34 : 7.720311221060843 Change is -0.000019568902076
Root 35 : 7.789280292278840 Change is -0.000012284892629
Root 36 : 7.843034462729348 Change is -0.000068694080475
Root 37 : 7.873015125256715 Change is -0.000041319442817
Root 38 : 7.894697356607974 Change is -0.000048188963141
Root 39 : 7.926484587869219 Change is -0.000082008494618
Root 40 : 7.960254078186370 Change is -0.000025558066642
[truncated: 2,932 more rows]

## Sheet: 5-CONF_2_ecd
Entering Gaussian System, Link 0=g16
Input=CONF_2_ecd.com
Output=CONF_2_ecd.log
Initial command:
/public/apps/g16/l1.exe "scr.110.master/Gau-146546.inp" -scrdir="scr.110.master/"
Default is to use a total of 12 processors:
12 via shared-memory
1 via Linda
Entering Link 1 = /public/apps/g16/l1.exe PID= 146547.
Copyright (c) 1988-2019, Gaussian, Inc. All Rights Reserved.
This is part of the Gaussian(R) 16 program. It is based on
the Gaussian(R) 09 system (copyright 2009, Gaussian, Inc.),
the Gaussian(R) 03 system (copyright 2003, Gaussian, Inc.),
the Gaussian(R) 98 system (copyright 1998, Gaussian, Inc.),
the Gaussian(R) 94 system (copyright 1995, Gaussian, Inc.),
the Gaussian 92(TM) system (copyright 1992, Gaussian, Inc.),
the Gaussian 90(TM) system (copyright 1990, Gaussian, Inc.),
the Gaussian 88(TM) system (copyright 1988, Gaussian, Inc.),
the Gaussian 86(TM) system (copyright 1986, Carnegie Mellon
University), and the Gaussian 82(TM) system (copyright 1983,
Carnegie Mellon University). Gaussian is a federally registered
trademark of Gaussian, Inc.
This software contains proprietary and confidential information,
including trade secrets, belonging to Gaussian, Inc.
This software is provided under written license and may be
used, copied, transmitted, or stored only in accord with that
written license.
The following legend is applicable only to US Government
contracts under FAR:
RESTRICTED RIGHTS LEGEND
Use, reproduction and disclosure by the US Government is
subject to restrictions as set forth in subparagraphs (a)
and (c) of the Commercial Computer Software - Restricted
Rights clause in FAR 52.227-19.
Gaussian, Inc.
340 Quinnipiac St., Bldg. 40, Wallingford CT 06492
---------------------------------------------------------------
Warning -- This program may not be used in any manner that
competes with the business of Gaussian, Inc. or will provide
assistance to any competitor of Gaussian, Inc. The licensee
of this program is prohibited from giving any competitor of
Gaussian, Inc. access to this program. By using this program,
the user acknowledges that Gaussian, Inc. is engaged in the
business of creating and licensing software in the field of
computational chemistry and represents and warrants to the
licensee that it is not a competitor of Gaussian, Inc. and that
it will not use this program in any manner prohibited above.
---------------------------------------------------------------
Cite this work as:
Gaussian 16, Revision C.01,
M. J. Frisch, G. W. Trucks, H. B. Schlegel, G. E. Scuseria,
M. A. Robb, J. R. Cheeseman, G. Scalmani, V. Barone,
G. A. Petersson, H. Nakatsuji, X. Li, M. Caricato, A. V. Marenich,
J. Bloino, B. G. Janesko, R. Gomperts, B. Mennucci, H. P. Hratchian,
J. V. Ortiz, A. F. Izmaylov, J. L. Sonnenberg, D. Williams-Young,
F. Ding, F. Lipparini, F. Egidi, J. Goings, B. Peng, A. Petrone,
T. Henderson, D. Ranasinghe, V. G. Zakrzewski, J. Gao, N. Rega,
G. Zheng, W. Liang, M. Hada, M. Ehara, K. Toyota, R. Fukuda,
J. Hasegawa, M. Ishida, T. Nakajima, Y. Honda, O. Kitao, H. Nakai,
T. Vreven, K. Throssell, J. A. Montgomery, Jr., J. E. Peralta,
F. Ogliaro, M. J. Bearpark, J. J. Heyd, E. N. Brothers, K. N. Kudin,
V. N. Staroverov, T. A. Keith, R. Kobayashi, J. Normand,
K. Raghavachari, A. P. Rendell, J. C. Burant, S. S. Iyengar,
J. Tomasi, M. Cossi, J. M. Millam, M. Klene, C. Adamo, R. Cammi,
J. W. Ochterski, R. L. Martin, K. Morokuma, O. Farkas,
J. B. Foresman, and D. J. Fox, Gaussian, Inc., Wallingford CT, 2019.
******************************************
Gaussian 16: ES64L-G16RevC.01 3-Jul-2019
12-Jan-2020
******************************************
%oldchk=CONF_2_min.chk
%chk=CONF_2_ecd.chk
Copying data from "CONF_2_min.chk" to current chk file "CONF_2_ecd.chk"
IOpt= 2 FromEx=T IUOpen= 4 IOptOp= 5 NList= 0 IFRang= 0 IUIn= 4 IUOut= 2.
----------------------------------------------------------------------
#P td=(nstates=100) APFD/6-311+g(2d,p) guess=read geom=allcheck integr
al(ultrafinegrid) scrf=check
----------------------------------------------------------------------
1/29=7,38=1,40=1,172=1/1;
2/12=2,40=1/2;
3/5=4,6=6,7=112,11=9,14=-4,25=1,30=1,70=2,74=-44,75=-5,116=-2/1,2,3,8;
4/5=1/1;
5/5=2,38=6/2;
8/6=1,10=2,108=100/1;
9/41=100,42=1,70=2/14;
6/7=2,8=2,9=2,10=2/1;
99/5=1,9=1/99;
Leave Link 1 at Sun Jan 12 03:02:34 2020, MaxMem= 3221225472 cpu: 1.1 elap: 0.1
(Enter /public/apps/g16/l101.exe)
Structure from the checkpoint file: "CONF_2_ecd.chk"
-----
*****
-----
Charge = 0 Multiplicity = 1
Redundant internal coordinates found in file. (old form).
C,0,1.5932414499,2.0542698491,-0.6919030137
C,0,2.3566665921,0.8244486321,-0.2232242624
C,0,1.5760183768,-0.4660134348,-0.4781319298
C,0,0.1960143881,-0.3492032002,0.2019788049
C,0,-0.5684612588,0.8881393389,-0.2831560701
C,0,0.2212727107,2.1888160061,-0.0433211851
C,0,-0.6454951966,-1.5749791807,0.0410393791
C,0,-1.9834040339,-1.6021207812,-0.0698590352
C,0,-2.7370884735,-0.3459474452,0.041746599
C,0,-1.9567821506,0.9033981267,0.3458966675
C,0,-2.7641926173,-2.8642757499,-0.2609520737
O,0,0.4647397482,2.3842661714,1.3600479031
H,0,0.3736033682,-0.2185672267,1.2812751381
C,0,-0.5003663663,3.4020401413,-0.6202569136
O,0,-3.9582461199,-0.3238430719,-0.0631215348
C,0,2.5848392786,-1.8840156336,1.4176999341
C,0,2.3661011086,-1.7323327415,-0.0867544949
C,0,3.7006292523,-1.8168440523,-0.8268657359
H,0,-0.6907138145,0.7954908742,-1.3711975518
H,0,2.1656468308,2.9651073984,-0.4862707895
H,0,1.447371812,2.0061658174,-1.7770754634
H,0,2.5749402591,0.9167792279,0.8458192156
H,0,3.3200779138,0.7890578407,-0.7381886687
H,0,1.3943606022,-0.5330576806,-1.5620586729
H,0,-0.1245634704,-2.5287680547,0.0205255506
H,0,-2.5544348571,1.7594671082,0.0293065825
H,0,-1.8691357445,0.9506754431,1.441435758
H,0,-3.3433785125,-2.8289621244,-1.1884047185
H,0,-2.1014845821,-3.730362955,-0.3000188931
H,0,-3.4821564744,-3.0091875256,0.5518257905
H,0,-0.3698792217,2.6179563595,1.7804966088
H,0,0.1367111594,4.2859511139,-0.5342676809
H,0,-0.7340120412,3.2443945374,-1.6762063331
H,0,-1.4354037636,3.6068199975,-0.0924851942
H,0,1.6434601346,-1.9460296298,1.969864263
H,0,3.1491676422,-2.797605319,1.6268592653
H,0,3.1575171171,-1.0455320573,1.8247784794
H,0,1.777713907,-2.5947717,-0.4217765741
H,0,3.5764613559,-1.6357670755,-1.8992465719
H,0,4.1427489966,-2.8095944646,-0.7018644068
H,0,4.4225946946,-1.0897628793,-0.4445881713
Recover connectivity data from disk.
ITRead= 0 0 0 0 0 0 0 0 0 0 0 0 0 0 0 0 0 0 0 0
ITRead= 0 0 0 0 0 0 0 0 0 0 0 0 0 0 0 0 0 0 0 0
ITRead= 0
MicOpt= -1 -1 -1 -1 -1 -1 -1 -1 -1 -1 -1 -1 -1 -1 -1 -1 -1 -1 -1 -1
MicOpt= -1 -1 -1 -1 -1 -1 -1 -1 -1 -1 -1 -1 -1 -1 -1 -1 -1 -1 -1 -1
MicOpt= -1
----------------------------
! Current Parameters !
! (Angstroms and Degrees) !
-------------------------- --------------------------
! Name Definition Value !
--------------------------------------------------------------------------------
! R1 R(1,2) 1.5215 !
! R2 R(1,6) 1.5235 !
! R3 R(1,20) 1.0952 !
! R4 R(1,21) 1.096 !
! R5 R(2,3) 1.5296 !
! R6 R(2,22) 1.095 !
! R7 R(2,23) 1.093 !
! R8 R(3,4) 1.5429 !
! R9 R(3,17) 1.543 !
! R10 R(3,24) 1.1011 !
! R11 R(4,5) 1.5332 !
! R12 R(4,7) 1.4955 !
! R13 R(4,13) 1.1016 !
! R14 R(5,6) 1.5404 !
! R15 R(5,10) 1.5243 !
! R16 R(5,19) 1.0988 !
! R17 R(6,12) 1.4377 !
! R18 R(6,14) 1.525 !
! R19 R(7,8) 1.3428 !
! R20 R(7,25) 1.087 !
! R21 R(8,9) 1.4692 !
! R22 R(8,11) 1.4964 !
! R23 R(9,10) 1.5041 !
! R24 R(9,15) 1.2259 !
! R25 R(10,26) 1.091 !
! R26 R(10,27) 1.1001 !
! R27 R(11,28) 1.094 !
! R28 R(11,29) 1.0912 !
! R29 R(11,30) 1.0941 !
! R30 R(12,31) 0.9633 !
! R31 R(14,32) 1.093 !
! R32 R(14,33) 1.0929 !
! R33 R(14,34) 1.0931 !
! R34 R(16,17) 1.5278 !
! R35 R(16,35) 1.0931 !
! R36 R(16,36) 1.094 !
! R37 R(16,37) 1.094 !
! R38 R(17,18) 1.5284 !
! R39 R(17,38) 1.0965 !
! R40 R(18,39) 1.0946 !
! R41 R(18,40) 1.0939 !
! R42 R(18,41) 1.0936 !
! A1 A(2,1,6) 113.0852 !
! A2 A(2,1,20) 110.6181 !
! A3 A(2,1,21) 109.6518 !
! A4 A(6,1,20) 108.4981 !
! A5 A(6,1,21) 107.7904 !
! A6 A(20,1,21) 106.9752 !
! A7 A(1,2,3) 111.9944 !
! A8 A(1,2,22) 109.4267 !
! A9 A(1,2,23) 108.8637 !
! A10 A(3,2,22) 109.6072 !
! A11 A(3,2,23) 110.1222 !
! A12 A(22,2,23) 106.6792 !
! A13 A(2,3,4) 108.6111 !
! A14 A(2,3,17) 112.8781 !
! A15 A(2,3,24) 107.4349 !
! A16 A(4,3,17) 114.0976 !
! A17 A(4,3,24) 106.9163 !
! A18 A(17,3,24) 106.5106 !
! A19 A(3,4,5) 111.5665 !
! A20 A(3,4,7) 113.1903 !
! A21 A(3,4,13) 107.2574 !
! A22 A(5,4,7) 110.2947 !
! A23 A(5,4,13) 107.1389 !
! A24 A(7,4,13) 107.0586 !
! A25 A(4,5,6) 112.1186 !
! A26 A(4,5,10) 109.368 !
! A27 A(4,5,19) 107.5023 !
! A28 A(6,5,10) 113.2185 !
! A29 A(6,5,19) 106.4036 !
! A30 A(10,5,19) 107.9483 !
! A31 A(1,6,5) 108.7129 !
! A32 A(1,6,12) 105.9656 !
! A33 A(1,6,14) 109.5937 !
! A34 A(5,6,12) 110.7067 !
! A35 A(5,6,14) 111.7304 !
! A36 A(12,6,14) 109.9548 !
! A37 A(4,7,8) 125.8812 !
! A38 A(4,7,25) 116.8445 !
! A39 A(8,7,25) 117.2723 !
! A40 A(7,8,9) 119.182 !
! A41 A(7,8,11) 123.1948 !
! A42 A(9,8,11) 117.5944 !
! A43 A(8,9,10) 117.3506 !
! A44 A(8,9,15) 121.3292 !
! A45 A(10,9,15) 121.2738 !
! A46 A(5,10,9) 112.3805 !
! A47 A(5,10,26) 112.7709 !
! A48 A(5,10,27) 109.8075 !
! A49 A(9,10,26) 107.9928 !
! A50 A(9,10,27) 106.1659 !
! A51 A(26,10,27) 107.3925 !
! A52 A(8,11,28) 110.9327 !
! A53 A(8,11,29) 110.924 !
! A54 A(8,11,30) 111.0539 !
! A55 A(28,11,29) 108.4682 !
! A56 A(28,11,30) 106.6566 !
! A57 A(29,11,30) 108.6622 !
! A58 A(6,12,31) 108.1979 !
! A59 A(6,14,32) 109.7433 !
! A60 A(6,14,33) 110.6059 !
! A61 A(6,14,34) 111.7885 !
! A62 A(32,14,33) 108.4985 !
! A63 A(32,14,34) 108.0065 !
! A64 A(33,14,34) 108.0987 !
! A65 A(17,16,35) 112.3173 !
! A66 A(17,16,36) 110.1831 !
! A67 A(17,16,37) 111.4248 !
! A68 A(35,16,36) 107.4744 !
! A69 A(35,16,37) 107.8388 !
! A70 A(36,16,37) 107.3908 !
! A71 A(3,17,16) 113.8626 !
! A72 A(3,17,18) 111.6938 !
! A73 A(3,17,38) 107.052 !
! A74 A(16,17,18) 110.2639 !
! A75 A(16,17,38) 107.4343 !
! A76 A(18,17,38) 106.0878 !
! A77 A(17,18,39) 111.4825 !
! A78 A(17,18,40) 110.3499 !
! A79 A(17,18,41) 111.7404 !
! A80 A(39,18,40) 107.9338 !
! A81 A(39,18,41) 107.8997 !
! A82 A(40,18,41) 107.2534 !
! D1 D(6,1,2,3) 57.2853 !
! D2 D(6,1,2,22) -64.4644 !
! D3 D(6,1,2,23) 179.2968 !
! D4 D(20,1,2,3) 179.2136 !
! D5 D(20,1,2,22) 57.4639 !
! D6 D(20,1,2,23) -58.7749 !
! D7 D(21,1,2,3) -63.0383 !
! D8 D(21,1,2,22) 175.212 !
! D9 D(21,1,2,23) 58.9732 !
! D10 D(2,1,6,5) -54.7317 !
! D11 D(2,1,6,12) 64.2943 !
! D12 D(2,1,6,14) -177.1099 !
! D13 D(20,1,6,5) -177.8414 !
! D14 D(20,1,6,12) -58.8154 !
! D15 D(20,1,6,14) 59.7804 !
! D16 D(21,1,6,5) 66.648 !
! D17 D(21,1,6,12) -174.326 !
! D18 D(21,1,6,14) -55.7302 !
! D19 D(1,2,3,4) -55.8162 !
! D20 D(1,2,3,17) 176.6157 !
! D21 D(1,2,3,24) 59.4973 !
! D22 D(22,2,3,4) 65.8299 !
! D23 D(22,2,3,17) -61.7382 !
! D24 D(22,2,3,24) -178.8566 !
! D25 D(23,2,3,4) -177.105 !
! D26 D(23,2,3,17) 55.3269 !
! D27 D(23,2,3,24) -61.7914 !
! D28 D(2,3,4,5) 56.1482 !
! D29 D(2,3,4,7) -178.7475 !
! D30 D(2,3,4,13) -60.8908 !
! D31 D(17,3,4,5) -176.9814 !
! D32 D(17,3,4,7) -51.877 !
! D33 D(17,3,4,13) 65.9796 !
! D34 D(24,3,4,5) -59.5017 !
! D35 D(24,3,4,7) 65.6027 !
! D36 D(24,3,4,13) -176.5406 !
! D37 D(2,3,17,16) 68.3625 !
! D38 D(2,3,17,18) -57.3393 !
! D39 D(2,3,17,38) -173.059 !
! D40 D(4,3,17,16) -56.2619 !
! D41 D(4,3,17,18) 178.0363 !
! D42 D(4,3,17,38) 62.3166 !
! D43 D(24,3,17,16) -173.9747 !
! D44 D(24,3,17,18) 60.3235 !
! D45 D(24,3,17,38) -55.3962 !
! D46 D(3,4,5,6) -57.3836 !
! D47 D(3,4,5,10) 176.178 !
! D48 D(3,4,5,19) 59.219 !
! D49 D(7,4,5,6) 175.9167 !
! D50 D(7,4,5,10) 49.4782 !
! D51 D(7,4,5,19) -67.4807 !
! D52 D(13,4,5,6) 59.7271 !
! D53 D(13,4,5,10) -66.7114 !
! D54 D(13,4,5,19) 176.3297 !
! D55 D(3,4,7,8) -146.6933 !
! D56 D(3,4,7,25) 33.8387 !
! D57 D(5,4,7,8) -20.9055 !
! D58 D(5,4,7,25) 159.6264 !
! D59 D(13,4,7,8) 95.3342 !
! D60 D(13,4,7,25) -84.1338 !
! D61 D(4,5,6,1) 54.7523 !
! D62 D(4,5,6,12) -61.2565 !
! D63 D(4,5,6,14) 175.8271 !
! D64 D(10,5,6,1) 179.077 !
! D65 D(10,5,6,12) 63.0682 !
! D66 D(10,5,6,14) -59.8482 !
! D67 D(19,5,6,1) -62.5096 !
! D68 D(19,5,6,12) -178.5184 !
! D69 D(19,5,6,14) 58.5652 !
! D70 D(4,5,10,9) -57.0908 !
! D71 D(4,5,10,26) -179.4445 !
! D72 D(4,5,10,27) 60.836 !
! D73 D(6,5,10,9) 177.1002 !
! D74 D(6,5,10,26) 54.7465 !
! D75 D(6,5,10,27) -64.9731 !
! D76 D(19,5,10,9) 59.5862 !
! D77 D(19,5,10,26) -62.7676 !
! D78 D(19,5,10,27) 177.5129 !
! D79 D(1,6,12,31) 170.7871 !
! D80 D(5,6,12,31) -71.5099 !
! D81 D(14,6,12,31) 52.4306 !
! D82 D(1,6,14,32) -53.0288 !
! D83 D(1,6,14,33) 66.6463 !
! D84 D(1,6,14,34) -172.8415 !
! D85 D(5,6,14,32) -173.5907 !
! D86 D(5,6,14,33) -53.9157 !
! D87 D(5,6,14,34) 66.5965 !
! D88 D(12,6,14,32) 63.066 !
! D89 D(12,6,14,33) -177.259 !
! D90 D(12,6,14,34) -56.7468 !
! D91 D(4,7,8,9) -3.4719 !
! D92 D(4,7,8,11) 178.5287 !
! D93 D(25,7,8,9) 175.9941 !
! D94 D(25,7,8,11) -2.0053 !
! D95 D(7,8,9,10) -2.9914 !
! D96 D(7,8,9,15) 179.456 !
! D97 D(11,8,9,10) 175.1197 !
! D98 D(11,8,9,15) -2.4329 !
! D99 D(7,8,11,28) -120.8898 !
! D100 D(7,8,11,29) -0.2684 !
! D101 D(7,8,11,30) 120.6799 !
! D102 D(9,8,11,28) 61.0811 !
! D103 D(9,8,11,29) -178.2976 !
! D104 D(9,8,11,30) -57.3493 !
! D105 D(8,9,10,5) 33.8506 !
! D106 D(8,9,10,26) 158.8687 !
! D107 D(8,9,10,27) -86.21 !
! D108 D(15,9,10,5) -148.5953 !
! D109 D(15,9,10,26) -23.5773 !
! D110 D(15,9,10,27) 91.344 !
! D111 D(35,16,17,3) 60.2433 !
! D112 D(35,16,17,18) -173.3024 !
! D113 D(35,16,17,38) -58.1164 !
! D114 D(36,16,17,3) -179.9736 !
! D115 D(36,16,17,18) -53.5192 !
! D116 D(36,16,17,38) 61.6667 !
! D117 D(37,16,17,3) -60.8744 !
! D118 D(37,16,17,18) 65.5799 !
! D119 D(37,16,17,38) -179.2341 !
! D120 D(3,17,18,39) -48.0757 !
! D121 D(3,17,18,40) -168.0034 !
! D122 D(3,17,18,41) 72.7566 !
! D123 D(16,17,18,39) -175.7362 !
! D124 D(16,17,18,40) 64.3362 !
! D125 D(16,17,18,41) -54.9039 !
! D126 D(38,17,18,39) 68.2318 !
! D127 D(38,17,18,40) -51.6959 !
! D128 D(38,17,18,41) -170.9359 !
--------------------------------------------------------------------------------
NAtoms= 41 NQM= 41 NQMF= 0 NMMI= 0 NMMIF= 0
NMic= 0 NMicF= 0.
Isotopes and Nuclear Properties:
(Nuclear quadrupole moments (NQMom) in fm**2, nuclear magnetic moments (NMagM)
in nuclear magnetons)
Atom 1 2 3 4 5 6 7 8 9 10
IAtWgt= 12 12 12 12 12 12 12 12 12 12
AtmWgt= 12.0000000 12.0000000 12.0000000 12.0000000 12.0000000 12.0000000 12.0000000 12.0000000 12.0000000 12.0000000
NucSpn= 0 0 0 0 0 0 0 0 0 0
AtZEff= 3.6000000 3.6000000 3.6000000 3.6000000 3.6000000 3.6000000 3.6000000 3.6000000 3.6000000 3.6000000
NQMom= 0.0000000 0.0000000 0.0000000 0.0000000 0.0000000 0.0000000 0.0000000 0.0000000 0.0000000 0.0000000
NMagM= 0.0000000 0.0000000 0.0000000 0.0000000 0.0000000 0.0000000 0.0000000 0.0000000 0.0000000 0.0000000
AtZNuc= 6.0000000 6.0000000 6.0000000 6.0000000 6.0000000 6.0000000 6.0000000 6.0000000 6.0000000 6.0000000
Atom 11 12 13 14 15 16 17 18 19 20
IAtWgt= 12 16 1 12 16 12 12 12 1 1
AtmWgt= 12.0000000 15.9949146 1.0078250 12.0000000 15.9949146 12.0000000 12.0000000 12.0000000 1.0078250 1.0078250
NucSpn= 0 0 1 0 0 0 0 0 1 1
AtZEff= 3.6000000 5.6000000 1.0000000 3.6000000 5.6000000 3.6000000 3.6000000 3.6000000 1.0000000 1.0000000
NQMom= 0.0000000 0.0000000 0.0000000 0.0000000 0.0000000 0.0000000 0.0000000 0.0000000 0.0000000 0.0000000
NMagM= 0.0000000 0.0000000 2.7928460 0.0000000 0.0000000 0.0000000 0.0000000 0.0000000 2.7928460 2.7928460
AtZNuc= 6.0000000 8.0000000 1.0000000 6.0000000 8.0000000 6.0000000 6.0000000 6.0000000 1.0000000 1.0000000
Atom 21 22 23 24 25 26 27 28 29 30
IAtWgt= 1 1 1 1 1 1 1 1 1 1
AtmWgt= 1.0078250 1.0078250 1.0078250 1.0078250 1.0078250 1.0078250 1.0078250 1.0078250 1.0078250 1.0078250
NucSpn= 1 1 1 1 1 1 1 1 1 1
AtZEff= 1.0000000 1.0000000 1.0000000 1.0000000 1.0000000 1.0000000 1.0000000 1.0000000 1.0000000 1.0000000
NQMom= 0.0000000 0.0000000 0.0000000 0.0000000 0.0000000 0.0000000 0.0000000 0.0000000 0.0000000 0.0000000
NMagM= 2.7928460 2.7928460 2.7928460 2.7928460 2.7928460 2.7928460 2.7928460 2.7928460 2.7928460 2.7928460
AtZNuc= 1.0000000 1.0000000 1.0000000 1.0000000 1.0000000 1.0000000 1.0000000 1.0000000 1.0000000 1.0000000
Atom 31 32 33 34 35 36 37 38 39 40
IAtWgt= 1 1 1 1 1 1 1 1 1 1
AtmWgt= 1.0078250 1.0078250 1.0078250 1.0078250 1.0078250 1.0078250 1.0078250 1.0078250 1.0078250 1.0078250
NucSpn= 1 1 1 1 1 1 1 1 1 1
AtZEff= 1.0000000 1.0000000 1.0000000 1.0000000 1.0000000 1.0000000 1.0000000 1.0000000 1.0000000 1.0000000
NQMom= 0.0000000 0.0000000 0.0000000 0.0000000 0.0000000 0.0000000 0.0000000 0.0000000 0.0000000 0.0000000
NMagM= 2.7928460 2.7928460 2.7928460 2.7928460 2.7928460 2.7928460 2.7928460 2.7928460 2.7928460 2.7928460
AtZNuc= 1.0000000 1.0000000 1.0000000 1.0000000 1.0000000 1.0000000 1.0000000 1.0000000 1.0000000 1.0000000
Atom 41
IAtWgt= 1
AtmWgt= 1.0078250
NucSpn= 1
AtZEff= 1.0000000
NQMom= 0.0000000
NMagM= 2.7928460
AtZNuc= 1.0000000
Leave Link 101 at Sun Jan 12 03:02:34 2020, MaxMem= 3221225472 cpu: 4.5 elap: 0.4
(Enter /public/apps/g16/l202.exe)
Input orientation:
---------------------------------------------------------------------
Center Atomic Atomic Coordinates (Angstroms)
Number Number Type X Y Z
---------------------------------------------------------------------
1 6 0 1.593241 2.054270 -0.691903
2 6 0 2.356667 0.824449 -0.223224
3 6 0 1.576018 -0.466013 -0.478132
4 6 0 0.196014 -0.349203 0.201979
5 6 0 -0.568461 0.888139 -0.283156
6 6 0 0.221273 2.188816 -0.043321
7 6 0 -0.645495 -1.574979 0.041039
8 6 0 -1.983404 -1.602121 -0.069859
9 6 0 -2.737088 -0.345947 0.041747
10 6 0 -1.956782 0.903398 0.345897
11 6 0 -2.764193 -2.864276 -0.260952
12 8 0 0.464740 2.384266 1.360048
13 1 0 0.373603 -0.218567 1.281275
14 6 0 -0.500366 3.402040 -0.620257
15 8 0 -3.958246 -0.323843 -0.063122
16 6 0 2.584839 -1.884016 1.417700
17 6 0 2.366101 -1.732333 -0.086754
18 6 0 3.700629 -1.816844 -0.826866
19 1 0 -0.690714 0.795491 -1.371198
20 1 0 2.165647 2.965107 -0.486271
21 1 0 1.447372 2.006166 -1.777075
22 1 0 2.574940 0.916779 0.845819
23 1 0 3.320078 0.789058 -0.738189
24 1 0 1.394361 -0.533058 -1.562059
25 1 0 -0.124563 -2.528768 0.020526
26 1 0 -2.554435 1.759467 0.029307
27 1 0 -1.869136 0.950675 1.441436
28 1 0 -3.343379 -2.828962 -1.188405
29 1 0 -2.101485 -3.730363 -0.300019
30 1 0 -3.482156 -3.009188 0.551826
31 1 0 -0.369879 2.617956 1.780497
32 1 0 0.136711 4.285951 -0.534268
33 1 0 -0.734012 3.244395 -1.676206
34 1 0 -1.435404 3.606820 -0.092485
35 1 0 1.643460 -1.946030 1.969864
36 1 0 3.149168 -2.797605 1.626859
37 1 0 3.157517 -1.045532 1.824778
38 1 0 1.777714 -2.594772 -0.421777
39 1 0 3.576461 -1.635767 -1.899247
40 1 0 4.142749 -2.809594 -0.701864
41 1 0 4.422595 -1.089763 -0.444588
---------------------------------------------------------------------
Distance matrix (angstroms):
1 2 3 4 5
1 C 0.000000
2 C 1.521492 0.000000
3 C 2.529392 1.529602 0.000000
4 C 2.920266 2.495330 1.542921 0.000000
5 C 2.489958 2.926435 2.543725 1.533230 0.000000
6 C 1.523502 2.540427 3.012062 2.549971 1.540442
7 C 4.326730 3.852280 2.536625 1.495516 2.485556
8 C 5.152526 4.974733 3.758579 2.528550 2.872099
9 C 5.005102 5.233200 4.345984 2.937478 2.516242
10 C 3.873526 4.351548 3.877498 2.494846 1.524262
11 C 6.585214 6.311205 4.963493 3.911869 4.347683
12 O 2.364935 2.918761 3.569025 2.980804 2.450718
13 H 3.247574 2.698878 2.145354 1.101583 2.135352
14 C 2.490946 3.868365 4.392427 3.902928 2.537316
15 O 6.072051 6.420462 5.551624 4.162788 3.606655
16 C 4.576438 3.174976 2.573447 3.088707 4.530018
17 C 3.911761 2.560438 1.543040 2.589535 3.939176
18 C 4.409628 3.024408 2.541718 3.936346 5.083079
19 H 2.694887 3.256564 2.743544 2.138106 1.098801
20 H 1.095243 2.165203 3.481425 3.916350 3.439535
21 H 1.095989 2.153538 2.795617 3.321192 2.746882
22 H 2.149932 1.094999 2.159353 2.770655 3.340117
23 H 2.141230 1.092979 2.164388 3.455333 3.916326
24 H 2.736967 2.135728 1.101087 2.140482 2.740084
25 H 4.945973 4.178514 2.719484 2.210475 3.458977
26 H 4.220222 5.005692 4.719206 3.470054 2.191104
27 H 4.213919 4.543614 4.190565 2.736930 2.160991
28 H 6.961515 6.838823 5.503497 4.539788 4.726149
29 H 6.875067 6.373956 4.920542 4.118585 4.866314
30 H 7.276340 7.027754 5.754449 4.552675 4.937203
31 H 3.206921 3.829572 4.289381 3.408224 2.700067
32 H 2.669594 4.123948 4.965473 4.693637 3.479289
33 H 2.793091 4.185641 4.531970 4.160105 2.742250
34 H 3.455779 4.705155 5.079898 4.289330 2.859925
35 H 4.805197 3.604698 2.861413 2.787539 4.242783
36 H 5.598058 4.143687 3.513134 4.092196 5.572579
37 H 4.288288 2.886608 2.853134 3.448021 4.697381
38 H 4.660535 3.473568 2.139035 2.816633 4.201717
39 H 4.359726 3.217081 2.718393 4.183039 5.114903
40 H 5.491563 4.077433 3.482892 4.737845 6.003670
41 H 4.236903 2.825114 2.914307 4.339408 5.371108
6 7 8 9 10
6 C 0.000000
7 C 3.863231 0.000000
8 C 4.385488 1.342771 0.000000
9 C 3.896686 2.425960 1.469172 0.000000
10 C 2.558850 2.820419 2.539919 1.504078 0.000000
11 C 5.873168 2.498472 1.496390 2.536600 3.900711
12 O 1.437679 4.318336 4.891761 4.409500 3.014173
13 H 2.751955 2.101571 3.048814 3.350979 2.750352
14 C 1.524969 5.022857 5.248234 4.414588 3.049231
15 O 4.876702 3.542670 2.352454 1.225852 2.383123
16 C 4.930415 3.525019 4.812603 5.708048 5.435509
17 C 4.469629 3.018411 4.351487 5.289718 5.081494
18 C 5.363318 4.438531 5.738240 6.660498 6.386031
19 H 2.129866 2.759635 3.018786 2.736228 2.136115
20 H 2.139959 5.365907 6.184464 5.939588 4.683756
21 H 2.131334 4.528823 5.263511 5.133250 4.160694
22 H 2.819291 4.150631 5.287894 5.518937 4.559233
23 H 3.470556 4.682055 5.855879 6.211747 5.388281
24 H 3.330360 2.795807 3.844327 4.435772 4.115077
25 H 4.730674 1.086970 2.078974 3.404474 3.904184
26 H 2.809656 3.842229 3.411185 2.113359 1.090996
27 H 2.847333 3.136453 2.968811 2.096116 1.100056
28 H 6.260675 3.219096 2.146116 2.836586 4.266995
29 H 6.363786 2.623339 2.143906 3.460501 4.680800
30 H 6.410057 3.219395 2.147694 2.812144 4.204462
31 H 1.964671 4.547789 4.882246 4.172728 2.741541
32 H 2.155494 5.940819 6.275345 5.481332 4.074195
33 H 2.166363 5.116945 5.256429 4.455809 3.326309
34 H 2.181222 5.243360 5.237736 4.163745 2.787921
35 H 4.813780 3.016183 4.175271 5.046495 4.870139
36 H 6.018843 4.290583 5.536364 6.570481 6.434984
37 H 4.751035 4.233786 5.507133 6.197983 5.669345
38 H 5.044646 2.669479 3.905792 5.065126 5.174261
39 H 5.415643 4.646862 5.853195 6.729933 6.488822
40 H 6.387156 5.000346 6.275920 7.345385 7.217229
41 H 5.344268 5.114372 6.437372 7.214627 6.730082
11 12 13 14 15
11 C 0.000000
12 O 6.371879 0.000000
13 H 4.384518 2.605619 0.000000
14 C 6.672385 2.426706 4.181919 0.000000
15 O 2.814018 5.377924 4.536894 5.113662 0.000000
16 C 5.691303 4.766170 2.771623 6.450903 6.887593
17 C 5.256572 4.759706 2.851848 5.904494 6.479334
18 C 6.573530 5.736105 4.250629 6.702821 7.840327
19 H 4.350385 3.364369 3.032606 2.719236 3.693337
20 H 7.637787 2.576694 4.058500 2.704901 6.964073
21 H 6.614915 3.309089 3.931402 2.660898 6.130847
22 H 6.635334 2.621239 2.514859 4.217038 6.711769
23 H 7.112872 3.885903 3.711503 4.630052 7.393799
24 H 4.941763 4.232456 3.037334 4.467883 5.562462
25 H 2.675712 5.126354 2.678561 5.977149 4.423326
26 H 4.637591 3.358074 3.748794 2.709091 2.513844
27 H 4.272365 2.740216 2.534296 3.483288 2.872712
28 H 1.094016 6.940758 5.170052 6.872474 2.814240
29 H 1.091245 6.835936 4.578128 7.316919 3.886909
30 H 1.094111 6.732054 4.815241 7.167195 2.795692
31 H 6.321006 0.963316 2.974534 2.528919 4.992944
32 H 7.721120 2.704152 4.862407 1.092960 6.183919
33 H 6.590935 3.375747 4.686749 1.092919 5.072479
34 H 6.608263 2.686082 4.448967 1.093057 4.670729
35 H 5.024651 4.529097 2.251848 6.317165 6.176053
36 H 6.207746 5.842015 3.804553 7.536858 7.713032
37 H 6.536417 4.385264 2.954563 6.256134 7.397235
38 H 4.552737 5.448818 3.243187 6.418006 6.179562
39 H 6.663118 6.038748 4.731012 6.605743 7.865387
40 H 6.921216 6.689949 4.985251 7.755616 8.497828
41 H 7.404899 5.566885 4.486860 6.666536 8.424408
16 17 18 19 20
16 C 0.000000
17 C 1.527821 0.000000
18 C 2.507504 1.528356 0.000000
19 H 5.068230 4.169389 5.138529 0.000000
20 H 5.226358 4.718659 5.033809 3.694473 0.000000
21 H 5.160807 4.204476 4.538223 2.490358 1.761154
22 H 2.858601 2.816221 3.396726 3.948971 2.477425
23 H 3.511944 2.773418 2.635035 4.060442 2.476159
24 H 3.481564 2.135196 2.739980 2.479719 3.740235
25 H 3.115873 2.617103 3.982086 3.648029 5.973657
26 H 6.450949 6.034717 7.255953 2.522720 4.898832
27 H 5.279577 5.241291 6.620169 3.053468 4.904433
28 H 6.544347 5.917296 7.125527 4.495187 8.025808
29 H 5.321765 4.898666 6.132181 4.860149 7.941815
30 H 6.230906 6.019988 7.410458 5.095660 8.286587
31 H 5.397197 5.467836 6.560094 3.654790 3.418719
32 H 6.918959 6.433521 7.073276 3.683530 2.421469
33 H 6.847454 6.074938 6.782592 2.468205 3.146739
34 H 6.970817 6.554237 7.505617 3.176986 3.678917
35 H 1.093127 2.190333 3.474238 4.911924 5.515845
36 H 1.094011 2.164364 2.699402 6.053377 6.216228
37 H 1.093950 2.179907 2.814447 5.330339 4.733918
38 H 2.130798 1.096467 2.113498 4.299816 5.573770
39 H 3.470890 2.181611 1.094627 4.939497 5.015470
40 H 2.788608 2.166871 1.093914 6.066878 6.107585
41 H 2.734282 2.184057 1.093626 5.527993 4.640854
21 22 23 24 25
21 H 0.000000
22 H 3.055773 0.000000
23 H 2.463263 1.755171 0.000000
24 H 2.548862 3.048552 2.476921 0.000000
25 H 5.125229 4.454237 4.842434 2.965563 0.000000
26 H 4.397537 5.261873 6.003386 4.835401 4.928825
27 H 4.740474 4.483940 5.630703 4.676842 4.143555
28 H 6.832004 7.293500 7.595684 5.277970 3.451434
29 H 6.905349 6.691623 7.071810 4.902697 2.335550
30 H 7.407955 7.224131 7.896911 5.863458 3.433149
31 H 4.041412 3.526980 4.827466 4.920783 5.444855
32 H 2.908578 4.381885 4.733252 5.085360 6.842255
33 H 2.510343 4.767344 4.831584 4.337297 6.048118
34 H 3.702747 4.919308 5.565188 5.225495 6.275071
35 H 5.449574 3.213535 4.198250 3.812220 2.695443
36 H 6.128548 3.838804 4.299630 4.286808 3.656487
37 H 5.021037 2.269014 3.156097 3.852534 4.028321
38 H 4.807763 3.817507 3.732199 2.387021 1.954136
39 H 4.220382 3.879939 2.700660 2.468041 4.263867
40 H 5.622516 4.328881 3.691667 3.670993 4.337127
41 H 4.495803 3.017481 2.198116 3.275494 4.792047
26 27 28 29 30
26 H 0.000000
27 H 1.765754 0.000000
28 H 4.812373 4.834782 0.000000
29 H 5.518320 4.999877 1.773148 0.000000
30 H 4.886078 4.367351 1.755034 1.775384 0.000000
31 H 2.928473 2.267721 6.879316 6.901316 6.546805
32 H 3.734033 4.364732 7.947384 8.326205 8.215525
33 H 2.903054 4.033528 6.628152 7.239552 7.184964
34 H 2.163279 3.097764 6.801522 7.370277 6.955278
35 H 5.926111 4.583499 5.968483 4.728723 5.423383
36 H 7.473297 6.266367 7.076712 5.670295 6.721229
37 H 6.611969 5.422088 7.383870 6.275363 7.040001
38 H 6.158765 5.416758 5.183450 4.043832 5.365247
39 H 7.268756 6.892341 7.057846 6.259707 7.597245
40 H 8.140222 7.407842 7.501947 6.324535 7.729862
41 H 7.551267 6.877961 7.993023 7.039693 8.195250
31 32 33 34 35
31 H 0.000000
32 H 2.897753 0.000000
33 H 3.531829 1.773985 0.000000
34 H 2.370919 1.768597 1.769597 0.000000
35 H 4.991930 6.883208 6.773973 6.675839 0.000000
36 H 6.460310 7.995132 7.905384 8.061706 1.763516
37 H 5.085827 6.566207 6.767892 6.812870 1.767573
38 H 6.052660 7.074595 6.479060 6.992303 2.481700
39 H 6.870828 6.982965 6.515052 7.474483 4.336217
40 H 7.482262 8.150043 7.834725 8.523937 3.759032
41 H 6.454920 6.875692 6.847802 7.516516 3.779730
36 37 38 39 40
36 H 0.000000
37 H 1.763236 0.000000
38 H 2.473648 3.057942 0.000000
39 H 3.737094 3.793712 2.517558 0.000000
40 H 2.531857 3.235201 2.391232 1.769824 0.000000
41 H 2.971403 2.598539 3.043184 1.769207 1.761342
41
41 H 0.000000
Stoichiometry C15H24O2
Framework group C1[X(C15H24O2)]
Deg. of freedom 117
Full point group C1 NOp 1
RotChk: IX=0 Diff= 1.58D-15
Largest Abelian subgroup C1 NOp 1
Largest concise Abelian subgroup C1 NOp 1
Standard orientation:
---------------------------------------------------------------------
Center Atomic Atomic Coordinates (Angstroms)
Number Number Type X Y Z
---------------------------------------------------------------------
1 6 0 1.447397 2.124078 -0.648318
2 6 0 2.253745 0.917756 -0.190576
3 6 0 1.524314 -0.397726 -0.468280
4 6 0 0.136347 -0.342447 0.203358
5 6 0 -0.671227 0.871573 -0.270746
6 6 0 0.066998 2.197810 -0.007912
7 6 0 -0.656984 -1.596874 0.020035
8 6 0 -1.992128 -1.673090 -0.100861
9 6 0 -2.793631 -0.447955 0.022036
10 6 0 -2.063312 0.825762 0.348426
11 6 0 -2.723201 -2.961160 -0.314381
12 8 0 0.293469 2.383241 1.399656
13 1 0 0.301618 -0.219866 1.285552
14 6 0 -0.696241 3.390600 -0.573819
15 8 0 -4.014018 -0.470630 -0.091332
16 6 0 2.573447 -1.802188 1.415714
17 6 0 2.359202 -1.638457 -0.088124
18 6 0 3.700905 -1.662368 -0.819652
19 1 0 -0.782584 0.789161 -1.360779
20 1 0 1.983464 3.053035 -0.426445
21 1 0 1.310732 2.085241 -1.735059
22 1 0 2.461192 1.003741 0.881149
23 1 0 3.221235 0.925830 -0.699005
24 1 0 1.352597 -0.456857 -1.554285
25 1 0 -0.100137 -2.529911 -0.009430
26 1 0 -2.690859 1.662836 0.038970
27 1 0 -1.984865 0.861429 1.445102
28 1 0 -3.297081 -2.935178 -1.245433
29 1 0 -2.027884 -3.800951 -0.360205
30 1 0 -3.440584 -3.144155 0.491195
31 1 0 -0.552210 2.579461 1.817152
32 1 0 -0.093727 4.296724 -0.471467
33 1 0 -0.916660 3.238593 -1.633432
34 1 0 -1.641886 3.552677 -0.050122
35 1 0 1.631417 -1.907261 1.960200
36 1 0 3.170595 -2.696538 1.616745
37 1 0 3.111180 -0.948254 1.838049
38 1 0 1.806197 -2.517901 -0.438843
39 1 0 3.577150 -1.471561 -1.890393
40 1 0 4.179500 -2.639293 -0.704706
41 1 0 4.392205 -0.913762 -0.422524
---------------------------------------------------------------------
Rotational constants (GHZ): 0.5600806 0.4078301 0.2643683
Leave Link 202 at Sun Jan 12 03:02:34 2020, MaxMem= 3221225472 cpu: 0.1 elap: 0.0
(Enter /public/apps/g16/l301.exe)
Standard basis: 6-311+G(2d,p) (5D, 7F)
Ernie: Thresh= 0.10000D-02 Tol= 0.10000D-05 Strict=F.
There are 637 symmetry adapted cartesian basis functions of A symmetry.
There are 603 symmetry adapted basis functions of A symmetry.
603 basis functions, 906 primitive gaussians, 637 cartesian basis functions
65 alpha electrons 65 beta electrons
nuclear repulsion energy 1332.3871764094 Hartrees.
IExCor= 3731 DFT=T Ex+Corr=APFD ExCW=0 ScaHFX= 0.229450
ScaDFX= 1.000000 1.000000 1.000000 1.000000 ScalE2= 1.000000 1.000000
IRadAn= 5 IRanWt= -1 IRanGd= 0 ICorTp=0 IEmpDi=211
NAtoms= 41 NActive= 41 NUniq= 41 SFac= 1.00D+00 NAtFMM= 60 NAOKFM=F Big=F
Integral buffers will be 131072 words long.
Regular integral format.
Two-electron integral symmetry is turned on.
R6APFD: NTU= -4 IXU= 1 FactS= 1.050
R6Disp: Petersson-Frisch Dispersion energy= -0.0440356290 Hartrees.
Nuclear repulsion after empirical dispersion term = 1332.3431407804 Hartrees.
------------------------------------------------------------------------------
Polarizable Continuum Model (PCM)
=================================
Model : PCM.
Atomic radii : Bondi.
Polarization charges : Total charges.
Charge compensation : None.
Solution method : Matrix inversion.
Cavity type : Scaled VdW (van der Waals Surface) (Alpha=1.100).
Cavity algorithm : GePol (No added spheres)
Default sphere list used, NSphG= 41.
Lebedev-Laikov grids with approx. 5.0 points / Ang**2.
Smoothing algorithm: York/Karplus (Gamma=1.0000).
Polarization charges: spherical gaussians, with
point-specific exponents (IZeta= 3).
Self-potential: point-specific (ISelfS= 7).
Self-field : sphere-specific E.n sum rule (ISelfD= 2).
Solvent : Acetonitrile, Eps= 35.688000 Eps(inf)= 1.806874
------------------------------------------------------------------------------
GePol: Number of generator spheres = 41
GePol: Total number of spheres = 41
GePol: Number of exposed spheres = 41 (100.00%)
GePol: Number of points = 2400
GePol: Average weight of points = 0.12
GePol: Minimum weight of points = 0.27D-10
GePol: Maximum weight of points = 0.21770
GePol: Number of points with low weight = 211
GePol: Fraction of low-weight points (<1% of avg) = 8.79%
GePol: Cavity surface area = 298.601 Ang**2
GePol: Cavity volume = 283.852 Ang**3
Leave Link 301 at Sun Jan 12 03:02:34 2020, MaxMem= 3221225472 cpu: 0.9 elap: 0.1
(Enter /public/apps/g16/l302.exe)
NPDir=0 NMtPBC= 1 NCelOv= 1 NCel= 1 NClECP= 1 NCelD= 1
NCelK= 1 NCelE2= 1 NClLst= 1 CellRange= 0.0.
One-electron integrals computed using PRISM.
One-electron integral symmetry used in STVInt
NBasis= 603 RedAO= T EigKep= 1.05D-06 NBF= 603
NBsUse= 602 1.00D-06 EigRej= 4.79D-07 NBFU= 602
Precomputing XC quadrature grid using
IXCGrd= 4 IRadAn= 5 IRanWt= -1 IRanGd= 0 AccXCQ= 0.00D+00.
Generated NRdTot= 0 NPtTot= 0 NUsed= 0 NTot= 32
NSgBfM= 637 637 637 637 637 MxSgAt= 41 MxSgA2= 41.
Leave Link 302 at Sun Jan 12 03:02:35 2020, MaxMem= 3221225472 cpu: 9.1 elap: 0.8
(Enter /public/apps/g16/l303.exe)
DipDrv: MaxL=1.
Leave Link 303 at Sun Jan 12 03:02:35 2020, MaxMem= 3221225472 cpu: 0.9 elap: 0.1
(Enter /public/apps/g16/l308.exe)
Leave Link 308 at Sun Jan 12 03:02:35 2020, MaxMem= 3221225472 cpu: 1.3 elap: 0.2
(Enter /public/apps/g16/l401.exe)
Initial guess from the checkpoint file: "CONF_2_ecd.chk"
B after Tr= -0.000000 -0.000000 0.000000
Rot= 1.000000 0.000000 0.000000 -0.000000 Ang= 0.00 deg.
Guess basis will be translated and rotated to current coordinates.
JPrj=2 DoOrth=T DoCkMO=T.
Leave Link 401 at Sun Jan 12 03:02:36 2020, MaxMem= 3221225472 cpu: 6.9 elap: 0.6
(Enter /public/apps/g16/l502.exe)
Integral symmetry usage will be decided dynamically.
Closed shell SCF:
Using DIIS extrapolation, IDIIS= 1040.
NGot= 3221225472 LenX= 3220399270 LenY= 3219992864
Requested convergence on RMS density matrix=1.00D-08 within 128 cycles.
Requested convergence on MAX density matrix=1.00D-06.
Requested convergence on energy=1.00D-06.
No special actions if energy rises.
Fock matrices will be formed incrementally for 20 cycles.
Cycle 1 Pass 1 IDiag 1:
FoFJK: IHMeth= 1 ICntrl= 0 DoSepK=F KAlg= 0 I1Cent= 0 FoldK=F
IRaf= 870000000 NMat= 1 IRICut= 1 DoRegI=T DoRafI=F ISym2E= 0 IDoP0=0 IntGTp=1.
FoFCou: FMM=F IPFlag= 0 FMFlag= 100000 FMFlg1= 0
NFxFlg= 0 DoJE=F BraDBF=F KetDBF=F FulRan=T
wScrn= 0.000000 ICntrl= 0 IOpCl= 0 I1Cent= 0 NGrid= 0
NMat0= 1 NMatS0= 1 NMatT0= 0 NMatD0= 1 NMtDS0= 0 NMtDT0= 0
Symmetry not used in FoFCou.
Inv3: Mode=1 IEnd= 17280000.
Iteration 1 A*A^-1 deviation from unit magnitude is 3.11D-15 for 1103.
Iteration 1 A*A^-1 deviation from orthogonality is 2.33D-15 for 2206 2004.
Iteration 1 A^-1*A deviation from unit magnitude is 3.55D-15 for 1148.
Iteration 1 A^-1*A deviation from orthogonality is 2.83D-13 for 1655 1652.
E= -736.159445978758
DIIS: error= 1.65D-09 at cycle 1 NSaved= 1.
NSaved= 1 IEnMin= 1 EnMin= -736.159445978758 IErMin= 1 ErrMin= 1.65D-09
ErrMax= 1.65D-09 0.00D+00 EMaxC= 1.00D-01 BMatC= 4.31D-15 BMatP= 4.31D-15
IDIUse=1 WtCom= 1.00D+00 WtEn= 0.00D+00
Coeff-Com: 0.100D+01
Coeff: 0.100D+01
Gap= 0.202 Goal= None Shift= 0.000
RMSDP=1.94D-09 MaxDP=3.99D-07 OVMax= 5.71D-08
Error on total polarization charges = 0.04829
SCF Done: E(RAPFD) = -736.159445979 A.U. after 1 cycles
NFock= 1 Conv=0.19D-08 -V/T= 2.0046
KE= 7.328183840356D+02 PE=-4.377348313097D+03 EE= 1.576027342303D+03
Leave Link 502 at Sun Jan 12 03:03:02 2020, MaxMem= 3221225472 cpu: 304.1 elap: 25.8
(Enter /public/apps/g16/l801.exe)
DoSCS=F DFT=T ScalE2(SS,OS)= 1.000000 1.000000
ExpMin= 4.38D-02 ExpMax= 8.59D+03 ExpMxC= 1.30D+03 IAcc=3 IRadAn= 5 AccDes= 0.00D+00
HarFok: IExCor= 205 AccDes= 0.00D+00 IRadAn= 5 IDoV=-2 UseB2=F ITyADJ=14
ICtDFT= 12500011 ScaDFX= 1.000000 1.000000 1.000000 1.000000
Largest valence mixing into a core orbital is 5.58D-05
Largest core mixing into a valence orbital is 1.47D-05
Range of M.O.s used for correlation: 18 602
NBasis= 603 NAE= 65 NBE= 65 NFC= 17 NFV= 0
NROrb= 585 NOA= 48 NOB= 48 NVA= 537 NVB= 537
**** Warning!!: The largest alpha MO coefficient is 0.15248153D+03
Leave Link 801 at Sun Jan 12 03:03:02 2020, MaxMem= 3221225472 cpu: 2.0 elap: 0.2
(Enter /public/apps/g16/l914.exe)
RHF ground state
Two-electron integrals replicated using symmetry.
MDV= 3221225472 DFT=T DoStab=F Mixed=T DoRPA=T DoScal=F NonHer=T
NEqPCM: Using non-equilibrium solvation (IEInf=1, Eps= 35.6880, EpsInf= 1.8069)
Inv3: Mode=1 IEnd= 17280000.
Iteration 1 A*A^-1 deviation from unit magnitude is 3.33D-15 for 543.
Iteration 1 A*A^-1 deviation from orthogonality is 2.98D-15 for 1478 195.
Iteration 1 A^-1*A deviation from unit magnitude is 3.22D-15 for 630.
Iteration 1 A^-1*A deviation from orthogonality is 1.33D-15 for 2217 1730.
Making orbital integer symmetry assigments:
Orbital symmetries:
Occupied (A) (A) (A) (A) (A) (A) (A) (A) (A) (A) (A) (A)
(A) (A) (A) (A) (A) (A) (A) (A) (A) (A) (A) (A)
(A) (A) (A) (A) (A) (A) (A) (A) (A) (A) (A) (A)
(A) (A) (A) (A) (A) (A) (A) (A) (A) (A) (A) (A)
(A) (A) (A) (A) (A) (A) (A) (A) (A) (A) (A) (A)
(A) (A) (A) (A) (A)
Virtual (A) (A) (A) (A) (A) (A) (A) (A) (A) (A) (A) (A)
(A) (A) (A) (A) (A) (A) (A) (A) (A) (A) (A) (A)
(A) (A) (A) (A) (A) (A) (A) (A) (A) (A) (A) (A)
(A) (A) (A) (A) (A) (A) (A) (A) (A) (A) (A) (A)
(A) (A) (A) (A) (A) (A) (A) (A) (A) (A) (A) (A)
(A) (A) (A) (A) (A) (A) (A) (A) (A) (A) (A) (A)
(A) (A) (A) (A) (A) (A) (A) (A) (A) (A) (A) (A)
(A) (A) (A) (A) (A) (A) (A) (A) (A) (A) (A) (A)
(A) (A) (A) (A) (A) (A) (A) (A) (A) (A) (A) (A)
(A) (A) (A) (A) (A) (A) (A) (A) (A) (A) (A) (A)
(A) (A) (A) (A) (A) (A) (A) (A) (A) (A) (A) (A)
(A) (A) (A) (A) (A) (A) (A) (A) (A) (A) (A) (A)
(A) (A) (A) (A) (A) (A) (A) (A) (A) (A) (A) (A)
(A) (A) (A) (A) (A) (A) (A) (A) (A) (A) (A) (A)
(A) (A) (A) (A) (A) (A) (A) (A) (A) (A) (A) (A)
(A) (A) (A) (A) (A) (A) (A) (A) (A) (A) (A) (A)
(A) (A) (A) (A) (A) (A) (A) (A) (A) (A) (A) (A)
(A) (A) (A) (A) (A) (A) (A) (A) (A) (A) (A) (A)
(A) (A) (A) (A) (A) (A) (A) (A) (A) (A) (A) (A)
(A) (A) (A) (A) (A) (A) (A) (A) (A) (A) (A) (A)
(A) (A) (A) (A) (A) (A) (A) (A) (A) (A) (A) (A)
(A) (A) (A) (A) (A) (A) (A) (A) (A) (A) (A) (A)
(A) (A) (A) (A) (A) (A) (A) (A) (A) (A) (A) (A)
(A) (A) (A) (A) (A) (A) (A) (A) (A) (A) (A) (A)
(A) (A) (A) (A) (A) (A) (A) (A) (A) (A) (A) (A)
(A) (A) (A) (A) (A) (A) (A) (A) (A) (A) (A) (A)
(A) (A) (A) (A) (A) (A) (A) (A) (A) (A) (A) (A)
(A) (A) (A) (A) (A) (A) (A) (A) (A) (A) (A) (A)
(A) (A) (A) (A) (A) (A) (A) (A) (A) (A) (A) (A)
(A) (A) (A) (A) (A) (A) (A) (A) (A) (A) (A) (A)
(A) (A) (A) (A) (A) (A) (A) (A) (A) (A) (A) (A)
(A) (A) (A) (A) (A) (A) (A) (A) (A) (A) (A) (A)
(A) (A) (A) (A) (A) (A) (A) (A) (A) (A) (A) (A)
(A) (A) (A) (A) (A) (A) (A) (A) (A) (A) (A) (A)
(A) (A) (A) (A) (A) (A) (A) (A) (A) (A) (A) (A)
(A) (A) (A) (A) (A) (A) (A) (A) (A) (A) (A) (A)
(A) (A) (A) (A) (A) (A) (A) (A) (A) (A) (A) (A)
(A) (A) (A) (A) (A) (A) (A) (A) (A) (A) (A) (A)
(A) (A) (A) (A) (A) (A) (A) (A) (A) (A) (A) (A)
(A) (A) (A) (A) (A) (A) (A) (A) (A) (A) (A) (A)
(A) (A) (A) (A) (A) (A) (A) (A) (A) (A) (A) (A)
(A) (A) (A) (A) (A) (A) (A) (A) (A) (A) (A) (A)
(A) (A) (A) (A) (A) (A) (A) (A) (A) (A) (A) (A)
(A) (A) (A) (A) (A) (A) (A) (A) (A) (A) (A) (A)
(A) (A) (A) (A) (A) (A) (A) (A) (A)
400 initial guesses have been made.
Convergence on wavefunction: 0.001000000000000
Davidson Disk Diagonalization: ConvIn= 1.00D-03 SkipCon=T Conv= 1.00D-03.
Max sub-space: 6000 roots to seek: 400 dimension of matrix: 51552
Iteration 1 Dimension 400 NMult 0 NNew 400
CISAX will form 204 AO SS matrices at one time.
NMat= 204 NSing= 204 JSym2X= 0.
FoFJK: IHMeth= 1 ICntrl= 0 DoSepK=F KAlg= 0 I1Cent= 0 FoldK=F
IRaf= 870000000 NMat= 408 IRICut= 510 DoRegI=T DoRafI=T ISym2E= 0 IDoP0=3 IntGTp=3.
NMat= 196 NSing= 196 JSym2X= 0.
New state 2 was old state 3
New state 3 was old state 4
New state 4 was old state 5
No map to state 5
New state 11 was old state 12
New state 12 was old state 13
New state 13 was old state 11
New state 14 was old state 15
New state 15 was old state 14
New state 16 was old state 17
New state 17 was old state 21
New state 18 was old state 20
New state 19 was old state 16
New state 20 was old state 18
New state 21 was old state 22
New state 22 was old state 19
New state 24 was old state 36
New state 25 was old state 29
New state 26 was old state 24
New state 27 was old state 25
New state 28 was old state 49
New state 29 was old state 26
New state 30 was old state 31
New state 31 was old state 28
New state 32 was old state 33
New state 33 was old state 30
New state 36 was old state 32
New state 38 was old state 58
New state 39 was old state 42
New state 40 was old state 38
New state 41 was old state 39
New state 42 was old state 41
New state 43 was old state 40
New state 44 was old state 43
New state 45 was old state 46
New state 46 was old state 44
New state 48 was old state 45
New state 49 was old state 78
New state 50 was old state 56
New state 51 was old state 50
New state 53 was old state 48
New state 55 was old state 51
New state 56 was old state 53
New state 57 was old state 55
New state 58 was old state 57
New state 59 was old state 61
New state 60 was old state 65
New state 61 was old state 60
New state 63 was old state 59
New state 64 was old state 67
New state 65 was old state 64
New state 66 was old state 63
New state 67 was old state 69
New state 68 was old state 76
New state 69 was old state 66
New state 70 was old state 81
New state 71 was old state 72
New state 72 was old state 71
New state 73 was old state 68
New state 74 was old state 70
New state 75 was old state 82
New state 76 was old state 74
New state 77 was old state 73
New state 78 was old state 77
New state 79 was old state 92
New state 81 was old state 75
New state 82 was old state 79
New state 83 was old state 89
New state 84 was old state 86
New state 86 was old state 88
New state 87 was old state 94
New state 88 was old state 87
New state 89 was old state 83
New state 90 was old state 84
New state 91 was old state 90
New state 92 was old state 93
New state 93 was old state 124
New state 94 was old state 100
New state 95 was old state 91
New state 96 was old state 104
New state 97 was old state 96
New state 98 was old state 95
New state 99 was old state 98
New state 100 was old state 113
Excitation Energies [eV] at current iteration:
Root 1 : 3.930454567009520
Root 2 : 5.162802255065014
Root 3 : 5.481454515990809
Root 4 : 5.809987006316869
Root 5 : 5.839104810695677
Root 6 : 6.389613200313890
Root 7 : 6.529081792474314
Root 8 : 6.649754791826656
Root 9 : 6.744284274552617
Root 10 : 6.868104335742170
Root 11 : 6.925318117840025
Root 12 : 6.941355935830215
Root 13 : 6.985255727513533
Root 14 : 7.062278782238209
Root 15 : 7.090257324975464
Root 16 : 7.111915392680177
Root 17 : 7.172682551031190
Root 18 : 7.183651501915832
Root 19 : 7.243181579351957
Root 20 : 7.315826144778131
Root 21 : 7.318880491499228
Root 22 : 7.457105393089931
Root 23 : 7.539271793032688
Root 24 : 7.581905910932867
Root 25 : 7.592828425437471
Root 26 : 7.603200560390250
Root 27 : 7.643051281320871
Root 28 : 7.653531364751539
Root 29 : 7.691550963235341
Root 30 : 7.715514727543183
Root 31 : 7.739578749601628
Root 32 : 7.748929206235847
Root 33 : 7.768986857928261
Root 34 : 7.821049419090094
Root 35 : 7.825931886229404
Root 36 : 7.847687736850389
Root 37 : 7.885873538990925
Root 38 : 7.902931965001091
Root 39 : 7.919432610787076
Root 40 : 7.963083754651782
Root 41 : 8.002521344246308
Root 42 : 8.038554122822866
Root 43 : 8.050654075205964
Root 44 : 8.057700989510350
Root 45 : 8.084966676209811
Root 46 : 8.141304093886346
Root 47 : 8.168887320809315
Root 48 : 8.175286356106790
Root 49 : 8.181448343318479
Root 50 : 8.203232864956842
Root 51 : 8.206409547921723
Root 52 : 8.218361820647985
Root 53 : 8.232849793063185
Root 54 : 8.252201306770836
Root 55 : 8.276275372146365
Root 56 : 8.313259665323509
Root 57 : 8.344600812523579
Root 58 : 8.381466920258459
Root 59 : 8.394990685797454
Root 60 : 8.402402896010525
Root 61 : 8.436886735642000
Root 62 : 8.451703261482951
Root 63 : 8.458605014773964
Root 64 : 8.476037268755753
Root 65 : 8.491799653767389
Root 66 : 8.502438983140816
Root 67 : 8.525453398294815
Root 68 : 8.532821780055148
Root 69 : 8.556166879173905
Root 70 : 8.596007885410227
Root 71 : 8.609138596361262
Root 72 : 8.614007482755106
Root 73 : 8.628966875013781
Root 74 : 8.633989640014962
Root 75 : 8.651580594899508
Root 76 : 8.666029304509529
Root 77 : 8.678727506276541
Root 78 : 8.681996495453573
Root 79 : 8.697319543075873
Root 80 : 8.714344313148231
Root 81 : 8.727903904493166
Root 82 : 8.744266169798085
Root 83 : 8.771587803076917
Root 84 : 8.794489704790390
Root 85 : 8.805927622307440
Root 86 : 8.810514088323067
Root 87 : 8.822786359744587
Root 88 : 8.829133289711551
Root 89 : 8.864097273707792
Root 90 : 8.876012263270999
Root 91 : 8.885905651357985
Root 92 : 8.934952288177469
Root 93 : 8.949085524176926
Root 94 : 8.951625611726321
Root 95 : 8.970408356834099
Root 96 : 8.983624220307686
Root 97 : 8.993375918153108
Root 98 : 9.015758305497698
Root 99 : 9.021780673884058
Root 100 : 9.038346176048236
Root 101 : 9.057866168161281
Root 102 : 9.065329192349308
Root 103 : 9.076936267648282
Root 104 : 9.078218431814619
Root 105 : 9.092716843614500
Root 106 : 9.104103714542099
Root 107 : 9.115962440225820
Root 108 : 9.122866118880928
Root 109 : 9.154997142462960
Root 110 : 9.163650861522843
Root 111 : 9.178761975651408
Root 112 : 9.185184284432244
Root 113 : 9.190240304517406
Root 114 : 9.202665338628332
Root 115 : 9.219501890683393
Root 116 : 9.224507229323534
Root 117 : 9.227901706329810
Root 118 : 9.236828434415088
Root 119 : 9.254070814674055
Root 120 : 9.260505155435997
Root 121 : 9.265074770956726
Root 122 : 9.274484268277286
Root 123 : 9.282260930842167
Root 124 : 9.289656861177427
Root 125 : 9.300853520079929
Root 126 : 9.307575297924316
Root 127 : 9.313073842955330
Root 128 : 9.328175043116868
Root 129 : 9.330817335594373
Root 130 : 9.343242526980958
Root 131 : 9.366167146486815
Root 132 : 9.368774915492851
Root 133 : 9.382465648814957
Root 134 : 9.396261120142642
Root 135 : 9.408800037432979
Root 136 : 9.419786959885400
Root 137 : 9.427899783352183
Root 138 : 9.440616780270162
Root 139 : 9.445063043322738
Root 140 : 9.457137213620419
Root 141 : 9.462691549599713
Root 142 : 9.483685818033356
Root 143 : 9.492525814514273
Root 144 : 9.494817543698030
Root 145 : 9.511550379530080
Root 146 : 9.520401129602270
Root 147 : 9.528723843109088
Root 148 : 9.536290186351710
Root 149 : 9.545848966059500
Root 150 : 9.550111366935187
Root 151 : 9.564572891731462
Root 152 : 9.576349916855138
Root 153 : 9.578268294265197
Root 154 : 9.588433828891210
Root 155 : 9.596836258012038
Root 156 : 9.598199368828016
Root 157 : 9.625135286353418
Root 158 : 9.633172162665909
Root 159 : 9.658563039395505
Root 160 : 9.661175333378223
Root 161 : 9.674395262950405
Root 162 : 9.685369718387594
Root 163 : 9.688268487964629
Root 164 : 9.695167383467549
Root 165 : 9.715052822969358
Root 166 : 9.717622850979872
Root 167 : 9.723879678596342
Root 168 : 9.728677995578927
Root 169 : 9.734886743526133
Root 170 : 9.748172681852243
Root 171 : 9.760389947082050
Root 172 : 9.769359545438041
Root 173 : 9.770984528948883
Root 174 : 9.780735280370974
Root 175 : 9.786819573159239
Root 176 : 9.802740114699917
Root 177 : 9.821746237181316
Root 178 : 9.826581291867324
Root 179 : 9.838527959877471
Root 180 : 9.843705216425118
Root 181 : 9.853580637801796
Root 182 : 9.854525851238229
Root 183 : 9.871753793305377
Root 184 : 9.878119558771155
Root 185 : 9.882093929869487
Root 186 : 9.893407639658786
Root 187 : 9.895815375890992
Root 188 : 9.909420047177912
Root 189 : 9.911214742964791
Root 190 : 9.922929524156853
Root 191 : 9.928610136386753
Root 192 : 9.934363815511722
Root 193 : 9.947168795041623
Root 194 : 9.955884254077237
Root 195 : 9.959313822658249
Root 196 : 9.966208228466776
Root 197 : 9.973420664560283
Root 198 : 9.974605479387114
Root 199 : 9.978409671756012
Root 200 : 9.984204617500557
Root 201 : 9.999100697648780
Root 202 : 10.008527431493304
Root 203 : 10.015184354643807
Root 204 : 10.028021064209831
Root 205 : 10.039287227655352
Root 206 : 10.041465065380500
Root 207 : 10.050890146658995
Root 208 : 10.054748836862887
Root 209 : 10.063246909702219
Root 210 : 10.077564292142261
Root 211 : 10.085736375054067
Root 212 : 10.090498339086171
Root 213 : 10.098369435212604
Root 214 : 10.105765885611655
Root 215 : 10.127243338628237
Root 216 : 10.130194629621656
Root 217 : 10.136934773932348
Root 218 : 10.141509892644430
Root 219 : 10.149596568933230
Root 220 : 10.157877908278403
Root 221 : 10.161558657631373
Root 222 : 10.173915406396318
Root 223 : 10.179280945221752
Root 224 : 10.196659044757119
Root 225 : 10.207069203536262
Root 226 : 10.215942387522851
Root 227 : 10.218853877889277
Root 228 : 10.222298782122726
Root 229 : 10.230192737553681
Root 230 : 10.242398332308923
Root 231 : 10.252238191827283
Root 232 : 10.256481898493115
Root 233 : 10.268260755516383
Root 234 : 10.273764527626525
Root 235 : 10.277787222308422
Root 236 : 10.282388631662256
Root 237 : 10.298923819248945
Root 238 : 10.303313977735348
Root 239 : 10.306083653220195
Root 240 : 10.308114777782828
Root 241 : 10.318453244776261
Root 242 : 10.327452207160981
Root 243 : 10.332643930002749
Root 244 : 10.342024052804147
Root 245 : 10.345711744941836
Root 246 : 10.357711129257993
Root 247 : 10.359890042855145
Root 248 : 10.368643737020079
Root 249 : 10.370271159800987
Root 250 : 10.375551470443181
Root 251 : 10.385313480165541
Root 252 : 10.386347446233135
Root 253 : 10.394892762976347
Root 254 : 10.404757117164905
Root 255 : 10.417195856060047
Root 256 : 10.421488884369632
Root 257 : 10.425915224509057
Root 258 : 10.435920826386313
Root 259 : 10.442433709084495
Root 260 : 10.443353286529238
Root 261 : 10.457976644758393
Root 262 : 10.462733528617528
Root 263 : 10.471534604297817
Root 264 : 10.474739151563174
Root 265 : 10.480543187638187
Root 266 : 10.484887364757226
Root 267 : 10.489083880175018
Root 268 : 10.501124294646724
Root 269 : 10.503980248493306
Root 270 : 10.508803587307629
Root 271 : 10.514568492321324
Root 272 : 10.521560123364360
Root 273 : 10.526448165128160
Root 274 : 10.527810607804330
Root 275 : 10.533943824509171
Root 276 : 10.540587669004911
Root 277 : 10.550562008384842
Root 278 : 10.557874635227314
Root 279 : 10.564650011447981
Root 280 : 10.567586116364522
Root 281 : 10.570687549811694
Root 282 : 10.578286790472495
Root 283 : 10.589214526805883
Root 284 : 10.594297290207759
Root 285 : 10.601231602388623
Root 286 : 10.613693177393962
Root 287 : 10.619610034016519
Root 288 : 10.626659165042222
Root 289 : 10.630848642623775
Root 290 : 10.636137543413847
Root 291 : 10.641493664686269
Root 292 : 10.649745941712977
Root 293 : 10.650869699121040
Root 294 : 10.654508046025887
Root 295 : 10.664611952482586
Root 296 : 10.670933159476325
Root 297 : 10.675760118212219
Root 298 : 10.679729952998260
Root 299 : 10.684057741926292
Root 300 : 10.691711137983347
Root 301 : 10.699279688253114
Root 302 : 10.700448699723871
Root 303 : 10.706749873373775
Root 304 : 10.716010856495540
Root 305 : 10.729957817484999
Root 306 : 10.737381736597593
Root 307 : 10.741149045835890
Root 308 : 10.747587900822751
Root 309 : 10.751856067947207
Root 310 : 10.758811686821867
Root 311 : 10.766395491958908
Root 312 : 10.772567124200300
Root 313 : 10.780452726513381
Root 314 : 10.781378125881036
Root 315 : 10.792519406072310
Root 316 : 10.793575113447634
Root 317 : 10.805418417897872
Root 318 : 10.808855094853186
Root 319 : 10.818127338594255
Root 320 : 10.823055992124761
Root 321 : 10.833499255615241
Root 322 : 10.836766287316314
Root 323 : 10.843632158297360
Root 324 : 10.849724832878820
Root 325 : 10.855685328131761
Root 326 : 10.860243539290488
Root 327 : 10.864377544078089
Root 328 : 10.870957548437882
Root 329 : 10.874765145528938
Root 330 : 10.878028437878470
Root 331 : 10.881457011253207
Root 332 : 10.889197358665353
Root 333 : 10.897327760761888
Root 334 : 10.901817915848286
Root 335 : 10.908754059542407
Root 336 : 10.909383020616794
Root 337 : 10.912881218987454
Root 338 : 10.918318608342176
Root 339 : 10.928017579468706
Root 340 : 10.934775753704239
Root 341 : 10.947161106203430
Root 342 : 10.949246513681258
Root 343 : 10.956878960119198
Root 344 : 10.963432520801549
Root 345 : 10.971532344068928
Root 346 : 10.974796946648757
Root 347 : 10.977551290370968
Root 348 : 10.986935057689328
Root 349 : 10.989906670157714
Root 350 : 10.994963571267347
Root 351 : 11.006873818589765
Root 352 : 11.009852958224778
Root 353 : 11.016351019840537
Root 354 : 11.027178881825597
Root 355 : 11.034408951984000
Root 356 : 11.037295168528015
Root 357 : 11.039730782676701
Root 358 : 11.046019125990393
Root 359 : 11.047101290147372
Root 360 : 11.054699684209032
Root 361 : 11.063511000663233
Root 362 : 11.067890253189008
Root 363 : 11.074761029937866
Root 364 : 11.080019673173357
Root 365 : 11.084130499970996
Root 366 : 11.088181792375483
Root 367 : 11.094527091824986
Root 368 : 11.097096353915282
Root 369 : 11.104277608906834
Root 370 : 11.108421074584374
Root 371 : 11.110753494087879
Root 372 : 11.112103909538682
Root 373 : 11.120224874067706
Root 374 : 11.124673201972394
Root 375 : 11.126310213408168
Root 376 : 11.136998655525419
Root 377 : 11.140964201861161
Root 378 : 11.144972112984153
Root 379 : 11.151780004770073
Root 380 : 11.162784546287551
Root 381 : 11.163380267427312
Root 382 : 11.174197789176699
Root 383 : 11.179740195098596
Root 384 : 11.182601849323813
Root 385 : 11.185865409974337
Root 386 : 11.196454797565833
Root 387 : 11.205089211991037
Root 388 : 11.212493947433579
Root 389 : 11.219575665820084
Root 390 : 11.225317523732777
Root 391 : 11.240451017353427
Root 392 : 11.247379346199368
Root 393 : 11.254273207766539
Root 394 : 11.268358301286321
Root 395 : 11.287438909445573
Root 396 : 11.292893924205192
Root 397 : 11.310230361973899
Root 398 : 11.325413357806436
Root 399 : 11.356609562547694
Root 400 : 11.755762428838441
Iteration 2 Dimension 600 NMult 400 NNew 200
CISAX will form 200 AO SS matrices at one time.
NMat= 200 NSing= 200 JSym2X= 0.
Root 1 not converged, maximum delta is 0.005670203168459
Root 2 not converged, maximum delta is 0.253310747072109
Root 3 not converged, maximum delta is 0.257915420222106
Root 4 not converged, maximum delta is 0.230257945802824
Root 5 not converged, maximum delta is 0.076376849816571
Root 6 not converged, maximum delta is 0.113223011433118
Root 7 not converged, maximum delta is 0.026373572959033
Root 8 not converged, maximum delta is 0.134105557344611
Root 9 not converged, maximum delta is 0.046501843110912
New state 10 was old state 11
Root 10 not converged, maximum delta is 0.154093091245877
New state 11 was old state 10
Root 11 not converged, maximum delta is 0.052560827847094
Root 12 not converged, maximum delta is 0.042541659593299
Root 13 not converged, maximum delta is 0.026004529463049
Root 14 not converged, maximum delta is 0.075635251918133
Root 15 not converged, maximum delta is 0.140018602002304
Root 16 not converged, maximum delta is 0.148842240502738
Root 17 not converged, maximum delta is 0.215606813742265
Root 18 not converged, maximum delta is 0.216838759981970
Root 19 not converged, maximum delta is 0.058950605278976
Root 20 not converged, maximum delta is 0.088903963798608
Root 21 not converged, maximum delta is 0.098516203219437
Root 22 not converged, maximum delta is 0.039662675699569
Root 23 not converged, maximum delta is 0.165427154202565
New state 24 was old state 25
Root 24 not converged, maximum delta is 0.384608331643068
New state 25 was old state 24
Root 25 not converged, maximum delta is 0.256425453856228
New state 26 was old state 27
Root 26 not converged, maximum delta is 0.240582977570650
New state 27 was old state 26
Root 27 not converged, maximum delta is 0.199285330868261
Root 28 not converged, maximum delta is 0.179286203593393
Root 29 not converged, maximum delta is 0.205385161874456
Root 30 not converged, maximum delta is 0.098093419492845
New state 31 was old state 32
Root 31 not converged, maximum delta is 0.315784284270964
New state 32 was old state 31
Root 32 not converged, maximum delta is 0.244675171400297
Root 33 not converged, maximum delta is 0.071832306344990
Root 34 not converged, maximum delta is 0.206860350920984
Root 35 not converged, maximum delta is 0.245316581811907
New state 36 was old state 38
Root 36 not converged, maximum delta is 0.168255895766444
New state 37 was old state 36
Root 37 not converged, maximum delta is 0.071970654672339
New state 38 was old state 37
Root 38 not converged, maximum delta is 0.110873931901980
Root 39 not converged, maximum delta is 0.100530781268117
Root 40 not converged, maximum delta is 0.072073429982637
Root 41 not converged, maximum delta is 0.092051704605627
New state 42 was old state 43
Root 42 not converged, maximum delta is 0.251830424046050
New state 43 was old state 42
Root 43 not converged, maximum delta is 0.251033264192191
Root 44 not converged, maximum delta is 0.122257150978326
Root 45 not converged, maximum delta is 0.078655141729339
New state 46 was old state 48
Root 46 not converged, maximum delta is 0.430933520193209
New state 47 was old state 49
Root 47 not converged, maximum delta is 0.227115583839894
New state 48 was old state 46
Root 48 not converged, maximum delta is 0.323483402448358
New state 49 was old state 47
Root 49 not converged, maximum delta is 0.353978916556750
Root 50 not converged, maximum delta is 0.259726849633770
Root 51 not converged, maximum delta is 0.166953903036041
Root 52 not converged, maximum delta is 0.149087475447716
Root 53 not converged, maximum delta is 0.182590172213563
Root 54 not converged, maximum delta is 0.154824198704077
Root 55 not converged, maximum delta is 0.115117630960154
Root 56 not converged, maximum delta is 0.236047937256531
Root 57 not converged, maximum delta is 0.391715480032803
New state 58 was old state 60
Root 58 not converged, maximum delta is 0.339921664522256
New state 59 was old state 58
Root 59 not converged, maximum delta is 0.315100585314485
New state 60 was old state 59
Root 60 not converged, maximum delta is 0.185554778094238
Root 61 not converged, maximum delta is 0.290137733583979
Root 62 not converged, maximum delta is 0.252170044778703
Root 63 not converged, maximum delta is 0.201895353503187
Root 64 not converged, maximum delta is 0.121784954467609
Root 65 not converged, maximum delta is 0.061463198046389
Root 66 not converged, maximum delta is 0.239861723458549
Root 67 not converged, maximum delta is 0.153468143114399
Root 68 not converged, maximum delta is 0.195208938390801
Root 69 not converged, maximum delta is 0.139779865471045
Root 70 not converged, maximum delta is 0.136719995461412
Root 71 not converged, maximum delta is 0.122748553983201
Root 72 not converged, maximum delta is 0.145099545817298
Root 73 not converged, maximum delta is 0.204130405656114
Root 74 not converged, maximum delta is 0.230842145088632
Root 75 not converged, maximum delta is 0.220553917142245
Root 76 not converged, maximum delta is 0.249295999258127
New state 77 was old state 78
Root 77 not converged, maximum delta is 0.228168527277142
New state 78 was old state 77
Root 78 not converged, maximum delta is 0.286705917000697
Root 79 not converged, maximum delta is 0.169220625113703
Root 80 not converged, maximum delta is 0.320509303858855
Root 81 not converged, maximum delta is 0.502643296990689
Root 82 not converged, maximum delta is 0.359487167748848
Root 83 not converged, maximum delta is 0.412738910711588
New state 84 was old state 86
Root 84 not converged, maximum delta is 0.348314590045198
New state 85 was old state 84
Root 85 not converged, maximum delta is 0.165931314721637
New state 86 was old state 85
Root 86 not converged, maximum delta is 0.216195282994853
New state 87 was old state 88
Root 87 not converged, maximum delta is 0.302049822957451
New state 88 was old state 87
Root 88 not converged, maximum delta is 0.210377519486899
Root 89 not converged, maximum delta is 0.232689814631581
Root 90 not converged, maximum delta is 0.152834680864315
Root 91 not converged, maximum delta is 0.159880155635085
New state 92 was old state 96
Root 92 not converged, maximum delta is 0.373956922943692
New state 93 was old state 92
Root 93 not converged, maximum delta is 0.223140353567337
New state 94 was old state 93
Root 94 not converged, maximum delta is 0.273114945517464
New state 95 was old state 94
Root 95 not converged, maximum delta is 0.286835735087564
New state 96 was old state 95
Root 96 not converged, maximum delta is 0.155582435938667
Root 97 not converged, maximum delta is 0.336701292338424
New state 98 was old state 99
Root 98 not converged, maximum delta is 0.377061543328895
New state 99 was old state 98
Root 99 not converged, maximum delta is 0.220973614523887
Root 100 not converged, maximum delta is 0.176816704984531
Excitation Energies [eV] at current iteration:
Root 1 : 3.877042987452572 Change is -0.053411579556948
Root 2 : 4.939721874854269 Change is -0.223080380210746
Root 3 : 5.390626744405768 Change is -0.090827771585040
Root 4 : 5.618028008900320 Change is -0.191958997416549
Root 5 : 5.819472216279004 Change is -0.019632594416673
Root 6 : 6.320407136106443 Change is -0.069206064207447
Root 7 : 6.507023330077202 Change is -0.022058462397112
Root 8 : 6.611354112180159 Change is -0.038400679646497
Root 9 : 6.718444378710298 Change is -0.025839895842320
Root 10 : 6.766041656326351 Change is -0.159276461513674
Root 11 : 6.849424974381606 Change is -0.018679361360565
Root 12 : 6.913804158510783 Change is -0.027551777319432
Root 13 : 6.973243343765316 Change is -0.012012383748217
Root 14 : 7.038054776234111 Change is -0.024224006004098
Root 15 : 7.057967471619341 Change is -0.032289853356122
Root 16 : 7.095951573307533 Change is -0.015963819372644
Root 17 : 7.127116002475256 Change is -0.045566548555934
Root 18 : 7.161337535662919 Change is -0.022313966252913
Root 19 : 7.220086378556079 Change is -0.023095200795879
Root 20 : 7.268517834334245 Change is -0.047308310443885
Root 21 : 7.293992170373197 Change is -0.024888321126031
Root 22 : 7.436048394355380 Change is -0.021056998734551
Root 23 : 7.508242402504357 Change is -0.031029390528331
Root 24 : 7.534071966121616 Change is -0.058756459315856
Root 25 : 7.560473045288788 Change is -0.021432865644079
Root 26 : 7.580396309630633 Change is -0.062654971690238
Root 27 : 7.587069887108633 Change is -0.016130673281617
Root 28 : 7.620185325374529 Change is -0.033346039377010
Root 29 : 7.662862637252471 Change is -0.028688325982870
Root 30 : 7.682668109736171 Change is -0.032846617807012
Root 31 : 7.707850940456818 Change is -0.041078265779029
Root 32 : 7.721232911243332 Change is -0.018345838358296
Root 33 : 7.752160807194058 Change is -0.016826050734203
Root 34 : 7.799324877660970 Change is -0.021724541429124
Root 35 : 7.804632897662742 Change is -0.021298988566662
Root 36 : 7.821278050220714 Change is -0.081653914780377
Root 37 : 7.835173311769788 Change is -0.012514425080601
Root 38 : 7.851823744175089 Change is -0.034049794815836
Root 39 : 7.894955974033860 Change is -0.024476636753216
Root 40 : 7.945109750105069 Change is -0.017974004546713
Root 41 : 7.979241296632747 Change is -0.023280047613561
Root 42 : 7.994484487251659 Change is -0.056169587954304
Root 43 : 8.018762003893857 Change is -0.019792118929011
Root 44 : 8.036063880828522 Change is -0.021637108681827
Root 45 : 8.063546154684856 Change is -0.021420521524956
Root 46 : 8.086172268166806 Change is -0.089114087939985
Root 47 : 8.120088591411024 Change is -0.061359751907453
Root 48 : 8.129893228981619 Change is -0.011410864904728
Root 49 : 8.151256474888930 Change is -0.017630845920386
Root 50 : 8.164337234720232 Change is -0.038895630236610
Root 51 : 8.185828123149266 Change is -0.020581424772457
Root 52 : 8.193523925872467 Change is -0.024837894775518
Root 53 : 8.213780840768669 Change is -0.019068952294517
Root 54 : 8.224253143585381 Change is -0.027948163185454
Root 55 : 8.258891155564507 Change is -0.017384216581858
Root 56 : 8.275149922370797 Change is -0.038109742952710
Root 57 : 8.298980499874496 Change is -0.045620312649084
Root 58 : 8.326238591340434 Change is -0.076164304670090
Root 59 : 8.365213281546245 Change is -0.016253638712216
Root 60 : 8.368869575373900 Change is -0.026121110423554
Root 61 : 8.394616866638081 Change is -0.042269869003919
Root 62 : 8.401781387425620 Change is -0.049921874057331
Root 63 : 8.432433233517472 Change is -0.026171781256492
Root 64 : 8.459736958184342 Change is -0.016300310571413
Root 65 : 8.471275988752184 Change is -0.020523665015206
Root 66 : 8.475976691236834 Change is -0.026462291903982
Root 67 : 8.499760242338578 Change is -0.025693155956236
Root 68 : 8.515419094680286 Change is -0.017402685374862
Root 69 : 8.527332221002409 Change is -0.028834658171497
Root 70 : 8.564413767031583 Change is -0.031594118378645
Root 71 : 8.583410581614409 Change is -0.025728014746854
Root 72 : 8.586632707513088 Change is -0.027374775242018
Root 73 : 8.598930322189124 Change is -0.030036552824657
Root 74 : 8.612826302816138 Change is -0.021163337198823
Root 75 : 8.620052692293886 Change is -0.031527902605623
Root 76 : 8.640134272392480 Change is -0.025895032117049
Root 77 : 8.644892325689186 Change is -0.037104169764387
Root 78 : 8.656104774363241 Change is -0.022622731913300
Root 79 : 8.669634508139033 Change is -0.027685034936839
Root 80 : 8.680241957433241 Change is -0.034102355714991
Root 81 : 8.695666794906698 Change is -0.032237109586467
Root 82 : 8.710827610521081 Change is -0.033438559277004
Root 83 : 8.728212085312430 Change is -0.043375717764487
Root 84 : 8.749954885011778 Change is -0.060559203311290
Root 85 : 8.762952252427343 Change is -0.031537452363047
Root 86 : 8.780372108714898 Change is -0.025555513592543
Root 87 : 8.793101043667978 Change is -0.036032246043574
Root 88 : 8.799348017488184 Change is -0.023438342256403
Root 89 : 8.828934535372483 Change is -0.035162738335308
Root 90 : 8.855017356377115 Change is -0.020994906893884
Root 91 : 8.860598178130607 Change is -0.025307473227379
Root 92 : 8.882816445342989 Change is -0.100807774964698
Root 93 : 8.903231600153910 Change is -0.031720688023558
Root 94 : 8.922364317480072 Change is -0.026721206696855
Root 95 : 8.932060791007196 Change is -0.019564820719126
Root 96 : 8.954526497606839 Change is -0.015881859227261
Root 97 : 8.964226908712455 Change is -0.029149009440654
Root 98 : 8.986487293225785 Change is -0.035293380658272
Root 99 : 8.995952296142541 Change is -0.019806009355157
Root 100 : 9.006742923399811 Change is -0.031603252648426
Iteration 3 Dimension 800 NMult 600 NNew 200
CISAX will form 200 AO SS matrices at one time.
NMat= 200 NSing= 200 JSym2X= 0.
Root 1 has converged.
Root 2 not converged, maximum delta is 0.002405749921173
Root 3 not converged, maximum delta is 0.002357098826565
Root 4 not converged, maximum delta is 0.001564382700166
Root 5 has converged.
Root 6 not converged, maximum delta is 0.001252468967406
Root 7 has converged.
Root 8 not converged, maximum delta is 0.002398741812968
Root 9 not converged, maximum delta is 0.001387899033994
Root 10 not converged, maximum delta is 0.003190646340067
Root 11 has converged.
Root 12 has converged.
Root 13 has converged.
Root 14 not converged, maximum delta is 0.001181868118164
Root 15 not converged, maximum delta is 0.002679551034409
Root 16 not converged, maximum delta is 0.001808104471776
Root 17 not converged, maximum delta is 0.002446065296888
Root 18 not converged, maximum delta is 0.001898869312494
Root 19 not converged, maximum delta is 0.001177021433511
Root 20 has converged.
Root 21 not converged, maximum delta is 0.001006097263821
Root 22 has converged.
Root 23 not converged, maximum delta is 0.008386826289238
Root 24 not converged, maximum delta is 0.007820477453685
Root 25 not converged, maximum delta is 0.022605215863806
Root 26 not converged, maximum delta is 0.017502743098814
Root 27 not converged, maximum delta is 0.015140259142125
Root 28 not converged, maximum delta is 0.005777265144987
Root 29 not converged, maximum delta is 0.004456399433585
Root 30 not converged, maximum delta is 0.001307170529941
Root 31 not converged, maximum delta is 0.003246024897613
Root 32 not converged, maximum delta is 0.002164582354538
Root 33 not converged, maximum delta is 0.001737518970285
Root 34 not converged, maximum delta is 0.007682273243361
Root 35 not converged, maximum delta is 0.004862161167774
Root 36 not converged, maximum delta is 0.008322936231651
Root 37 not converged, maximum delta is 0.005725616431465
Root 38 not converged, maximum delta is 0.003028310054568
Root 39 not converged, maximum delta is 0.002862911708994
Root 40 not converged, maximum delta is 0.001523675285341
Root 41 not converged, maximum delta is 0.004937827947019
Root 42 not converged, maximum delta is 0.005384053474438
Root 43 not converged, maximum delta is 0.004268360607422
Root 44 not converged, maximum delta is 0.004212009213597
Root 45 not converged, maximum delta is 0.005971203460970
Root 46 not converged, maximum delta is 0.006167995523085
Root 47 not converged, maximum delta is 0.013753620868357
Root 48 not converged, maximum delta is 0.016734183753442
Root 49 not converged, maximum delta is 0.003524760753992
Root 50 not converged, maximum delta is 0.003378820938054
Root 51 has converged.
Root 52 not converged, maximum delta is 0.002947459960268
Root 53 not converged, maximum delta is 0.007975794342719
Root 54 not converged, maximum delta is 0.007437698635005
Root 55 not converged, maximum delta is 0.007517420249943
Root 56 not converged, maximum delta is 0.014426581754394
Root 57 not converged, maximum delta is 0.020364032905569
Root 58 not converged, maximum delta is 0.010735558590722
Root 59 not converged, maximum delta is 0.028941937024670
Root 60 not converged, maximum delta is 0.024671799906479
Root 61 not converged, maximum delta is 0.008718044046211
Root 62 not converged, maximum delta is 0.005084617119528
Root 63 not converged, maximum delta is 0.004069405010091
Root 64 not converged, maximum delta is 0.003723313463718
Root 65 not converged, maximum delta is 0.004226410430955
Root 66 not converged, maximum delta is 0.006425082536739
Root 67 not converged, maximum delta is 0.002939958394474
Root 68 not converged, maximum delta is 0.005757429375182
Root 69 not converged, maximum delta is 0.003970561745845
Root 70 not converged, maximum delta is 0.003031700697047
Root 71 not converged, maximum delta is 0.012835138852705
Root 72 not converged, maximum delta is 0.010372733061903
Root 73 not converged, maximum delta is 0.005933237051270
Root 74 not converged, maximum delta is 0.024694234070449
Root 75 not converged, maximum delta is 0.019043387422594
Root 76 not converged, maximum delta is 0.006344227309821
Root 77 not converged, maximum delta is 0.009738702554172
Root 78 not converged, maximum delta is 0.010743654243311
Root 79 not converged, maximum delta is 0.021630159924804
Root 80 not converged, maximum delta is 0.031540782893472
Root 81 not converged, maximum delta is 0.017427794130384
Root 82 not converged, maximum delta is 0.011018558838225
Root 83 not converged, maximum delta is 0.009021596405786
Root 84 not converged, maximum delta is 0.007642568548163
Root 85 not converged, maximum delta is 0.005019300805283
Root 86 not converged, maximum delta is 0.002313137567084
Root 87 not converged, maximum delta is 0.004552415842157
Root 88 not converged, maximum delta is 0.004154108985383
Root 89 not converged, maximum delta is 0.004863979430727
Root 90 not converged, maximum delta is 0.010492259887959
Root 91 not converged, maximum delta is 0.011317657967370
Root 92 not converged, maximum delta is 0.015788873611933
Root 93 not converged, maximum delta is 0.012581346161739
Root 94 not converged, maximum delta is 0.008694098130913
Root 95 not converged, maximum delta is 0.009217874270688
Root 96 not converged, maximum delta is 0.007302805425697
Root 97 not converged, maximum delta is 0.013520360254276
Root 98 not converged, maximum delta is 0.015741411635743
Root 99 not converged, maximum delta is 0.011669919343319
Root 100 not converged, maximum delta is 0.022158408578404
Excitation Energies [eV] at current iteration:
Root 1 : 3.876516699179453 Change is -0.000526288273120
Root 2 : 4.936545925261286 Change is -0.003175949592982
Root 3 : 5.389685630729280 Change is -0.000941113676489
Root 4 : 5.616672116979565 Change is -0.001355891920755
Root 5 : 5.819179311140034 Change is -0.000292905138969
Root 6 : 6.319631421901811 Change is -0.000775714204632
Root 7 : 6.506671054230871 Change is -0.000352275846331
Root 8 : 6.610768928576729 Change is -0.000585183603430
Root 9 : 6.718024083525660 Change is -0.000420295184638
Root 10 : 6.763503931304106 Change is -0.002537725022245
Root 11 : 6.849080059873938 Change is -0.000344914507667
Root 12 : 6.913266060497418 Change is -0.000538098013365
Root 13 : 6.973026804198792 Change is -0.000216539566524
Root 14 : 7.037725647480123 Change is -0.000329128753989
Root 15 : 7.057283769505857 Change is -0.000683702113484
Root 16 : 7.095686194937715 Change is -0.000265378369819
Root 17 : 7.126538575589350 Change is -0.000577426885906
Root 18 : 7.160931701763630 Change is -0.000405833899288
Root 19 : 7.219700100471786 Change is -0.000386278084293
Root 20 : 7.267987245138208 Change is -0.000530589196038
Root 21 : 7.293510977557197 Change is -0.000481192816000
Root 22 : 7.435711460461837 Change is -0.000336933893543
Root 23 : 7.507115665357659 Change is -0.001126737146697
Root 24 : 7.533127581356349 Change is -0.000944384765266
Root 25 : 7.559343737733817 Change is -0.001129307554971
Root 26 : 7.579058581963200 Change is -0.001337727667433
Root 27 : 7.586677121199908 Change is -0.000392765908726
Root 28 : 7.619503867073792 Change is -0.000681458300737
Root 29 : 7.662335251624007 Change is -0.000527385628464
Root 30 : 7.682088308816232 Change is -0.000579800919940
Root 31 : 7.707351536122642 Change is -0.000499404334175
Root 32 : 7.720785162153684 Change is -0.000447749089647
Root 33 : 7.751852734003484 Change is -0.000308073190573
Root 34 : 7.798817771830431 Change is -0.000507105830539
Root 35 : 7.804176142432806 Change is -0.000456755229936
Root 36 : 7.819176781189919 Change is -0.002101269030795
Root 37 : 7.834935302519245 Change is -0.000238009250544
Root 38 : 7.851031977297741 Change is -0.000791766877348
Root 39 : 7.894459605563441 Change is -0.000496368470420
Root 40 : 7.944749280807438 Change is -0.000360469297631
Root 41 : 7.978794783879729 Change is -0.000446512753018
Root 42 : 7.993543097551759 Change is -0.000941389699900
Root 43 : 8.018322126729315 Change is -0.000439877164541
Root 44 : 8.035496195480674 Change is -0.000567685347850
Root 45 : 8.063096049111662 Change is -0.000450105573194
Root 46 : 8.083875798496742 Change is -0.002296469670064
Root 47 : 8.118533842324291 Change is -0.001554749086734
Root 48 : 8.129223157050070 Change is -0.000670071931548
Root 49 : 8.150846246299794 Change is -0.000410228589134
Root 50 : 8.163811682488753 Change is -0.000525552231479
Root 51 : 8.185449863192758 Change is -0.000378259956508
Root 52 : 8.193049779170360 Change is -0.000474146702106
Root 53 : 8.213363693224133 Change is -0.000417147544536
Root 54 : 8.223611321074493 Change is -0.000641822510887
Root 55 : 8.258360563746127 Change is -0.000530591818382
Root 56 : 8.273959221395691 Change is -0.001190700975106
Root 57 : 8.297179880447928 Change is -0.001800619426568
Root 58 : 8.325255766053290 Change is -0.000982825287145
Root 59 : 8.364541886329581 Change is -0.000671395216662
Root 60 : 8.368124525601901 Change is -0.000745049771999
Root 61 : 8.393773172679868 Change is -0.000843693958212
Root 62 : 8.401009488727842 Change is -0.000771898697778
Root 63 : 8.431933382971216 Change is -0.000499850546256
Root 64 : 8.459387302074905 Change is -0.000349656109436
Root 65 : 8.470843617080789 Change is -0.000432371671396
Root 66 : 8.475543773049015 Change is -0.000432918187819
Root 67 : 8.499131363819586 Change is -0.000628878518993
Root 68 : 8.515061649862197 Change is -0.000357444818089
Root 69 : 8.526684589667918 Change is -0.000647631334490
Root 70 : 8.563608728875701 Change is -0.000805038155881
Root 71 : 8.582571967871690 Change is -0.000838613742719
Root 72 : 8.585969883006106 Change is -0.000662824506982
Root 73 : 8.598029044139309 Change is -0.000901278049814
Root 74 : 8.612243238323810 Change is -0.000583064492328
Root 75 : 8.619151507260321 Change is -0.000901185033563
Root 76 : 8.639369356683771 Change is -0.000764915708709
Root 77 : 8.643984046427892 Change is -0.000908279261294
Root 78 : 8.655497210516888 Change is -0.000607563846353
Root 79 : 8.668910551030333 Change is -0.000723957108702
Root 80 : 8.678471636631059 Change is -0.001770320802181
Root 81 : 8.694673520338689 Change is -0.000993274568009
Root 82 : 8.710250100236701 Change is -0.000577510284380
Root 83 : 8.727425236347122 Change is -0.000786848965309
Root 84 : 8.749035241512646 Change is -0.000919643499133
Root 85 : 8.762108631921558 Change is -0.000843620505786
Root 86 : 8.779698048947047 Change is -0.000674059767850
Root 87 : 8.792407202418284 Change is -0.000693841249694
Root 88 : 8.798849843175502 Change is -0.000498174312682
Root 89 : 8.828245151615922 Change is -0.000689383756561
Root 90 : 8.854487258316379 Change is -0.000530098060735
Root 91 : 8.859898080533794 Change is -0.000700097596812
Root 92 : 8.880950349454258 Change is -0.001866095888730
Root 93 : 8.901941961066854 Change is -0.001289639087058
Root 94 : 8.921669293874045 Change is -0.000695023606027
Root 95 : 8.931043798893377 Change is -0.001016992113819
Root 96 : 8.953980399505268 Change is -0.000546098101571
Root 97 : 8.963424599596770 Change is -0.000802309115684
Root 98 : 8.985678292853365 Change is -0.000809000372421
Root 99 : 8.995294929986303 Change is -0.000657366156239
Root 100 : 9.005554624876671 Change is -0.001188298523139
Iteration 4 Dimension 982 NMult 800 NNew 182
CISAX will form 182 AO SS matrices at one time.
NMat= 182 NSing= 182 JSym2X= 0.
Root 1 has converged.
Root 2 has converged.
Root 3 has converged.
Root 4 has converged.
Root 5 has converged.
Root 6 has converged.
Root 7 has converged.
Root 8 has converged.
Root 9 has converged.
Root 10 has converged.
Root 11 has converged.
Root 12 has converged.
Root 13 has converged.
Root 14 has converged.
Root 15 has converged.
Root 16 has converged.
Root 17 has converged.
Root 18 has converged.
Root 19 has converged.
Root 20 has converged.
Root 21 has converged.
Root 22 has converged.
Root 23 has converged.
Root 24 has converged.
Root 25 not converged, maximum delta is 0.001334001339092
Root 26 not converged, maximum delta is 0.001096378776154
Root 27 has converged.
Root 28 has converged.
Root 29 has converged.
Root 30 has converged.
Root 31 has converged.
Root 32 has converged.
Root 33 has converged.
Root 34 has converged.
Root 35 has converged.
Root 36 has converged.
Root 37 has converged.
Root 38 has converged.
Root 39 has converged.
Root 40 has converged.
Root 41 has converged.
Root 42 has converged.
Root 43 has converged.
Root 44 has converged.
Root 45 has converged.
Root 46 has converged.
Root 47 has converged.
Root 48 not converged, maximum delta is 0.001072760404149
Root 49 has converged.
Root 50 has converged.
Root 51 has converged.
Root 52 has converged.
Root 53 has converged.
Root 54 has converged.
Root 55 has converged.
Root 56 not converged, maximum delta is 0.001049970988692
Root 57 not converged, maximum delta is 0.001427611239634
Root 58 has converged.
Root 59 not converged, maximum delta is 0.001549416627148
Root 60 not converged, maximum delta is 0.001345908712660
Root 61 has converged.
Root 62 has converged.
Root 63 has converged.
Root 64 has converged.
Root 65 has converged.
Root 66 has converged.
Root 67 has converged.
Root 68 has converged.
Root 69 has converged.
Root 70 has converged.
Root 71 has converged.
Root 72 has converged.
Root 73 has converged.
Root 74 not converged, maximum delta is 0.001965816679458
Root 75 not converged, maximum delta is 0.001547680835265
Root 76 has converged.
Root 77 has converged.
Root 78 has converged.
Root 79 not converged, maximum delta is 0.001634271089921
Root 80 not converged, maximum delta is 0.001771572025734
Root 81 has converged.
Root 82 has converged.
Root 83 has converged.
Root 84 has converged.
Root 85 has converged.
Root 86 has converged.
Root 87 has converged.
Root 88 has converged.
Root 89 has converged.
Root 90 not converged, maximum delta is 0.001128153452095
Root 91 not converged, maximum delta is 0.001026407170593
Root 92 has converged.
Root 93 has converged.
Root 94 has converged.
Root 95 has converged.
Root 96 has converged.
Root 97 has converged.
Root 98 has converged.
Root 99 has converged.
Root 100 not converged, maximum delta is 0.002488168155403
Excitation Energies [eV] at current iteration:
Root 1 : 3.876512771701121 Change is -0.000003927478331
Root 2 : 4.936492807425917 Change is -0.000053117835369
Root 3 : 5.389665340201009 Change is -0.000020290528271
Root 4 : 5.616640626281759 Change is -0.000031490697806
Root 5 : 5.819173249329669 Change is -0.000006061810365
Root 6 : 6.319606094326544 Change is -0.000025327575266
Root 7 : 6.506658161869886 Change is -0.000012892360986
Root 8 : 6.610747181648114 Change is -0.000021746928614
Root 9 : 6.718006849596486 Change is -0.000017233929173
Root 10 : 6.763401752144919 Change is -0.000102179159187
Root 11 : 6.849064478605984 Change is -0.000015581267955
Root 12 : 6.913247682950279 Change is -0.000018377547140
Root 13 : 6.973018182867833 Change is -0.000008621330960
Root 14 : 7.037711517889542 Change is -0.000014129590581
Root 15 : 7.057252403001836 Change is -0.000031366504021
Root 16 : 7.095674108584851 Change is -0.000012086352863
Root 17 : 7.126513629193308 Change is -0.000024946396042
Root 18 : 7.160912095189076 Change is -0.000019606574555
Root 19 : 7.219680350844285 Change is -0.000019749627500
Root 20 : 7.267964066720872 Change is -0.000023178417335
Root 21 : 7.293479713240269 Change is -0.000031264316928
Root 22 : 7.435695995083986 Change is -0.000015465377852
Root 23 : 7.507054358128811 Change is -0.000061307228849
[truncated: 2,770 more rows]

## Sheet: 5-ls4
!====================================================================================!
! !
! LIST OF CONFORMERS (LIST FORM 4) !
! !
!------------------------------------------------------------------------------------!
! !
! DATE: 2020/01/11 TIME: 21:56:20.73 !
! OEE8-3-12-1: !
! EMPIRICAL FORMULA: C15H24O2 ISOTOPES PRESENT MW = 236.178 !
! FORCE FIELD: MMFF94S(2010-12-04HG) !
! TOTAL NUMBER OF CONFORMERS FOUND: 25 !
! STERIC ENERGY: EMIN= 39.9837 EMAX= 57.1381 EAVE= 40.1708 !
! GIBB'S FREE ENERGY: GMIN= 239.1886 GMAX= 255.9795 GAVE= 239.3794 !
! MIXING ENERGIES: HMIX= 277.6936 TSMIX= 38.5938 GMIX= 239.0998 !
! MIXING HEAT CAPACITY: CPMIX= 70.9633 !
! TEMPERATURE: 25.00 CELSIUS ( 298.15 KELVIN) !
! !
!------------------------------------------------------------------------------------!
! !
! DEFINITIONS: !
! NO. = INDEX NUMBER IN THE ORDER OF THE TOTAL GIBBS'S FREE ENERGY !
! CONF. ID = IDENTIFICATION NUMBER OF EACH CONFORMER !
! HE = ENTHALPY CONTRIBUTION OF EACH CONFORMER (KCAL/MOL) !
! TSE = ENTROPY (MULRPLIED BY TEMP.) CONTRIBUTION OF EACH CONFORMER (KCAL/MOL)!
! GE = TOTAL GIBB'S FREE ENERGY OF EACH CONFORMER (KCAL/MOL) !
! DGE = RELATIVE GIBB'S FREE ENERGY OF EACH CONFORMER (KCAL/MOL) !
! GEPOP = DISTRIBUTION IN GIBB'S FREE ENERGY (%) !
! SE = STERIC ENERGY OF EACH CONFORMER (KCAL/MOL) !
! DSE = RELATIVE STERIC ENERGY FROM THE GLOBAL ENERGY MINIMUM (KCAL/MOL) !
! SEPOP = DISTRIBUTION BASED ON STERIC ENERGY (%) !
! CHIRAL = CHIRALITY EXISTANCE OF EACH CONFORMER !
! SYM. NUM. = SYMMETRY NUMBER OF EACH CONFORMER !
! POINT GROUP = POINT GROUP OF SYMMETRY OF EACH CONFORMER !
! INIT. = FLAG OF EACH CONFORMER THAT HAD USED FOR INITIAL STRUCTURE !
! REOPT. = FLAG OF EACH CONFORMER THAT HAD BEEN OPTIMIZED AGAIN !
! NO. NEG. = NUMBER OF NEGATIVE EIGEN VALUES OF EACH CONFORMER !
! !
!====================================================================================!
========================================================================================================================================
CONF. SYM. POINT NO.
NO. ID HE TSE GE DGE GPOP SE DSE EPOP CHIRAL NUM. GROUP INIT. REOPT. NEG.
----------------------------------------------------------------------------------------------------------------------------------------
1 00000002 277.4979 38.3094 239.1886 0.0000 86.0853 39.9837 0.0000 86.2076 T 1 C1 T F 0
2 00000009 278.6878 38.3339 240.3539 1.1653 12.0427 41.1496 1.1658 12.0499 T 1 C1 T F 0
3 00000010 279.9989 38.3954 241.6035 2.4149 1.4614 42.4115 2.4277 1.4322 T 1 C1 T F 0
4 00000003 280.9635 38.4349 242.5286 3.3400 0.3067 43.4677 3.4840 0.2409 T 1 C1 T F 0
5 00000008 282.2320 38.5398 243.6922 4.5036 0.0430 44.8268 4.8431 0.0243 T 1 C1 T F 0
6 00000012 282.1563 38.4605 243.6958 4.5072 0.0428 44.6369 4.6532 0.0335 T 1 C1 T F 0
7 00000016 283.4241 38.5900 244.8341 5.6455 0.0063 45.9953 6.0115 0.0034 T 1 C1 T F 0
8 00000014 283.4779 38.5319 244.9460 5.7574 0.0052 45.9056 5.9218 0.0039 T 1 C1 T F 0
9 00000011 283.7428 38.4337 245.3092 6.1206 0.0028 46.4225 6.4387 0.0016 T 1 C1 T F 0
10 00000001 283.8567 38.3605 245.4963 6.3077 0.0020 46.4514 6.4677 0.0016 T 1 C1 T F 0
11 00000018 284.7774 38.5314 246.2460 7.0574 0.0006 47.2892 7.3055 0.0004 T 1 C1 T F 0
12 00000013 284.8595 38.4211 246.4384 7.2498 0.0004 47.5215 7.5378 0.0003 T 1 C1 T F 0
13 00000004 285.0330 38.3771 246.6559 7.4673 0.0003 47.5993 7.6156 0.0002 T 1 C1 T F 0
14 00000006 285.7453 38.9239 246.8214 7.6328 0.0002 48.3741 8.3904 0.0001 T 1 C1 T F 0
15 00000015 285.3686 38.3603 247.0083 7.8197 0.0002 48.0011 8.0174 0.0001 T 1 C1 T F 0
16 00000021 286.9349 39.0753 247.8596 8.6711 0.0000 49.5489 9.5652 0.0000 T 1 C1 T F 0
17 00000005 286.4896 38.3667 248.1230 8.9344 0.0000 48.9828 8.9991 0.0000 T 1 C1 T F 0
18 00000007 286.7856 38.4505 248.3351 9.1465 0.0000 49.3140 9.3303 0.0000 T 1 C1 T F 0
19 00000024 287.5469 38.7231 248.8238 9.6352 0.0000 50.1383 10.1545 0.0000 T 1 C1 T F 0
20 00000025 288.1403 39.3026 248.8377 9.6491 0.0000 50.6332 10.6495 0.0000 T 1 C1 T F 0
21 00000017 287.9296 38.3904 249.5392 10.3506 0.0000 50.4505 10.4668 0.0000 T 1 C1 T F 0
22 00000020 288.4099 38.2845 250.1253 10.9368 0.0000 50.9012 10.9175 0.0000 T 1 C1 T F 0
23 00000019 292.9529 38.4618 254.4911 15.3025 0.0000 55.7717 15.7880 0.0000 T 1 C1 T F 0
24 00000022 293.6670 38.3405 255.3265 16.1379 0.0000 56.4361 16.4524 0.0000 T 1 C1 T F 0
25 00000023 294.3658 38.3863 255.9795 16.7910 0.0000 57.1381 17.1544 0.0000 T 1 C1 T F 0
----------------------------------------------------------------------------------------------------------------------------------------
========================================================================================================================================
